# Supplementary material for: A Method for the Acute and Rapid Degradation of Endogenous Proteins
Source: Cell. 2017 Dec 14;171(7):1692–1706.e18. doi: 10.1016/j.cell.2017.10.033 (PMC5733393; doi:10.1016/j.cell.2017.10.033)
Supplement: Table S1. RNA Sequencing mCherry-TRIM21 versus Wild-Type (PBS), Related to Figure S5K [file mmc1.xlsx]

## Sheet: Sheet1
ID	baseMean	log2FoldChange	lfcSE	stat	pvalue	padj	replicate 1	replicate 2	replicate 3	mean Trim21	replicate 1	replicate 2	replicate 3	mean wildtype
Trim21	12469	5.67226	0.105162	53.9382	0	0	24179.7	27601	22479.3	24753.3	152.113	181.553	220.291	184.652
Dio2	20.5248	0.909796	0.127343	7.14447	9.03416e-13	4.761e-10	37.6229	31.3767	43.8858	37.6285	3.02211	1.81553	5.42588	3.42117
Havcr2	161.107	0.728486	0.135409	5.37987	7.45378e-08	1.77878e-05	189.189	318.415	170.667	226.091	97.7149	101.67	88.9844	96.123
Aqp1	11907.4	0.728408	0.0944155	7.71493	1.2105e-14	8.05812e-12	14477.3	14369.4	17040.7	15295.8	8732.89	9169.34	7654.83	8519.02
Ldb2	13.1682	0.715237	0.121681	5.87796	4.1535e-09	1.31334e-06	25.7986	19.7557	27.6318	24.3954	2.01474	2.7233	1.08518	1.94107
Itgb7	224.848	0.650084	0.131608	4.93955	7.83048e-07	0.000125367	239.712	421.842	243.81	301.788	153.12	178.83	111.773	147.908
Eno3	871.93	0.648851	0.121195	5.35379	8.61304e-08	1.99019e-05	1057.74	1234.15	1102.83	1131.58	751.498	665.392	419.963	612.284
Ngef	780.593	0.641697	0.134435	4.77329	1.81241e-06	0.000257566	900.8	1320.14	951.672	1057.54	583.267	578.247	349.426	503.647
Upp1	94.2803	0.561365	0.132653	4.23182	2.31804e-05	0.00232688	105.344	216.15	99.1495	140.215	61.4496	55.3737	28.2146	48.3459
Gdnf	162.102	0.55452	0.118854	4.66556	3.07785e-06	0.000402102	220.363	196.395	191.797	202.852	133.98	99.8543	130.221	121.352
Fry	227.088	0.532451	0.131724	4.04218	5.2956e-05	0.0047842	294.534	352.116	228.369	291.673	194.422	166.121	126.966	162.503
Klk10	85.6309	0.531562	0.133057	3.99499	6.46973e-05	0.005529	87.0702	206.854	80.4573	124.794	52.3832	54.466	32.5553	46.4681
Nkain1	1492.05	0.515348	0.128965	3.99603	6.44146e-05	0.005529	1531.79	2635.64	1471.8	1879.74	1184.67	1236.38	892.014	1104.35
Abcc4	317.723	0.514806	0.130118	3.95645	7.60704e-05	0.00616755	334.306	567.104	304.763	402.058	277.027	216.956	206.183	233.389
Aven	608.923	0.500788	0.122347	4.09317	4.25509e-05	0.00398654	656.788	1021.49	577.83	752.035	454.324	499.271	443.837	465.811
Aim2	21.913	0.498036	0.130379	3.81991	0.000133501	0.00938065	34.3981	30.2146	30.8826	31.8318	12.0884	5.4466	18.448	11.9943
Nr1d2	1030.32	0.494419	0.12744	3.87964	0.000104613	0.00764821	1246.93	1661.8	937.856	1282.2	872.382	654.499	808.456	778.446
Sorcs2	230.893	0.491547	0.113603	4.32689	1.51232e-05	0.00162105	304.208	237.068	301.512	280.929	201.474	187	154.095	180.856
Slpi	359.609	0.47847	0.113523	4.21475	2.50051e-05	0.00245167	439.651	448.57	418.541	435.587	282.064	337.689	231.142	283.632
Evi2a	16.3276	0.470575	0.120204	3.9148	9.04792e-05	0.00685258	16.1241	33.7009	28.4445	26.0898	3.02211	9.07766	7.59623	6.56533
Serpine1	6330.28	0.463828	0.115789	4.0058	6.18089e-05	0.00542888	6542.09	9241.01	7110.32	7631.14	5165.79	5554.62	4367.83	5029.41
St3gal4	2132.45	0.455798	0.0975883	4.67062	3.00294e-06	0.000399801	2373.47	3055.16	2144.72	2524.45	1790.1	1788.3	1642.96	1740.45
Fxyd5	1048.24	0.414613	0.109323	3.79256	0.000149102	0.00997801	1053.44	1521.19	1128.84	1234.49	795.822	984.926	805.2	861.983
Nadk	3335.9	0.370042	0.0975075	3.79502	0.000147634	0.00993234	3513.98	4635.61	3355.64	3835.08	3034.2	2892.14	2583.8	2836.71
Dpy19l1	12248.8	0.313777	0.080085	3.91805	8.9267e-05	0.0068015	13695.8	14386.8	13053.6	13712.1	10339.6	10341.3	11675.4	10785.4
Wdfy1	831.551	-0.302376	0.0762142	-3.96745	7.26462e-05	0.00603015	766.432	700.746	741.183	736.12	922.751	858.747	999.446	926.981
Lima1	7563.42	-0.310512	0.0817514	-3.79825	0.000145723	0.00988591	6951.64	6116.13	6924.21	6663.99	7973.33	8121.78	9293.44	8462.85
Tmem164	2418.28	-0.357791	0.0915089	-3.9099	9.23328e-05	0.00686956	2239.1	1875.63	2113.02	2075.92	2759.19	2502.71	3020.04	2760.65
Epha7	5.70552	-0.365902	0.0935415	-3.91165	9.16659e-05	0.00686029	1.07494	1.1621	0	0.74568	10.0737	9.98543	11.9369	10.6654
Cxx1c	6.40258	-0.381236	0.0965828	-3.94724	7.90568e-05	0.00633786	0	0	1.6254	0.5418	9.06633	13.6165	14.1073	12.2634
Cacna1c	1460.38	-0.406856	0.104678	-3.88675	0.000101595	0.00747079	1177.06	1248.09	1211.74	1212.3	1675.26	1614.01	1836.12	1708.46
Ercc6l2	6.70718	-0.422821	0.089246	-4.73771	2.16148e-06	0.00030376	0	2.3242	0	0.774733	13.0958	11.801	13.0221	12.6396
Jph1	5.62593	-0.426764	0.0913446	-4.67202	2.98253e-06	0.000399801	0	0	0	0	13.0958	10.8932	9.76658	11.2519
Sash1	593.259	-0.427175	0.108661	-3.93128	8.4494e-05	0.00651747	531.02	446.246	477.055	484.774	630.613	678.101	796.519	701.744
Rnpepl1	7.43612	-0.43156	0.101442	-4.25424	2.0976e-05	0.00212243	1.07494	0	0	0.358313	11.0811	22.6941	9.76658	14.5139
Adcy9	210.863	-0.432718	0.10991	-3.93701	8.25024e-05	0.0064413	188.115	140.614	184.483	171.071	260.909	241.466	249.59	250.655
Rnd3	1815.1	-0.435051	0.0791656	-5.49545	3.89708e-08	1.02919e-05	1627.46	1484	1439.29	1516.92	2026.83	1990.73	2322.28	2113.28
Gas2	3787.84	-0.437339	0.0864544	-5.05861	4.22321e-07	7.63074e-05	3271.04	3083.05	3089.07	3147.72	4603.68	3959.68	4720.51	4427.96
Lum	26.7509	-0.441799	0.112107	-3.94087	8.11856e-05	0.00637786	7.52458	5.8105	12.1905	8.50853	15.1105	36.3106	83.5585	44.9932
6430411K18Rik	7.71695	-0.442793	0.0971819	-4.55633	5.20549e-06	0.000653706	2.14988	0	0	0.716627	10.0737	19.9709	14.1073	14.7173
Gstm2	714.411	-0.44659	0.0922702	-4.84002	1.29827e-06	0.000193183	628.84	550.835	585.144	588.273	751.498	820.62	949.528	840.549
Fzd6	377.549	-0.448911	0.101418	-4.42635	9.58422e-06	0.00111221	319.257	307.956	296.636	307.95	456.338	418.48	466.625	447.148
Chn1	8.22509	-0.44983	0.109055	-4.12479	3.71069e-05	0.00358265	0	2.3242	1.6254	1.31653	15.1105	22.6941	7.59623	15.1336
Ppp1r3c	11.5045	-0.451255	0.105754	-4.26703	1.98096e-05	0.002037	3.22482	2.3242	3.2508	2.93327	24.1769	15.432	20.6183	20.0757
P2ry14	16.9339	-0.453224	0.10457	-4.33417	1.46314e-05	0.00159532	5.3747	5.8105	3.2508	4.812	11.0811	32.6796	43.407	29.0559
Sec16b	325.796	-0.46004	0.120332	-3.82309	0.000131792	0.00931231	265.51	205.692	296.636	255.946	338.476	389.432	459.029	395.646
Ablim1	996.48	-0.460743	0.121096	-3.80478	0.000141928	0.00980931	821.254	635.668	888.282	781.735	1008.38	1114.74	1510.56	1211.23
Pbxip1	345.684	-0.462469	0.11933	-3.87556	0.000106381	0.00773279	273.035	212.664	328.331	271.343	379.778	437.543	442.752	420.024
Tpcn2	621.831	-0.471561	0.110592	-4.26395	2.00846e-05	0.00204863	518.121	381.169	584.332	494.54	814.962	705.334	727.067	749.121
Dpep1	15.0172	-0.471815	0.121375	-3.88727	0.00010138	0.00747079	2.14988	2.3242	10.5651	5.01306	22.1621	23.6019	29.2997	25.0213
Ddx10	2719.48	-0.47436	0.108058	-4.38987	1.13417e-05	0.0012808	2217.6	1947.68	2356.83	2174.04	2858.92	2929.36	4006.47	3264.91
Aff3	427.384	-0.474433	0.119611	-3.96647	7.29454e-05	0.00603015	377.304	269.607	353.525	333.479	428.132	501.995	633.742	521.29
Six1	772.653	-0.478551	0.122335	-3.91181	9.16064e-05	0.00686029	605.191	545.025	644.471	598.229	791.793	829.698	1219.74	947.076
Aspn	967.826	-0.491986	0.116787	-4.21269	2.52351e-05	0.00245518	417.077	95.2921	512.001	341.457	1215.9	1067.53	2499.16	1594.2
Flt1	241.413	-0.492954	0.110694	-4.4533	8.45611e-06	0.00101471	202.089	183.612	185.296	190.332	298.181	284.131	295.168	292.493
Lama4	2656.48	-0.495175	0.130395	-3.7975	0.000146163	0.00988591	2184.28	1323.63	2401.53	1969.81	2941.52	2878.53	4209.39	3343.15
Alpk1	144.697	-0.496051	0.130589	-3.79857	0.000145531	0.00988591	127.918	68.5639	122.718	106.4	169.238	172.476	207.268	182.994
Id4	132.567	-0.502954	0.126902	-3.96332	7.39158e-05	0.0060707	94.5947	122.02	83.7081	100.108	152.113	155.228	187.735	165.025
Cx3cl1	840.526	-0.50391	0.124554	-4.04571	5.21641e-05	0.00477354	611.641	531.079	766.376	636.366	1008.38	1094.77	1030.92	1044.69
Amigo2	544.037	-0.504887	0.0958635	-5.26673	1.38878e-07	3.02849e-05	483.723	441.598	379.531	434.951	620.54	639.975	698.853	653.123
Notch1	132.326	-0.506089	0.128746	-3.93089	8.46306e-05	0.00651747	95.6697	70.8881	125.969	97.5088	203.489	157.951	139.988	167.143
Rab3c	162.893	-0.508	0.133048	-3.81816	0.00013445	0.00939516	105.344	113.886	133.283	117.504	183.341	195.17	246.335	208.282
Atp2b4	432.996	-0.510724	0.134169	-3.80658	0.000140902	0.0097919	359.03	210.34	351.087	306.819	450.294	494.732	732.493	559.173
Klf12	37.2671	-0.510997	0.13453	-3.79838	0.000145642	0.00988591	21.4988	16.2694	24.381	20.7164	65.479	30.864	65.1105	53.8179
Kctd7	114.727	-0.516625	0.126579	-4.08143	4.4759e-05	0.00416259	75.2458	88.3196	91.0224	84.8626	143.047	117.102	173.628	144.592
Il1rl2	172.792	-0.517775	0.128722	-4.02243	5.76018e-05	0.00509474	144.042	87.1575	149.537	126.912	196.437	191.539	268.038	218.671
Kcnk10	176.985	-0.517896	0.131216	-3.94689	7.91731e-05	0.00633786	132.218	105.751	146.286	128.085	218.599	244.189	214.865	225.884
Rab6b	19.3097	-0.518339	0.125837	-4.11915	3.80278e-05	0.00364375	11.8243	10.4589	4.0635	8.78225	25.1842	31.7718	32.5553	29.8371
Pde10a	805.579	-0.518804	0.118082	-4.39358	1.11501e-05	0.00127051	649.264	491.568	705.424	615.419	933.832	870.548	1182.84	995.74
Tlr2	96.0924	-0.519069	0.135143	-3.84088	0.000122594	0.00876026	67.7212	23.242	73.143	54.7021	107.789	118.01	186.65	137.483
Aox3	43.2697	-0.520576	0.135275	-3.84828	0.00011895	0.00854815	24.7236	20.9178	29.2572	24.9662	48.3537	46.2961	90.0695	61.5731
Cthrc1	2528.82	-0.520738	0.105212	-4.94941	7.44393e-07	0.000123883	2083.23	1570	2289.38	1980.87	2824.66	3104.56	3301.1	3076.78
Enpp1	975.298	-0.520863	0.0859972	-6.05675	1.38901e-09	4.6232e-07	824.479	804.173	712.738	780.463	1208.84	1066.63	1234.93	1170.13
Hr	75.3233	-0.522679	0.13642	-3.83139	0.000127419	0.00905389	49.4472	22.0799	65.016	45.5144	92.678	115.286	107.432	105.132
Anpep	52.7064	-0.525128	0.124386	-4.22177	2.42388e-05	0.00241395	19.3489	8.1347	35.7588	21.0808	49.3611	90.7766	112.858	84.332
Epha4	185.34	-0.526847	0.124942	-4.21673	2.47873e-05	0.00244929	167.691	132.479	115.403	138.524	236.732	185.184	274.549	232.155
Map2	38.8	-0.527657	0.136418	-3.86793	0.000109762	0.00793298	25.7986	29.0525	16.254	23.7017	47.3464	59.0048	55.3439	53.8984
Zfp422	9.60119	-0.531699	0.11671	-4.55574	5.22014e-06	0.000653706	2.14988	1.1621	2.4381	1.91669	20.1474	15.432	16.2776	17.2857
Frmd5	74.1177	-0.531857	0.134415	-3.95682	7.59538e-05	0.00616755	48.3723	13.9452	57.7017	40.0064	76.5601	90.7766	157.35	108.229
Eml5	66.5141	-0.53365	0.13365	-3.99289	6.52727e-05	0.00554073	41.9227	54.6187	43.8858	46.8091	85.6264	80.7912	92.2399	86.2192
Ctsk	23.3022	-0.533776	0.13198	-4.04439	5.24606e-05	0.00477354	6.44964	11.621	17.0667	11.7124	33.2432	45.3883	26.0442	34.8919
Foxf1	43.093	-0.53386	0.135409	-3.94259	8.06074e-05	0.00637786	22.5737	22.0799	30.8826	25.1787	45.3316	61.7281	75.9623	61.0073
Tril	19.0585	-0.536206	0.133173	-4.02639	5.66409e-05	0.00504503	7.52458	10.4589	10.5651	9.51619	26.1916	28.1407	31.4701	28.6008
Gap43	38.4669	-0.536269	0.136463	-3.92978	8.50239e-05	0.00651747	21.4988	30.2146	18.6921	23.4685	48.3537	70.8057	41.2367	53.4654
Ripk3	208.945	-0.536537	0.118729	-4.519	6.21317e-06	0.000770433	151.567	176.639	147.911	158.706	264.938	297.747	214.865	259.183
Nid2	304.632	-0.538144	0.136535	-3.94144	8.09929e-05	0.00637786	210.688	151.073	248.686	203.483	345.528	347.674	524.14	405.781
Fdx1	1683.92	-0.53857	0.116988	-4.60365	4.15147e-06	0.000530381	1406.02	1079.59	1349.9	1278.5	2229.31	1911.76	2126.94	2089.34
Aox1	205.201	-0.53874	0.121713	-4.42633	9.585e-06	0.00111221	188.115	117.372	154.413	153.3	250.835	224.218	296.253	257.102
Dkk3	1536.82	-0.54193	0.104443	-5.18874	2.11717e-07	4.18407e-05	1220.06	979.65	1374.28	1191.33	1689.36	1988.01	1969.59	1882.32
Herc3	35.9263	-0.5428	0.135704	-3.9999	6.33702e-05	0.00552763	18.274	12.7831	29.2572	20.1048	50.3685	40.8495	64.0253	51.7478
Dact1	179.628	-0.543856	0.13237	-4.1086	3.98057e-05	0.00375718	152.642	75.5365	150.35	126.176	227.666	207.878	263.698	233.081
Asap3	103.752	-0.545096	0.136347	-3.99785	6.39216e-05	0.005529	82.7704	42.9977	80.4573	68.7418	133.98	137.98	144.328	138.763
Maf	53.0158	-0.545569	0.137098	-3.97942	6.90834e-05	0.00578654	31.1733	27.8904	38.1969	32.4202	52.3832	65.3592	103.092	73.6113
Lrrc17	1247.62	-0.545692	0.137108	-3.98	6.89141e-05	0.00578654	971.746	377.682	1063.01	804.147	1491.91	1497.81	2083.54	1691.09
Ednra	62.4811	-0.547223	0.13297	-4.11539	3.86531e-05	0.00367582	31.1733	12.7831	50.3874	31.4479	71.5233	79.8834	129.136	93.5142
Boc	242.044	-0.549535	0.125938	-4.36355	1.27971e-05	0.00143237	167.691	153.397	209.677	176.921	294.152	315.903	311.445	307.167
Rgs9bp	40.153	-0.551137	0.13678	-4.02936	5.5929e-05	0.00501695	21.4988	15.1073	34.1334	23.5798	47.3464	54.466	68.366	56.7261
Efhc1	110.712	-0.552229	0.136448	-4.04718	5.18376e-05	0.00477354	93.5198	38.3493	85.3335	72.4009	116.855	131.626	198.587	149.023
Sfmbt1	155.574	-0.552728	0.128178	-4.31218	1.61651e-05	0.00171812	109.644	87.1575	137.346	111.383	187.371	168.844	243.079	199.765
Coro2a	17.0176	-0.561779	0.125386	-4.48038	7.45114e-06	0.000909136	7.52458	6.9726	6.5016	6.99959	26.1916	29.9563	24.959	27.0356
Slc10a6	16.6667	-0.564424	0.12061	-4.67976	2.87206e-06	0.0003906	4.29976	2.3242	8.127	4.91699	26.1916	25.4174	33.6404	28.4165
Tmem176a	26.7486	-0.565807	0.132368	-4.27448	1.91581e-05	0.00198616	18.274	5.8105	15.4413	13.1753	26.1916	48.1116	46.6625	40.3219
Cyp46a1	125.305	-0.566645	0.127276	-4.45209	8.50401e-06	0.00101471	84.9203	72.0502	112.965	89.9786	146.069	180.645	155.18	160.631
Gata6	21.0285	-0.566875	0.131897	-4.29786	1.72454e-05	0.00180264	8.59952	6.9726	13.8159	9.79601	34.2506	35.4029	27.1294	32.2609
Rnf144a	1462.89	-0.572346	0.131794	-4.34272	1.40729e-05	0.00156135	1157.71	624.047	1274.31	1018.69	1737.71	1677.55	2306	1907.09
Myl9	1038.77	-0.574723	0.109361	-5.25527	1.47811e-07	3.11586e-05	700.861	837.874	820.827	786.521	1350.88	1481.47	1040.68	1291.01
Dapk1	14.7264	-0.575393	0.119119	-4.83041	1.36253e-06	0.000200386	2.14988	0	4.8762	2.34203	16.1179	27.233	37.9811	27.1107
Hexb	491.815	-0.575828	0.109802	-5.24422	1.56941e-07	3.20159e-05	396.653	320.739	394.972	370.788	564.127	580.97	693.427	612.841
Svep1	4136.62	-0.578575	0.134507	-4.30145	1.69684e-05	0.00178847	3403.26	1683.88	3280.87	2789.34	5071.1	4184.8	7195.8	5483.9
Deptor	285.703	-0.585355	0.135284	-4.32688	1.51237e-05	0.00162105	213.913	153.397	195.048	187.453	344.52	277.776	529.566	383.954
Sulf1	47.6711	-0.589823	0.13598	-4.33756	1.44073e-05	0.00158455	31.1733	24.4041	36.5715	30.7163	66.4864	64.4514	62.9402	64.626
Zfp287	62.7429	-0.590881	0.134061	-4.40754	1.04553e-05	0.00120217	44.0725	38.3493	44.6985	42.3735	79.5822	75.3446	94.4103	83.1123
Plcb1	353.239	-0.591155	0.124885	-4.73361	2.20564e-06	0.00030656	298.833	178.963	280.382	252.726	468.427	356.752	536.077	453.752
Pcdhb7	161.85	-0.602812	0.136072	-4.43009	9.41928e-06	0.00111221	115.019	76.6986	119.467	103.728	156.142	209.694	294.083	219.973
Igfbp7	588.926	-0.604051	0.134842	-4.47968	7.47551e-06	0.000909136	359.03	302.146	508.75	389.975	539.95	818.805	1004.87	787.876
Mccc2	80.4287	-0.620605	0.128872	-4.81568	1.46696e-06	0.000213266	53.747	62.7534	50.3874	55.6293	104.766	103.485	107.432	105.228
Itgb3	150.319	-0.622501	0.125915	-4.94383	7.66008e-07	0.000124211	78.4706	108.075	126.781	104.442	152.113	204.247	232.228	196.196
Socs2	402.354	-0.623688	0.133691	-4.66516	3.0838e-06	0.000402102	304.208	175.477	314.515	264.733	412.014	504.718	703.194	539.975
Sfrp2	26.6808	-0.627695	0.12383	-5.06901	3.99893e-07	7.3302e-05	4.29976	6.9726	9.75241	7.00825	28.2064	43.5728	67.2809	46.3533
Lmod1	154.126	-0.631372	0.136796	-4.61542	3.92304e-06	0.000506313	84.9203	79.0228	120.28	94.7409	135.995	266.883	237.653	213.511
Rhox5	117.965	-0.634428	0.130145	-4.87477	1.08933e-06	0.000171155	77.3957	80.1849	82.8954	80.1587	144.054	206.063	117.199	155.772
Rasl11b	53.7604	-0.643627	0.13649	-4.71557	2.41035e-06	0.00033137	22.5737	16.2694	45.5112	28.1181	56.4127	102.578	79.2178	79.4027
Capn6	3132.72	-0.648901	0.128733	-5.04069	4.6386e-07	8.03686e-05	2442.26	1489.81	2422.66	2118.25	3763.53	3398.68	5279.38	4147.2
Ndn	533.447	-0.648913	0.102425	-6.33551	2.36561e-10	9.19327e-08	371.929	389.303	416.103	392.445	748.476	706.242	568.632	674.45
Dlg2	52.1271	-0.650533	0.135376	-4.80538	1.54461e-06	0.000222003	35.473	11.621	29.2572	25.4504	61.4496	65.3592	109.603	78.8038
Mapkapk3	710.251	-0.653921	0.121354	-5.38853	7.10355e-08	1.7278e-05	470.824	374.196	643.659	496.226	904.618	829.698	1038.51	924.276
2510009E07Rik	254.896	-0.654199	0.132292	-4.94512	7.60965e-07	0.000124211	177.365	106.913	212.928	165.735	296.167	304.102	431.9	344.056
Pdk4	880.861	-0.655216	0.134443	-4.87355	1.0961e-06	0.000171155	503.072	490.406	685.919	559.799	952.972	974.033	1678.77	1201.92
Mmp16	15.2188	-0.657445	0.123741	-5.31306	1.07798e-07	2.39197e-05	5.3747	3.4863	4.8762	4.57907	27.199	25.4174	24.959	25.8585
Ptn	4595.02	-0.6619	0.135961	-4.86831	1.12555e-06	0.00017361	2835.69	1787.31	3861.95	2828.32	5194	5992.16	7898.99	6361.72
Parp12	38.7573	-0.662367	0.136547	-4.85082	1.22952e-06	0.000187361	10.7494	29.0525	22.7556	20.8525	50.3685	65.3592	54.2588	56.6621
Adam23	671.05	-0.663346	0.12863	-5.15702	2.5091e-07	4.88232e-05	433.201	443.922	469.741	448.955	817.984	669.931	1191.52	893.146
Vldlr	254.432	-0.663929	0.136989	-4.84659	1.25605e-06	0.000189125	189.189	89.4817	125.969	134.88	386.83	358.568	376.556	373.984
Emb	3679.02	-0.669643	0.132472	-5.05498	4.30441e-07	7.6679e-05	2552.98	1655.99	2912.72	2373.9	4194.69	4045.91	6711.81	4984.14
Spats2l	263.335	-0.670729	0.131731	-5.09167	3.5493e-07	6.60169e-05	165.541	115.048	228.369	169.652	321.351	339.504	410.196	357.017
Cd55	703.242	-0.673316	0.133347	-5.04934	4.43334e-07	7.7879e-05	589.067	251.013	500.623	446.901	977.149	858.747	1042.85	959.583
Nhsl2	52.3159	-0.678302	0.136322	-4.97574	6.50004e-07	0.000109617	34.3981	13.9452	28.4445	25.5959	66.4864	65.3592	105.262	79.0359
Ace	43.3478	-0.679163	0.124913	-5.43709	5.41574e-08	1.3431e-05	13.9742	13.9452	8.9397	12.2864	60.4422	49.9271	112.858	74.4092
Rora	104.496	-0.679959	0.135717	-5.01013	5.43938e-07	9.29692e-05	68.7962	19.7557	60.9525	49.8348	132.973	130.718	213.78	159.157
Ikzf2	108.234	-0.680699	0.130707	-5.2078	1.91089e-07	3.83635e-05	77.3957	60.4292	72.3303	70.0517	147.076	115.286	176.884	146.415
Cdon	1115.27	-0.681921	0.124097	-5.49506	3.90585e-08	1.02919e-05	844.903	596.157	825.704	755.588	1303.54	1236.38	1884.95	1474.95
Aim1	156.241	-0.689413	0.131447	-5.24479	1.56462e-07	3.20159e-05	99.9694	94.13	104.838	99.6459	178.304	166.121	294.083	212.836
Cdo1	121.467	-0.696622	0.132438	-5.25999	1.44065e-07	3.08836e-05	47.2974	36.0251	64.2033	49.1753	133.98	148.874	298.423	193.759
AW551984	2390.48	-0.69774	0.135854	-5.13595	2.80728e-07	5.29948e-05	1713.45	779.769	1760.31	1417.84	2956.63	2765.96	4366.75	3363.11
Igf1	418.871	-0.701857	0.136528	-5.14077	2.73612e-07	5.24341e-05	325.707	148.749	251.937	242.131	630.613	419.388	736.834	595.612
Peg13	361.759	-0.707807	0.124096	-5.7037	1.17232e-08	3.44825e-06	262.285	212.664	247.874	240.941	408.992	487.47	551.269	482.577
Mgp	393.047	-0.71613	0.130841	-5.4733	4.41738e-08	1.14022e-05	206.389	263.797	277.131	249.105	470.442	666.3	474.222	536.988
Col11a1	72.0861	-0.72521	0.135512	-5.35163	8.71633e-08	1.99019e-05	48.3723	37.1872	40.635	42.0648	98.7222	87.1455	120.454	102.107
Tmem176b	62.8514	-0.725518	0.135619	-5.34967	8.81172e-08	1.99019e-05	41.9227	29.0525	38.1969	36.3907	69.5085	100.762	97.6658	89.3121
Camk1d	63.2661	-0.731773	0.133801	-5.46912	4.52276e-08	1.14408e-05	46.2224	36.0251	30.8826	37.71	82.6043	75.3446	108.518	88.8221
Eml2	88.0141	-0.740796	0.134347	-5.51405	3.50671e-08	9.85618e-06	66.6463	32.5388	57.7017	52.2956	125.921	149.781	95.4954	123.733
Hmcn1	12.5515	-0.741416	0.11436	-6.48317	8.98162e-11	3.6645e-08	1.07494	0	0	0.358313	21.1548	22.6941	30.3849	24.7446
Pde7b	72.1388	-0.753659	0.137075	-5.49817	3.83754e-08	1.02919e-05	49.4472	18.5936	42.2604	36.7671	108.796	83.5145	130.221	107.51
Rnase4	425.524	-0.772611	0.135075	-5.71986	1.0661e-08	3.21049e-06	271.96	131.317	323.455	242.244	514.766	579.155	732.493	608.805
Smoc2	99.8716	-0.775678	0.137067	-5.65912	1.52153e-08	4.37371e-06	42.9976	48.8082	52.0128	47.9395	95.7001	136.165	223.546	151.804
Krba1	71.3871	-0.78593	0.134809	-5.82997	5.54363e-09	1.71014e-06	47.2974	24.4041	45.5112	39.0709	107.789	103.485	99.8361	103.703
Phyh	21.5065	-0.799674	0.12869	-6.21396	5.1667e-10	1.81523e-07	7.52458	2.3242	3.2508	4.36653	32.2358	38.1262	45.5774	38.6465
Mrvi1	292.06	-0.80255	0.134045	-5.98715	2.13549e-09	6.92555e-07	136.517	202.205	160.915	166.546	360.638	399.417	492.67	417.575
Slc1a3	1816.73	-0.829345	0.133405	-6.21673	5.07609e-10	1.81523e-07	1189.96	683.314	1180.04	1017.77	2557.71	1809.18	3480.16	2615.68
Cacna1g	420.384	-0.833917	0.134993	-6.17749	6.51293e-10	2.22637e-07	238.637	140.614	298.261	225.837	636.658	659.038	549.099	614.931
Mirg	595.368	-0.842516	0.121488	-6.93498	4.06282e-12	1.77195e-09	394.503	277.742	436.42	369.555	703.144	1014.88	745.515	821.181
Islr	181.948	-0.859323	0.136913	-6.27643	3.46444e-10	1.28877e-07	64.4964	40.6735	117.842	74.3372	202.481	305.917	360.278	289.559
Tshz3	37.1237	-0.865455	0.13665	-6.33337	2.39862e-10	9.19327e-08	12.8993	15.1073	14.6286	14.2117	70.5159	44.4805	65.1105	60.0356
H19	296.971	-0.89116	0.126638	-7.03709	1.96295e-12	9.54901e-10	44.0725	37.1872	69.0795	50.1131	354.594	523.781	753.112	543.829
Sumo3	59.831	-0.900443	0.135161	-6.66198	2.70157e-11	1.13898e-08	31.1733	26.7283	32.508	30.1365	77.5675	99.8543	91.1547	89.5255
Sparcl1	320.222	-0.90549	0.127248	-7.11594	1.11149e-12	5.62323e-10	194.564	156.883	195.048	182.165	375.749	429.373	569.717	458.28
Agtr2	1452.76	-0.916483	0.131382	-6.97571	3.0434e-12	1.42566e-09	424.601	277.742	402.287	368.21	1870.69	1601.3	4139.94	2537.31
Pappa2	741.082	-0.947059	0.136478	-6.9393	3.94038e-12	1.77195e-09	449.325	220.799	332.394	334.173	1019.46	964.955	1459.56	1147.99
Slc16a9	57.3454	-0.968308	0.135421	-7.15035	8.65571e-13	4.75989e-10	23.6487	25.5662	29.2572	26.1574	82.6043	85.33	97.6658	88.5334
Ptprm	233.235	-0.986951	0.128946	-7.654	1.9482e-14	1.23204e-11	131.143	76.6986	156.851	121.564	315.307	316.81	402.6	344.906
Ntn1	89.2945	-0.991755	0.131243	-7.55666	4.13544e-14	2.49071e-11	51.5971	31.3767	48.762	43.9119	128.943	141.611	133.477	134.677
Fibin	223.135	-0.993781	0.135787	-7.3187	2.50391e-13	1.43952e-10	125.768	48.8082	122.718	99.098	338.476	339.504	363.534	347.171
Cd24a	834.339	-1.03653	0.133616	-7.75752	8.66089e-15	6.08572e-12	179.515	166.18	221.055	188.917	1049.68	1157.4	2232.21	1479.76
Egfr	103.129	-1.04211	0.133678	-7.79572	6.40442e-15	4.76489e-12	56.9718	34.863	47.9493	46.5947	153.12	131.626	194.246	159.664
Gas6	58.0429	-1.05917	0.135723	-7.80388	6.00317e-15	4.7455e-12	15.0492	10.4589	21.1302	15.5461	106.781	108.024	86.814	100.54
Rgs4	329.348	-1.08227	0.121102	-8.93678	4.00673e-19	3.89824e-16	164.466	180.125	177.169	173.92	424.103	436.635	593.591	484.776
Rgag4	151.59	-1.10397	0.119758	-9.21836	3.01672e-20	3.17963e-17	88.1451	60.4292	87.7716	78.782	225.651	214.233	233.313	224.399
Serpine2	63.2231	-1.11688	0.136846	-8.16161	3.30589e-16	2.78753e-13	20.4239	15.1073	21.1302	18.8871	75.5527	112.563	134.562	107.559
AF357359	30.2322	-1.14263	0.131689	-8.67677	4.07178e-18	3.67856e-15	6.44964	0	4.8762	3.77528	55.4053	46.2961	68.366	56.6891
Fat4	53.8603	-1.39465	0.135003	-10.3305	5.12983e-25	5.89838e-22	4.29976	3.4863	6.5016	4.76255	88.6485	78.0679	142.158	102.958
Kdm5d	34.8464	-1.43731	0.133809	-10.7415	6.49723e-27	8.2177e-24	0	1.1621	0.8127	0.658267	54.398	62.6359	90.0695	69.0345
Uty	36.4053	-1.52598	0.133462	-11.4338	2.83338e-30	3.98184e-27	0	0	0.8127	0.2709	72.5306	57.1893	87.8992	72.5397
Lama2	101.717	-1.86519	0.136743	-13.6401	2.31301e-42	3.65687e-39	6.44964	2.3242	5.6889	4.82091	170.245	148.874	276.72	198.613
Papss2	80.7953	-1.87191	0.136288	-13.735	6.26264e-43	1.13157e-39	12.8993	3.4863	8.127	8.17086	122.899	156.136	181.224	153.42
Eif2s3y	67.4983	-2.12368	0.135791	-15.6394	3.92676e-55	8.27761e-52	0	1.1621	0	0.387366	105.774	140.704	157.35	134.609
Asb4	123.705	-2.27964	0.13605	-16.7559	5.12847e-63	1.2973e-59	2.14988	1.1621	7.3143	3.54209	211.548	209.694	310.36	243.867
Ddx3y	99.9411	-2.32007	0.136034	-17.0551	3.20539e-65	1.01354e-61	1.07494	2.3242	0	1.13305	198.452	163.398	234.398	198.749
Meg3	2284.17	-2.83653	0.129734	-21.8643	5.68813e-106	2.39812e-102	222.513	135.966	254.375	204.284	3379.73	4969.11	4743.3	4364.05
Rian	1655.26	-3.27572	0.116362	-28.1512	2.31631e-174	1.46483e-170	164.466	118.534	176.356	153.119	2595.99	2945.7	3930.5	3157.4
0610005C13Rik	0	NA	NA	NA	NA	NA	0	0	0	0	0	0	0	0
0610010B08Rik	0	NA	NA	NA	NA	NA	0	0	0	0	0	0	0	0
0610031O16Rik	0	NA	NA	NA	NA	NA	0	0	0	0	0	0	0	0
1100001G20Rik	0	NA	NA	NA	NA	NA	0	0	0	0	0	0	0	0
1110015O18Rik	0	NA	NA	NA	NA	NA	0	0	0	0	0	0	0	0
1110025L11Rik	0	NA	NA	NA	NA	NA	0	0	0	0	0	0	0	0
1110028F11Rik	0	NA	NA	NA	NA	NA	0	0	0	0	0	0	0	0
1110028F18Rik	0	NA	NA	NA	NA	NA	0	0	0	0	0	0	0	0
1110032F04Rik	0	NA	NA	NA	NA	NA	0	0	0	0	0	0	0	0
1110036E04Rik	0	NA	NA	NA	NA	NA	0	0	0	0	0	0	0	0
1190003K10Rik	0	NA	NA	NA	NA	NA	0	0	0	0	0	0	0	0
1500009L16Rik	0	NA	NA	NA	NA	NA	0	0	0	0	0	0	0	0
1500012K07Rik	0	NA	NA	NA	NA	NA	0	0	0	0	0	0	0	0
1600014K23Rik	0	NA	NA	NA	NA	NA	0	0	0	0	0	0	0	0
1600015I10Rik	0	NA	NA	NA	NA	NA	0	0	0	0	0	0	0	0
1600029I14Rik	0	NA	NA	NA	NA	NA	0	0	0	0	0	0	0	0
1700001D01Rik	0	NA	NA	NA	NA	NA	0	0	0	0	0	0	0	0
1700001F09Rik	0	NA	NA	NA	NA	NA	0	0	0	0	0	0	0	0
1700001K19Rik	0	NA	NA	NA	NA	NA	0	0	0	0	0	0	0	0
1700003C15Rik	0	NA	NA	NA	NA	NA	0	0	0	0	0	0	0	0
1700003D09Rik	0	NA	NA	NA	NA	NA	0	0	0	0	0	0	0	0
1700003E24Rik	0	NA	NA	NA	NA	NA	0	0	0	0	0	0	0	0
1700003G13Rik	0	NA	NA	NA	NA	NA	0	0	0	0	0	0	0	0
1700003G18Rik	0	NA	NA	NA	NA	NA	0	0	0	0	0	0	0	0
1700003H04Rik	0	NA	NA	NA	NA	NA	0	0	0	0	0	0	0	0
1700003L19Rik	0	NA	NA	NA	NA	NA	0	0	0	0	0	0	0	0
1700003P14Rik	0	NA	NA	NA	NA	NA	0	0	0	0	0	0	0	0
1700006A11Rik	0	NA	NA	NA	NA	NA	0	0	0	0	0	0	0	0
1700006E09Rik	0	NA	NA	NA	NA	NA	0	0	0	0	0	0	0	0
1700006F04Rik	0	NA	NA	NA	NA	NA	0	0	0	0	0	0	0	0
1700007B14Rik	0	NA	NA	NA	NA	NA	0	0	0	0	0	0	0	0
1700008F21Rik	0	NA	NA	NA	NA	NA	0	0	0	0	0	0	0	0
1700008K24Rik	0	NA	NA	NA	NA	NA	0	0	0	0	0	0	0	0
1700008P02Rik	0	NA	NA	NA	NA	NA	0	0	0	0	0	0	0	0
1700009C05Rik	0	NA	NA	NA	NA	NA	0	0	0	0	0	0	0	0
1700009J07Rik	0	NA	NA	NA	NA	NA	0	0	0	0	0	0	0	0
1700010D01Rik	0	NA	NA	NA	NA	NA	0	0	0	0	0	0	0	0
1700010I02Rik	0	NA	NA	NA	NA	NA	0	0	0	0	0	0	0	0
1700010J16Rik	0	NA	NA	NA	NA	NA	0	0	0	0	0	0	0	0
1700010K23Rik	0	NA	NA	NA	NA	NA	0	0	0	0	0	0	0	0
1700011B04Rik	0	NA	NA	NA	NA	NA	0	0	0	0	0	0	0	0
1700011H14Rik	0	NA	NA	NA	NA	NA	0	0	0	0	0	0	0	0
1700011M02Rik	0	NA	NA	NA	NA	NA	0	0	0	0	0	0	0	0
1700012B09Rik	0	NA	NA	NA	NA	NA	0	0	0	0	0	0	0	0
1700012L04Rik	0	NA	NA	NA	NA	NA	0	0	0	0	0	0	0	0
1700012P22Rik	0	NA	NA	NA	NA	NA	0	0	0	0	0	0	0	0
1700013D24Rik	0	NA	NA	NA	NA	NA	0	0	0	0	0	0	0	0
1700013G24Rik	0	NA	NA	NA	NA	NA	0	0	0	0	0	0	0	0
1700015E13Rik	0	NA	NA	NA	NA	NA	0	0	0	0	0	0	0	0
1700016D06Rik	0	NA	NA	NA	NA	NA	0	0	0	0	0	0	0	0
1700016H13Rik	0	NA	NA	NA	NA	NA	0	0	0	0	0	0	0	0
1700016K19Rik	0	NA	NA	NA	NA	NA	0	0	0	0	0	0	0	0
1700016L21Rik	0	NA	NA	NA	NA	NA	0	0	0	0	0	0	0	0
1700016P04Rik	0	NA	NA	NA	NA	NA	0	0	0	0	0	0	0	0
1700017D01Rik	0	NA	NA	NA	NA	NA	0	0	0	0	0	0	0	0
1700017G19Rik	0	NA	NA	NA	NA	NA	0	0	0	0	0	0	0	0
1700018B24Rik	0	NA	NA	NA	NA	NA	0	0	0	0	0	0	0	0
1700018C11Rik	0	NA	NA	NA	NA	NA	0	0	0	0	0	0	0	0
1700018F24Rik	0	NA	NA	NA	NA	NA	0	0	0	0	0	0	0	0
1700018G05Rik	0	NA	NA	NA	NA	NA	0	0	0	0	0	0	0	0
1700019D03Rik	0	NA	NA	NA	NA	NA	0	0	0	0	0	0	0	0
1700019E08Rik	0	NA	NA	NA	NA	NA	0	0	0	0	0	0	0	0
1700019G24Rik	0	NA	NA	NA	NA	NA	0	0	0	0	0	0	0	0
1700019M22Rik	0	NA	NA	NA	NA	NA	0	0	0	0	0	0	0	0
1700019O17Rik	0	NA	NA	NA	NA	NA	0	0	0	0	0	0	0	0
1700020A23Rik	0	NA	NA	NA	NA	NA	0	0	0	0	0	0	0	0
1700020G17Rik	0	NA	NA	NA	NA	NA	0	0	0	0	0	0	0	0
1700020M21Rik	0	NA	NA	NA	NA	NA	0	0	0	0	0	0	0	0
1700020N15Rik	0	NA	NA	NA	NA	NA	0	0	0	0	0	0	0	0
1700021F07Rik	0	NA	NA	NA	NA	NA	0	0	0	0	0	0	0	0
1700022A21Rik	0	NA	NA	NA	NA	NA	0	0	0	0	0	0	0	0
1700022A22Rik	0	NA	NA	NA	NA	NA	0	0	0	0	0	0	0	0
1700022E09Rik	0	NA	NA	NA	NA	NA	0	0	0	0	0	0	0	0
1700022I11Rik	0	NA	NA	NA	NA	NA	0	0	0	0	0	0	0	0
1700023C21Rik	0	NA	NA	NA	NA	NA	0	0	0	0	0	0	0	0
1700023E05Rik	0	NA	NA	NA	NA	NA	0	0	0	0	0	0	0	0
1700023F02Rik	0	NA	NA	NA	NA	NA	0	0	0	0	0	0	0	0
1700024B18Rik	0	NA	NA	NA	NA	NA	0	0	0	0	0	0	0	0
1700024F13Rik	0	NA	NA	NA	NA	NA	0	0	0	0	0	0	0	0
1700024G13Rik	0	NA	NA	NA	NA	NA	0	0	0	0	0	0	0	0
1700024P04Rik	0	NA	NA	NA	NA	NA	0	0	0	0	0	0	0	0
1700025C18Rik	0	NA	NA	NA	NA	NA	0	0	0	0	0	0	0	0
1700025F22Rik	0	NA	NA	NA	NA	NA	0	0	0	0	0	0	0	0
1700025K24Rik	0	NA	NA	NA	NA	NA	0	0	0	0	0	0	0	0
1700025N23Rik	0	NA	NA	NA	NA	NA	0	0	0	0	0	0	0	0
1700026D11Rik	0	NA	NA	NA	NA	NA	0	0	0	0	0	0	0	0
1700026F02Rik	0	NA	NA	NA	NA	NA	0	0	0	0	0	0	0	0
1700027A15Rik	0	NA	NA	NA	NA	NA	0	0	0	0	0	0	0	0
1700027F09Rik	0	NA	NA	NA	NA	NA	0	0	0	0	0	0	0	0
1700027H10Rik	0	NA	NA	NA	NA	NA	0	0	0	0	0	0	0	0
1700027J07Rik	0	NA	NA	NA	NA	NA	0	0	0	0	0	0	0	0
1700028D13Rik	0	NA	NA	NA	NA	NA	0	0	0	0	0	0	0	0
1700028P14Rik	0	NA	NA	NA	NA	NA	0	0	0	0	0	0	0	0
1700028P15Rik	0	NA	NA	NA	NA	NA	0	0	0	0	0	0	0	0
1700029B22Rik	0	NA	NA	NA	NA	NA	0	0	0	0	0	0	0	0
1700029F12Rik	0	NA	NA	NA	NA	NA	0	0	0	0	0	0	0	0
1700029J03Rik	0	NA	NA	NA	NA	NA	0	0	0	0	0	0	0	0
1700029M20Rik	0	NA	NA	NA	NA	NA	0	0	0	0	0	0	0	0
1700029N11Rik	0	NA	NA	NA	NA	NA	0	0	0	0	0	0	0	0
1700029P11Rik	0	NA	NA	NA	NA	NA	0	0	0	0	0	0	0	0
1700030A11Rik	0	NA	NA	NA	NA	NA	0	0	0	0	0	0	0	0
1700030F04Rik	0	NA	NA	NA	NA	NA	0	0	0	0	0	0	0	0
1700030M09Rik	0	NA	NA	NA	NA	NA	0	0	0	0	0	0	0	0
1700030O20Rik	0	NA	NA	NA	NA	NA	0	0	0	0	0	0	0	0
1700031F05Rik	0	NA	NA	NA	NA	NA	0	0	0	0	0	0	0	0
1700031M16Rik	0	NA	NA	NA	NA	NA	0	0	0	0	0	0	0	0
1700031P21Rik	0	NA	NA	NA	NA	NA	0	0	0	0	0	0	0	0
1700034G24Rik	0	NA	NA	NA	NA	NA	0	0	0	0	0	0	0	0
1700034K08Rik	0	NA	NA	NA	NA	NA	0	0	0	0	0	0	0	0
1700034O15Rik	0	NA	NA	NA	NA	NA	0	0	0	0	0	0	0	0
1700036G14Rik	0	NA	NA	NA	NA	NA	0	0	0	0	0	0	0	0
1700039E15Rik	0	NA	NA	NA	NA	NA	0	0	0	0	0	0	0	0
1700039E22Rik	0	NA	NA	NA	NA	NA	0	0	0	0	0	0	0	0
1700041C23Rik	0	NA	NA	NA	NA	NA	0	0	0	0	0	0	0	0
1700041M19Rik	0	NA	NA	NA	NA	NA	0	0	0	0	0	0	0	0
1700042B14Rik	0	NA	NA	NA	NA	NA	0	0	0	0	0	0	0	0
1700042G07Rik	0	NA	NA	NA	NA	NA	0	0	0	0	0	0	0	0
1700044C05Rik	0	NA	NA	NA	NA	NA	0	0	0	0	0	0	0	0
1700044K03Rik	0	NA	NA	NA	NA	NA	0	0	0	0	0	0	0	0
1700046C09Rik	0	NA	NA	NA	NA	NA	0	0	0	0	0	0	0	0
1700047A11Rik	0	NA	NA	NA	NA	NA	0	0	0	0	0	0	0	0
1700047E10Rik	0	NA	NA	NA	NA	NA	0	0	0	0	0	0	0	0
1700047G03Rik	0	NA	NA	NA	NA	NA	0	0	0	0	0	0	0	0
1700047I17Rik2	0	NA	NA	NA	NA	NA	0	0	0	0	0	0	0	0
1700047L14Rik	0	NA	NA	NA	NA	NA	0	0	0	0	0	0	0	0
1700047M11Rik	0	NA	NA	NA	NA	NA	0	0	0	0	0	0	0	0
1700048M11Rik	0	NA	NA	NA	NA	NA	0	0	0	0	0	0	0	0
1700049E22Rik	0	NA	NA	NA	NA	NA	0	0	0	0	0	0	0	0
1700049L16Rik	0	NA	NA	NA	NA	NA	0	0	0	0	0	0	0	0
1700051A21Rik	0	NA	NA	NA	NA	NA	0	0	0	0	0	0	0	0
1700052I22Rik	0	NA	NA	NA	NA	NA	0	0	0	0	0	0	0	0
1700054A03Rik	0	NA	NA	NA	NA	NA	0	0	0	0	0	0	0	0
1700054K19Rik	0	NA	NA	NA	NA	NA	0	0	0	0	0	0	0	0
1700054M17Rik	0	NA	NA	NA	NA	NA	0	0	0	0	0	0	0	0
1700054O13Rik	0	NA	NA	NA	NA	NA	0	0	0	0	0	0	0	0
1700055C04Rik	0	NA	NA	NA	NA	NA	0	0	0	0	0	0	0	0
1700055N04Rik	0	NA	NA	NA	NA	NA	0	0	0	0	0	0	0	0
1700057H15Rik	0	NA	NA	NA	NA	NA	0	0	0	0	0	0	0	0
1700061F12Rik	0	NA	NA	NA	NA	NA	0	0	0	0	0	0	0	0
1700061G19Rik	0	NA	NA	NA	NA	NA	0	0	0	0	0	0	0	0
1700061I17Rik	0	NA	NA	NA	NA	NA	0	0	0	0	0	0	0	0
1700063A18Rik	0	NA	NA	NA	NA	NA	0	0	0	0	0	0	0	0
1700063O14Rik	0	NA	NA	NA	NA	NA	0	0	0	0	0	0	0	0
1700064J06Rik	0	NA	NA	NA	NA	NA	0	0	0	0	0	0	0	0
1700065I16Rik	0	NA	NA	NA	NA	NA	0	0	0	0	0	0	0	0
1700065J11Rik	0	NA	NA	NA	NA	NA	0	0	0	0	0	0	0	0
1700065J18Rik	0	NA	NA	NA	NA	NA	0	0	0	0	0	0	0	0
1700065L07Rik	0	NA	NA	NA	NA	NA	0	0	0	0	0	0	0	0
1700065O20Rik	0	NA	NA	NA	NA	NA	0	0	0	0	0	0	0	0
1700066B17Rik	0	NA	NA	NA	NA	NA	0	0	0	0	0	0	0	0
1700066B19Rik	0	NA	NA	NA	NA	NA	0	0	0	0	0	0	0	0
1700066N21Rik	0	NA	NA	NA	NA	NA	0	0	0	0	0	0	0	0
1700067G17Rik	0	NA	NA	NA	NA	NA	0	0	0	0	0	0	0	0
1700067P10Rik	0	NA	NA	NA	NA	NA	0	0	0	0	0	0	0	0
1700069L16Rik	0	NA	NA	NA	NA	NA	0	0	0	0	0	0	0	0
1700069P05Rik	0	NA	NA	NA	NA	NA	0	0	0	0	0	0	0	0
1700071M16Rik	0	NA	NA	NA	NA	NA	0	0	0	0	0	0	0	0
1700072B07Rik	0	NA	NA	NA	NA	NA	0	0	0	0	0	0	0	0
1700072O05Rik	0	NA	NA	NA	NA	NA	0	0	0	0	0	0	0	0
1700074H08Rik	0	NA	NA	NA	NA	NA	0	0	0	0	0	0	0	0
1700074P13Rik	0	NA	NA	NA	NA	NA	0	0	0	0	0	0	0	0
1700080E11Rik	0	NA	NA	NA	NA	NA	0	0	0	0	0	0	0	0
1700080O16Rik	0	NA	NA	NA	NA	NA	0	0	0	0	0	0	0	0
1700084F23Rik	0	NA	NA	NA	NA	NA	0	0	0	0	0	0	0	0
1700085C21Rik	0	NA	NA	NA	NA	NA	0	0	0	0	0	0	0	0
1700086L19Rik	0	NA	NA	NA	NA	NA	0	0	0	0	0	0	0	0
1700091H14Rik	0	NA	NA	NA	NA	NA	0	0	0	0	0	0	0	0
1700092C10Rik	0	NA	NA	NA	NA	NA	0	0	0	0	0	0	0	0
1700092E19Rik	0	NA	NA	NA	NA	NA	0	0	0	0	0	0	0	0
1700092K14Rik	0	NA	NA	NA	NA	NA	0	0	0	0	0	0	0	0
1700094M24Rik	0	NA	NA	NA	NA	NA	0	0	0	0	0	0	0	0
1700095A21Rik	0	NA	NA	NA	NA	NA	0	0	0	0	0	0	0	0
1700095B10Rik	0	NA	NA	NA	NA	NA	0	0	0	0	0	0	0	0
1700096J18Rik	0	NA	NA	NA	NA	NA	0	0	0	0	0	0	0	0
1700097N02Rik	0	NA	NA	NA	NA	NA	0	0	0	0	0	0	0	0
1700100L14Rik	0	NA	NA	NA	NA	NA	0	0	0	0	0	0	0	0
1700101O22Rik	0	NA	NA	NA	NA	NA	0	0	0	0	0	0	0	0
1700106J16Rik	0	NA	NA	NA	NA	NA	0	0	0	0	0	0	0	0
1700108J01Rik	0	NA	NA	NA	NA	NA	0	0	0	0	0	0	0	0
1700109G15Rik	0	NA	NA	NA	NA	NA	0	0	0	0	0	0	0	0
1700109I08Rik	0	NA	NA	NA	NA	NA	0	0	0	0	0	0	0	0
1700109K24Rik	0	NA	NA	NA	NA	NA	0	0	0	0	0	0	0	0
1700110I01Rik	0	NA	NA	NA	NA	NA	0	0	0	0	0	0	0	0
1700110K17Rik	0	NA	NA	NA	NA	NA	0	0	0	0	0	0	0	0
1700112J05Rik	0	NA	NA	NA	NA	NA	0	0	0	0	0	0	0	0
1700120E14Rik	0	NA	NA	NA	NA	NA	0	0	0	0	0	0	0	0
1700120G07Rik	0	NA	NA	NA	NA	NA	0	0	0	0	0	0	0	0
1700121L16Rik	0	NA	NA	NA	NA	NA	0	0	0	0	0	0	0	0
1700121N20Rik	0	NA	NA	NA	NA	NA	0	0	0	0	0	0	0	0
1700122O11Rik	0	NA	NA	NA	NA	NA	0	0	0	0	0	0	0	0
1700123L14Rik	0	NA	NA	NA	NA	NA	0	0	0	0	0	0	0	0
1700123O12Rik	0	NA	NA	NA	NA	NA	0	0	0	0	0	0	0	0
1700123O21Rik	0	NA	NA	NA	NA	NA	0	0	0	0	0	0	0	0
1700125G02Rik	0	NA	NA	NA	NA	NA	0	0	0	0	0	0	0	0
1700125H03Rik	0	NA	NA	NA	NA	NA	0	0	0	0	0	0	0	0
1700126H18Rik	0	NA	NA	NA	NA	NA	0	0	0	0	0	0	0	0
1700128A07Rik	0	NA	NA	NA	NA	NA	0	0	0	0	0	0	0	0
1700128F08Rik	0	NA	NA	NA	NA	NA	0	0	0	0	0	0	0	0
1700129C05Rik	0	NA	NA	NA	NA	NA	0	0	0	0	0	0	0	0
1810006J02Rik	0	NA	NA	NA	NA	NA	0	0	0	0	0	0	0	0
1810007D17Rik	0	NA	NA	NA	NA	NA	0	0	0	0	0	0	0	0
1810008I18Rik	0	NA	NA	NA	NA	NA	0	0	0	0	0	0	0	0
1810009J06Rik	0	NA	NA	NA	NA	NA	0	0	0	0	0	0	0	0
1810011H11Rik	0	NA	NA	NA	NA	NA	0	0	0	0	0	0	0	0
1810018F18Rik	0	NA	NA	NA	NA	NA	0	0	0	0	0	0	0	0
1810034E14Rik	0	NA	NA	NA	NA	NA	0	0	0	0	0	0	0	0
1810041L15Rik	0	NA	NA	NA	NA	NA	0	0	0	0	0	0	0	0
1810046K07Rik	0	NA	NA	NA	NA	NA	0	0	0	0	0	0	0	0
1810053B23Rik	0	NA	NA	NA	NA	NA	0	0	0	0	0	0	0	0
1810065E05Rik	0	NA	NA	NA	NA	NA	0	0	0	0	0	0	0	0
2010009K17Rik	0	NA	NA	NA	NA	NA	0	0	0	0	0	0	0	0
2010010A06Rik	0	NA	NA	NA	NA	NA	0	0	0	0	0	0	0	0
2010106C02Rik	0	NA	NA	NA	NA	NA	0	0	0	0	0	0	0	0
2010107G23Rik	0	NA	NA	NA	NA	NA	0	0	0	0	0	0	0	0
2200002J24Rik	0	NA	NA	NA	NA	NA	0	0	0	0	0	0	0	0
2210010C04Rik	0	NA	NA	NA	NA	NA	0	0	0	0	0	0	0	0
2210011C24Rik	0	NA	NA	NA	NA	NA	0	0	0	0	0	0	0	0
2210019I11Rik	0	NA	NA	NA	NA	NA	0	0	0	0	0	0	0	0
2210407C18Rik	0	NA	NA	NA	NA	NA	0	0	0	0	0	0	0	0
2210409D07Rik	0	NA	NA	NA	NA	NA	0	0	0	0	0	0	0	0
2210409E12Rik	0	NA	NA	NA	NA	NA	0	0	0	0	0	0	0	0
2210414B05Rik	0	NA	NA	NA	NA	NA	0	0	0	0	0	0	0	0
2210417A02Rik	0	NA	NA	NA	NA	NA	0	0	0	0	0	0	0	0
2210420H20Rik	0	NA	NA	NA	NA	NA	0	0	0	0	0	0	0	0
2300002M23Rik	0	NA	NA	NA	NA	NA	0	0	0	0	0	0	0	0
2300003K06Rik	0	NA	NA	NA	NA	NA	0	0	0	0	0	0	0	0
2310005A03Rik	0	NA	NA	NA	NA	NA	0	0	0	0	0	0	0	0
2310007L24Rik	0	NA	NA	NA	NA	NA	0	0	0	0	0	0	0	0
2310016D03Rik	0	NA	NA	NA	NA	NA	0	0	0	0	0	0	0	0
2310020H05Rik	0	NA	NA	NA	NA	NA	0	0	0	0	0	0	0	0
2310034C09Rik	0	NA	NA	NA	NA	NA	0	0	0	0	0	0	0	0
2310039L15Rik	0	NA	NA	NA	NA	NA	0	0	0	0	0	0	0	0
2310042E22Rik	0	NA	NA	NA	NA	NA	0	0	0	0	0	0	0	0
2310057J18Rik	0	NA	NA	NA	NA	NA	0	0	0	0	0	0	0	0
2310057N15Rik	0	NA	NA	NA	NA	NA	0	0	0	0	0	0	0	0
2310061N02Rik	0	NA	NA	NA	NA	NA	0	0	0	0	0	0	0	0
2310065F04Rik	0	NA	NA	NA	NA	NA	0	0	0	0	0	0	0	0
2310069G16Rik	0	NA	NA	NA	NA	NA	0	0	0	0	0	0	0	0
2310079G19Rik	0	NA	NA	NA	NA	NA	0	0	0	0	0	0	0	0
2310081J21Rik	0	NA	NA	NA	NA	NA	0	0	0	0	0	0	0	0
2410003L11Rik	0	NA	NA	NA	NA	NA	0	0	0	0	0	0	0	0
2410007B07Rik	0	NA	NA	NA	NA	NA	0	0	0	0	0	0	0	0
2410017I17Rik	0	NA	NA	NA	NA	NA	0	0	0	0	0	0	0	0
2410021H03Rik	0	NA	NA	NA	NA	NA	0	0	0	0	0	0	0	0
2410114N07Rik	0	NA	NA	NA	NA	NA	0	0	0	0	0	0	0	0
2410124H12Rik	0	NA	NA	NA	NA	NA	0	0	0	0	0	0	0	0
2510049J12Rik	0	NA	NA	NA	NA	NA	0	0	0	0	0	0	0	0
2610016A17Rik	0	NA	NA	NA	NA	NA	0	0	0	0	0	0	0	0
2610018G03Rik	0	NA	NA	NA	NA	NA	0	0	0	0	0	0	0	0
2610028H24Rik	0	NA	NA	NA	NA	NA	0	0	0	0	0	0	0	0
2610034M16Rik	0	NA	NA	NA	NA	NA	0	0	0	0	0	0	0	0
2610035F20Rik	0	NA	NA	NA	NA	NA	0	0	0	0	0	0	0	0
2610037D02Rik	0	NA	NA	NA	NA	NA	0	0	0	0	0	0	0	0
2610100L16Rik	0	NA	NA	NA	NA	NA	0	0	0	0	0	0	0	0
2610207O16Rik	0	NA	NA	NA	NA	NA	0	0	0	0	0	0	0	0
2610316D01Rik	0	NA	NA	NA	NA	NA	0	0	0	0	0	0	0	0
2610528J11Rik	0	NA	NA	NA	NA	NA	0	0	0	0	0	0	0	0
2700046A07Rik	0	NA	NA	NA	NA	NA	0	0	0	0	0	0	0	0
2810007J24Rik	0	NA	NA	NA	NA	NA	0	0	0	0	0	0	0	0
2810404M03Rik	0	NA	NA	NA	NA	NA	0	0	0	0	0	0	0	0
2810429I04Rik	0	NA	NA	NA	NA	NA	0	0	0	0	0	0	0	0
2810459M11Rik	0	NA	NA	NA	NA	NA	0	0	0	0	0	0	0	0
2810471M01Rik	0	NA	NA	NA	NA	NA	0	0	0	0	0	0	0	0
2900005J15Rik	0	NA	NA	NA	NA	NA	0	0	0	0	0	0	0	0
2900052N01Rik	0	NA	NA	NA	NA	NA	0	0	0	0	0	0	0	0
2900055J20Rik	0	NA	NA	NA	NA	NA	0	0	0	0	0	0	0	0
2900079G21Rik	0	NA	NA	NA	NA	NA	0	0	0	0	0	0	0	0
2900092D14Rik	0	NA	NA	NA	NA	NA	0	0	0	0	0	0	0	0
3010033K07Rik	0	NA	NA	NA	NA	NA	0	0	0	0	0	0	0	0
3100003L05Rik	0	NA	NA	NA	NA	NA	0	0	0	0	0	0	0	0
3110035E14Rik	0	NA	NA	NA	NA	NA	0	0	0	0	0	0	0	0
3200001D21Rik	0	NA	NA	NA	NA	NA	0	0	0	0	0	0	0	0
3425401B19Rik	0	NA	NA	NA	NA	NA	0	0	0	0	0	0	0	0
4631405J19Rik	0	NA	NA	NA	NA	NA	0	0	0	0	0	0	0	0
4732456N10Rik	0	NA	NA	NA	NA	NA	0	0	0	0	0	0	0	0
4833411C07Rik	0	NA	NA	NA	NA	NA	0	0	0	0	0	0	0	0
4833423E24Rik	0	NA	NA	NA	NA	NA	0	0	0	0	0	0	0	0
4833424O15Rik	0	NA	NA	NA	NA	NA	0	0	0	0	0	0	0	0
4833428L15Rik	0	NA	NA	NA	NA	NA	0	0	0	0	0	0	0	0
4921501E09Rik	0	NA	NA	NA	NA	NA	0	0	0	0	0	0	0	0
4921504E06Rik	0	NA	NA	NA	NA	NA	0	0	0	0	0	0	0	0
4921506M07Rik	0	NA	NA	NA	NA	NA	0	0	0	0	0	0	0	0
4921507P07Rik	0	NA	NA	NA	NA	NA	0	0	0	0	0	0	0	0
4921509C19Rik	0	NA	NA	NA	NA	NA	0	0	0	0	0	0	0	0
4921509O07Rik	0	NA	NA	NA	NA	NA	0	0	0	0	0	0	0	0
4921511C10Rik	0	NA	NA	NA	NA	NA	0	0	0	0	0	0	0	0
4921511C20Rik	0	NA	NA	NA	NA	NA	0	0	0	0	0	0	0	0
4921511H03Rik	0	NA	NA	NA	NA	NA	0	0	0	0	0	0	0	0
4921511I17Rik	0	NA	NA	NA	NA	NA	0	0	0	0	0	0	0	0
4921511M17Rik	0	NA	NA	NA	NA	NA	0	0	0	0	0	0	0	0
4921515E04Rik	0	NA	NA	NA	NA	NA	0	0	0	0	0	0	0	0
4921517D22Rik	0	NA	NA	NA	NA	NA	0	0	0	0	0	0	0	0
4921529L05Rik	0	NA	NA	NA	NA	NA	0	0	0	0	0	0	0	0
4921530L21Rik	0	NA	NA	NA	NA	NA	0	0	0	0	0	0	0	0
4921531P14Rik	0	NA	NA	NA	NA	NA	0	0	0	0	0	0	0	0
4921533I20Rik	0	NA	NA	NA	NA	NA	0	0	0	0	0	0	0	0
4921534H16Rik	0	NA	NA	NA	NA	NA	0	0	0	0	0	0	0	0
4921539E11Rik	0	NA	NA	NA	NA	NA	0	0	0	0	0	0	0	0
4922502D21Rik	0	NA	NA	NA	NA	NA	0	0	0	0	0	0	0	0
4922502H24Rik	0	NA	NA	NA	NA	NA	0	0	0	0	0	0	0	0
4922502N22Rik	0	NA	NA	NA	NA	NA	0	0	0	0	0	0	0	0
4930401C15Rik	0	NA	NA	NA	NA	NA	0	0	0	0	0	0	0	0
4930401O10Rik	0	NA	NA	NA	NA	NA	0	0	0	0	0	0	0	0
4930401O12Rik	0	NA	NA	NA	NA	NA	0	0	0	0	0	0	0	0
4930402K13Rik	0	NA	NA	NA	NA	NA	0	0	0	0	0	0	0	0
4930404A05Rik	0	NA	NA	NA	NA	NA	0	0	0	0	0	0	0	0
4930404A10Rik	0	NA	NA	NA	NA	NA	0	0	0	0	0	0	0	0
4930405A10Rik	0	NA	NA	NA	NA	NA	0	0	0	0	0	0	0	0
4930405D11Rik	0	NA	NA	NA	NA	NA	0	0	0	0	0	0	0	0
4930405J17Rik	0	NA	NA	NA	NA	NA	0	0	0	0	0	0	0	0
4930405L22Rik	0	NA	NA	NA	NA	NA	0	0	0	0	0	0	0	0
4930406D18Rik	0	NA	NA	NA	NA	NA	0	0	0	0	0	0	0	0
4930412B13Rik	0	NA	NA	NA	NA	NA	0	0	0	0	0	0	0	0
4930412C18Rik	0	NA	NA	NA	NA	NA	0	0	0	0	0	0	0	0
4930412D23Rik	0	NA	NA	NA	NA	NA	0	0	0	0	0	0	0	0
4930412O13Rik	0	NA	NA	NA	NA	NA	0	0	0	0	0	0	0	0
4930413E15Rik	0	NA	NA	NA	NA	NA	0	0	0	0	0	0	0	0
4930413F20Rik	0	NA	NA	NA	NA	NA	0	0	0	0	0	0	0	0
4930413M19Rik	0	NA	NA	NA	NA	NA	0	0	0	0	0	0	0	0
4930414N06Rik	0	NA	NA	NA	NA	NA	0	0	0	0	0	0	0	0
4930415L06Rik	0	NA	NA	NA	NA	NA	0	0	0	0	0	0	0	0
4930417O22Rik	0	NA	NA	NA	NA	NA	0	0	0	0	0	0	0	0
4930419G24Rik	0	NA	NA	NA	NA	NA	0	0	0	0	0	0	0	0
4930423M02Rik	0	NA	NA	NA	NA	NA	0	0	0	0	0	0	0	0
4930425K10Rik	0	NA	NA	NA	NA	NA	0	0	0	0	0	0	0	0
4930425O10Rik	0	NA	NA	NA	NA	NA	0	0	0	0	0	0	0	0
4930426D05Rik	0	NA	NA	NA	NA	NA	0	0	0	0	0	0	0	0
4930428D18Rik	0	NA	NA	NA	NA	NA	0	0	0	0	0	0	0	0
4930428E07Rik	0	NA	NA	NA	NA	NA	0	0	0	0	0	0	0	0
4930428G15Rik	0	NA	NA	NA	NA	NA	0	0	0	0	0	0	0	0
4930430A15Rik	0	NA	NA	NA	NA	NA	0	0	0	0	0	0	0	0
4930430F21Rik	0	NA	NA	NA	NA	NA	0	0	0	0	0	0	0	0
4930430J02Rik	0	NA	NA	NA	NA	NA	0	0	0	0	0	0	0	0
4930432J09Rik	0	NA	NA	NA	NA	NA	0	0	0	0	0	0	0	0
4930433B08Rik	0	NA	NA	NA	NA	NA	0	0	0	0	0	0	0	0
4930433I11Rik	0	NA	NA	NA	NA	NA	0	0	0	0	0	0	0	0
4930433N12Rik	0	NA	NA	NA	NA	NA	0	0	0	0	0	0	0	0
4930434J06Rik	0	NA	NA	NA	NA	NA	0	0	0	0	0	0	0	0
4930435E12Rik	0	NA	NA	NA	NA	NA	0	0	0	0	0	0	0	0
4930438E09Rik	0	NA	NA	NA	NA	NA	0	0	0	0	0	0	0	0
4930440C22Rik	0	NA	NA	NA	NA	NA	0	0	0	0	0	0	0	0
4930440I19Rik	0	NA	NA	NA	NA	NA	0	0	0	0	0	0	0	0
4930441J16Rik	0	NA	NA	NA	NA	NA	0	0	0	0	0	0	0	0
4930442J19Rik	0	NA	NA	NA	NA	NA	0	0	0	0	0	0	0	0
4930442L01Rik	0	NA	NA	NA	NA	NA	0	0	0	0	0	0	0	0
4930444F02Rik	0	NA	NA	NA	NA	NA	0	0	0	0	0	0	0	0
4930444G20Rik	0	NA	NA	NA	NA	NA	0	0	0	0	0	0	0	0
4930447A16Rik	0	NA	NA	NA	NA	NA	0	0	0	0	0	0	0	0
4930448C13Rik	0	NA	NA	NA	NA	NA	0	0	0	0	0	0	0	0
4930448F12Rik	0	NA	NA	NA	NA	NA	0	0	0	0	0	0	0	0
4930448H16Rik	0	NA	NA	NA	NA	NA	0	0	0	0	0	0	0	0
4930448I06Rik	0	NA	NA	NA	NA	NA	0	0	0	0	0	0	0	0
4930448I18Rik	0	NA	NA	NA	NA	NA	0	0	0	0	0	0	0	0
4930452A19Rik	0	NA	NA	NA	NA	NA	0	0	0	0	0	0	0	0
4930452N14Rik	0	NA	NA	NA	NA	NA	0	0	0	0	0	0	0	0
4930453H23Rik	0	NA	NA	NA	NA	NA	0	0	0	0	0	0	0	0
4930453L07Rik	0	NA	NA	NA	NA	NA	0	0	0	0	0	0	0	0
4930455B14Rik	0	NA	NA	NA	NA	NA	0	0	0	0	0	0	0	0
4930455C13Rik	0	NA	NA	NA	NA	NA	0	0	0	0	0	0	0	0
4930455F16Rik	0	NA	NA	NA	NA	NA	0	0	0	0	0	0	0	0
4930455H04Rik	0	NA	NA	NA	NA	NA	0	0	0	0	0	0	0	0
4930455J16Rik	0	NA	NA	NA	NA	NA	0	0	0	0	0	0	0	0
4930456L15Rik	0	NA	NA	NA	NA	NA	0	0	0	0	0	0	0	0
4930459L07Rik	0	NA	NA	NA	NA	NA	0	0	0	0	0	0	0	0
4930465M20Rik	0	NA	NA	NA	NA	NA	0	0	0	0	0	0	0	0
4930467D21Rik	0	NA	NA	NA	NA	NA	0	0	0	0	0	0	0	0
4930468A15Rik	0	NA	NA	NA	NA	NA	0	0	0	0	0	0	0	0
4930470H14Rik	0	NA	NA	NA	NA	NA	0	0	0	0	0	0	0	0
4930471G03Rik	0	NA	NA	NA	NA	NA	0	0	0	0	0	0	0	0
4930473O22Rik	0	NA	NA	NA	NA	NA	0	0	0	0	0	0	0	0
4930474G06Rik	0	NA	NA	NA	NA	NA	0	0	0	0	0	0	0	0
4930474H20Rik	0	NA	NA	NA	NA	NA	0	0	0	0	0	0	0	0
4930474M22Rik	0	NA	NA	NA	NA	NA	0	0	0	0	0	0	0	0
4930474N05Rik	0	NA	NA	NA	NA	NA	0	0	0	0	0	0	0	0
4930478L05Rik	0	NA	NA	NA	NA	NA	0	0	0	0	0	0	0	0
4930478P22Rik	0	NA	NA	NA	NA	NA	0	0	0	0	0	0	0	0
4930480E11Rik	0	NA	NA	NA	NA	NA	0	0	0	0	0	0	0	0
4930480G23Rik	0	NA	NA	NA	NA	NA	0	0	0	0	0	0	0	0
4930480K15Rik	0	NA	NA	NA	NA	NA	0	0	0	0	0	0	0	0
4930480M12Rik	0	NA	NA	NA	NA	NA	0	0	0	0	0	0	0	0
4930481A15Rik	0	NA	NA	NA	NA	NA	0	0	0	0	0	0	0	0
4930482G09Rik	0	NA	NA	NA	NA	NA	0	0	0	0	0	0	0	0
4930483K19Rik	0	NA	NA	NA	NA	NA	0	0	0	0	0	0	0	0
4930486I03Rik	0	NA	NA	NA	NA	NA	0	0	0	0	0	0	0	0
4930487D11Rik	0	NA	NA	NA	NA	NA	0	0	0	0	0	0	0	0
4930487H11Rik	0	NA	NA	NA	NA	NA	0	0	0	0	0	0	0	0
4930488B22Rik	0	NA	NA	NA	NA	NA	0	0	0	0	0	0	0	0
4930488L21Rik	0	NA	NA	NA	NA	NA	0	0	0	0	0	0	0	0
4930500F04Rik	0	NA	NA	NA	NA	NA	0	0	0	0	0	0	0	0
4930500L23Rik	0	NA	NA	NA	NA	NA	0	0	0	0	0	0	0	0
4930502A04Rik	0	NA	NA	NA	NA	NA	0	0	0	0	0	0	0	0
4930502E18Rik	0	NA	NA	NA	NA	NA	0	0	0	0	0	0	0	0
4930503H13Rik	0	NA	NA	NA	NA	NA	0	0	0	0	0	0	0	0
4930503O07Rik	0	NA	NA	NA	NA	NA	0	0	0	0	0	0	0	0
4930504O13Rik	0	NA	NA	NA	NA	NA	0	0	0	0	0	0	0	0
4930505G20Rik	0	NA	NA	NA	NA	NA	0	0	0	0	0	0	0	0
4930507D10Rik	0	NA	NA	NA	NA	NA	0	0	0	0	0	0	0	0
4930509J09Rik	0	NA	NA	NA	NA	NA	0	0	0	0	0	0	0	0
4930509K18Rik	0	NA	NA	NA	NA	NA	0	0	0	0	0	0	0	0
4930513D17Rik	0	NA	NA	NA	NA	NA	0	0	0	0	0	0	0	0
4930513O06Rik	0	NA	NA	NA	NA	NA	0	0	0	0	0	0	0	0
4930515B02Rik	0	NA	NA	NA	NA	NA	0	0	0	0	0	0	0	0
4930515G16Rik	0	NA	NA	NA	NA	NA	0	0	0	0	0	0	0	0
4930515L03Rik	0	NA	NA	NA	NA	NA	0	0	0	0	0	0	0	0
4930515L19Rik	0	NA	NA	NA	NA	NA	0	0	0	0	0	0	0	0
4930517E11Rik	0	NA	NA	NA	NA	NA	0	0	0	0	0	0	0	0
4930518P08Rik	0	NA	NA	NA	NA	NA	0	0	0	0	0	0	0	0
4930519D14Rik	0	NA	NA	NA	NA	NA	0	0	0	0	0	0	0	0
4930519F24Rik	0	NA	NA	NA	NA	NA	0	0	0	0	0	0	0	0
4930519G04Rik	0	NA	NA	NA	NA	NA	0	0	0	0	0	0	0	0
4930519H02Rik	0	NA	NA	NA	NA	NA	0	0	0	0	0	0	0	0
4930520P13Rik	0	NA	NA	NA	NA	NA	0	0	0	0	0	0	0	0
4930523O13Rik	0	NA	NA	NA	NA	NA	0	0	0	0	0	0	0	0
4930524C18Rik	0	NA	NA	NA	NA	NA	0	0	0	0	0	0	0	0
4930524N10Rik	0	NA	NA	NA	NA	NA	0	0	0	0	0	0	0	0
4930524O05Rik	0	NA	NA	NA	NA	NA	0	0	0	0	0	0	0	0
4930524O08Rik	0	NA	NA	NA	NA	NA	0	0	0	0	0	0	0	0
4930526L06Rik	0	NA	NA	NA	NA	NA	0	0	0	0	0	0	0	0
4930527G23Rik	0	NA	NA	NA	NA	NA	0	0	0	0	0	0	0	0
4930528D03Rik	0	NA	NA	NA	NA	NA	0	0	0	0	0	0	0	0
4930528P14Rik	0	NA	NA	NA	NA	NA	0	0	0	0	0	0	0	0
4930529C04Rik	0	NA	NA	NA	NA	NA	0	0	0	0	0	0	0	0
4930529K09Rik	0	NA	NA	NA	NA	NA	0	0	0	0	0	0	0	0
4930529L06Rik	0	NA	NA	NA	NA	NA	0	0	0	0	0	0	0	0
4930532M18Rik	0	NA	NA	NA	NA	NA	0	0	0	0	0	0	0	0
4930533P14Rik	0	NA	NA	NA	NA	NA	0	0	0	0	0	0	0	0
4930539C22Rik	0	NA	NA	NA	NA	NA	0	0	0	0	0	0	0	0
4930539M17Rik	0	NA	NA	NA	NA	NA	0	0	0	0	0	0	0	0
4930539N22Rik	0	NA	NA	NA	NA	NA	0	0	0	0	0	0	0	0
4930540M03Rik	0	NA	NA	NA	NA	NA	0	0	0	0	0	0	0	0
4930542C21Rik	0	NA	NA	NA	NA	NA	0	0	0	0	0	0	0	0
4930544G11Rik	0	NA	NA	NA	NA	NA	0	0	0	0	0	0	0	0
4930545E07Rik	0	NA	NA	NA	NA	NA	0	0	0	0	0	0	0	0
4930545H06Rik	0	NA	NA	NA	NA	NA	0	0	0	0	0	0	0	0
4930546C10Rik	0	NA	NA	NA	NA	NA	0	0	0	0	0	0	0	0
4930547E08Rik	0	NA	NA	NA	NA	NA	0	0	0	0	0	0	0	0
4930547E14Rik	0	NA	NA	NA	NA	NA	0	0	0	0	0	0	0	0
4930548G14Rik	0	NA	NA	NA	NA	NA	0	0	0	0	0	0	0	0
4930548J01Rik	0	NA	NA	NA	NA	NA	0	0	0	0	0	0	0	0
4930548K13Rik	0	NA	NA	NA	NA	NA	0	0	0	0	0	0	0	0
4930552N02Rik	0	NA	NA	NA	NA	NA	0	0	0	0	0	0	0	0
4930552P12Rik	0	NA	NA	NA	NA	NA	0	0	0	0	0	0	0	0
4930553E22Rik	0	NA	NA	NA	NA	NA	0	0	0	0	0	0	0	0
4930554C24Rik	0	NA	NA	NA	NA	NA	0	0	0	0	0	0	0	0
4930555B11Rik	0	NA	NA	NA	NA	NA	0	0	0	0	0	0	0	0
4930556C24Rik	0	NA	NA	NA	NA	NA	0	0	0	0	0	0	0	0
4930556G01Rik	0	NA	NA	NA	NA	NA	0	0	0	0	0	0	0	0
4930556J02Rik	0	NA	NA	NA	NA	NA	0	0	0	0	0	0	0	0
4930557A04Rik	0	NA	NA	NA	NA	NA	0	0	0	0	0	0	0	0
4930557J02Rik	0	NA	NA	NA	NA	NA	0	0	0	0	0	0	0	0
4930558G05Rik	0	NA	NA	NA	NA	NA	0	0	0	0	0	0	0	0
4930558K02Rik	0	NA	NA	NA	NA	NA	0	0	0	0	0	0	0	0
4930563D23Rik	0	NA	NA	NA	NA	NA	0	0	0	0	0	0	0	0
4930563F08Rik	0	NA	NA	NA	NA	NA	0	0	0	0	0	0	0	0
4930563M20Rik	0	NA	NA	NA	NA	NA	0	0	0	0	0	0	0	0
4930564B18Rik	0	NA	NA	NA	NA	NA	0	0	0	0	0	0	0	0
4930564C03Rik	0	NA	NA	NA	NA	NA	0	0	0	0	0	0	0	0
4930565D16Rik	0	NA	NA	NA	NA	NA	0	0	0	0	0	0	0	0
4930565N06Rik	0	NA	NA	NA	NA	NA	0	0	0	0	0	0	0	0
4930567H17Rik	0	NA	NA	NA	NA	NA	0	0	0	0	0	0	0	0
4930567J20Rik	0	NA	NA	NA	NA	NA	0	0	0	0	0	0	0	0
4930567K20Rik	0	NA	NA	NA	NA	NA	0	0	0	0	0	0	0	0
4930568D16Rik	0	NA	NA	NA	NA	NA	0	0	0	0	0	0	0	0
4930568E12Rik	0	NA	NA	NA	NA	NA	0	0	0	0	0	0	0	0
4930568G15Rik	0	NA	NA	NA	NA	NA	0	0	0	0	0	0	0	0
4930571K23Rik	0	NA	NA	NA	NA	NA	0	0	0	0	0	0	0	0
4930571O06Rik	0	NA	NA	NA	NA	NA	0	0	0	0	0	0	0	0
4930572K03Rik	0	NA	NA	NA	NA	NA	0	0	0	0	0	0	0	0
4930572O03Rik	0	NA	NA	NA	NA	NA	0	0	0	0	0	0	0	0
4930572O13Rik	0	NA	NA	NA	NA	NA	0	0	0	0	0	0	0	0
4930573O16Rik	0	NA	NA	NA	NA	NA	0	0	0	0	0	0	0	0
4930578C19Rik	0	NA	NA	NA	NA	NA	0	0	0	0	0	0	0	0
4930578E11Rik	0	NA	NA	NA	NA	NA	0	0	0	0	0	0	0	0
4930578I06Rik	0	NA	NA	NA	NA	NA	0	0	0	0	0	0	0	0
4930578N18Rik	0	NA	NA	NA	NA	NA	0	0	0	0	0	0	0	0
4930579F01Rik	0	NA	NA	NA	NA	NA	0	0	0	0	0	0	0	0
4930583P06Rik	0	NA	NA	NA	NA	NA	0	0	0	0	0	0	0	0
4930584F24Rik	0	NA	NA	NA	NA	NA	0	0	0	0	0	0	0	0
4930590L20Rik	0	NA	NA	NA	NA	NA	0	0	0	0	0	0	0	0
4930591A17Rik	0	NA	NA	NA	NA	NA	0	0	0	0	0	0	0	0
4930592I03Rik	0	NA	NA	NA	NA	NA	0	0	0	0	0	0	0	0
4930596D02Rik	0	NA	NA	NA	NA	NA	0	0	0	0	0	0	0	0
4930597G03Rik	0	NA	NA	NA	NA	NA	0	0	0	0	0	0	0	0
4930598F16Rik	0	NA	NA	NA	NA	NA	0	0	0	0	0	0	0	0
4931402G19Rik	0	NA	NA	NA	NA	NA	0	0	0	0	0	0	0	0
4931408C20Rik	0	NA	NA	NA	NA	NA	0	0	0	0	0	0	0	0
4931409K22Rik	0	NA	NA	NA	NA	NA	0	0	0	0	0	0	0	0
4931417E11Rik	0	NA	NA	NA	NA	NA	0	0	0	0	0	0	0	0
4931419H13Rik	0	NA	NA	NA	NA	NA	0	0	0	0	0	0	0	0
4931420L22Rik	0	NA	NA	NA	NA	NA	0	0	0	0	0	0	0	0
4931428L18Rik	0	NA	NA	NA	NA	NA	0	0	0	0	0	0	0	0
4931429I11Rik	0	NA	NA	NA	NA	NA	0	0	0	0	0	0	0	0
4931429L15Rik	0	NA	NA	NA	NA	NA	0	0	0	0	0	0	0	0
4931429P17Rik	0	NA	NA	NA	NA	NA	0	0	0	0	0	0	0	0
4931430N09Rik	0	NA	NA	NA	NA	NA	0	0	0	0	0	0	0	0
4931431F19Rik	0	NA	NA	NA	NA	NA	0	0	0	0	0	0	0	0
4932411E22Rik	0	NA	NA	NA	NA	NA	0	0	0	0	0	0	0	0
4932411N23Rik	0	NA	NA	NA	NA	NA	0	0	0	0	0	0	0	0
4932413F04Rik	0	NA	NA	NA	NA	NA	0	0	0	0	0	0	0	0
4932414J04Rik	0	NA	NA	NA	NA	NA	0	0	0	0	0	0	0	0
4932414N04Rik	0	NA	NA	NA	NA	NA	0	0	0	0	0	0	0	0
4932416K20Rik	0	NA	NA	NA	NA	NA	0	0	0	0	0	0	0	0
4932418E24Rik	0	NA	NA	NA	NA	NA	0	0	0	0	0	0	0	0
4932429P05Rik	0	NA	NA	NA	NA	NA	0	0	0	0	0	0	0	0
4932435O22Rik	0	NA	NA	NA	NA	NA	0	0	0	0	0	0	0	0
4932443I19Rik	0	NA	NA	NA	NA	NA	0	0	0	0	0	0	0	0
4932702P03Rik	0	NA	NA	NA	NA	NA	0	0	0	0	0	0	0	0
4933400A11Rik	0	NA	NA	NA	NA	NA	0	0	0	0	0	0	0	0
4933400B14Rik	0	NA	NA	NA	NA	NA	0	0	0	0	0	0	0	0
4933400C23Rik	0	NA	NA	NA	NA	NA	0	0	0	0	0	0	0	0
4933400L20Rik	0	NA	NA	NA	NA	NA	0	0	0	0	0	0	0	0
4933401B06Rik	0	NA	NA	NA	NA	NA	0	0	0	0	0	0	0	0
4933401D09Rik	0	NA	NA	NA	NA	NA	0	0	0	0	0	0	0	0
4933401H06Rik	0	NA	NA	NA	NA	NA	0	0	0	0	0	0	0	0
4933402C06Rik	0	NA	NA	NA	NA	NA	0	0	0	0	0	0	0	0
4933402E13Rik	0	NA	NA	NA	NA	NA	0	0	0	0	0	0	0	0
4933402J07Rik	0	NA	NA	NA	NA	NA	0	0	0	0	0	0	0	0
4933402J10Rik	0	NA	NA	NA	NA	NA	0	0	0	0	0	0	0	0
4933402N03Rik	0	NA	NA	NA	NA	NA	0	0	0	0	0	0	0	0
4933402N22Rik	0	NA	NA	NA	NA	NA	0	0	0	0	0	0	0	0
4933403O08Rik	0	NA	NA	NA	NA	NA	0	0	0	0	0	0	0	0
4933404G15Rik	0	NA	NA	NA	NA	NA	0	0	0	0	0	0	0	0
4933404K08Rik	0	NA	NA	NA	NA	NA	0	0	0	0	0	0	0	0
4933405E24Rik	0	NA	NA	NA	NA	NA	0	0	0	0	0	0	0	0
4933405O20Rik	0	NA	NA	NA	NA	NA	0	0	0	0	0	0	0	0
4933406D12Rik	0	NA	NA	NA	NA	NA	0	0	0	0	0	0	0	0
4933406F09Rik	0	NA	NA	NA	NA	NA	0	0	0	0	0	0	0	0
4933406I18Rik	0	NA	NA	NA	NA	NA	0	0	0	0	0	0	0	0
4933406J10Rik	0	NA	NA	NA	NA	NA	0	0	0	0	0	0	0	0
4933406K04Rik	0	NA	NA	NA	NA	NA	0	0	0	0	0	0	0	0
4933406M09Rik	0	NA	NA	NA	NA	NA	0	0	0	0	0	0	0	0
4933407E24Rik	0	NA	NA	NA	NA	NA	0	0	0	0	0	0	0	0
4933407G14Rik	0	NA	NA	NA	NA	NA	0	0	0	0	0	0	0	0
4933407I05Rik	0	NA	NA	NA	NA	NA	0	0	0	0	0	0	0	0
4933407L21Rik	0	NA	NA	NA	NA	NA	0	0	0	0	0	0	0	0
4933408N05Rik	0	NA	NA	NA	NA	NA	0	0	0	0	0	0	0	0
4933409G03Rik	0	NA	NA	NA	NA	NA	0	0	0	0	0	0	0	0
4933409K07Rik	0	NA	NA	NA	NA	NA	0	0	0	0	0	0	0	0
4933411G06Rik	0	NA	NA	NA	NA	NA	0	0	0	0	0	0	0	0
4933412E24Rik	0	NA	NA	NA	NA	NA	0	0	0	0	0	0	0	0
4933413J09Rik	0	NA	NA	NA	NA	NA	0	0	0	0	0	0	0	0
4933413L06Rik	0	NA	NA	NA	NA	NA	0	0	0	0	0	0	0	0
4933416C03Rik	0	NA	NA	NA	NA	NA	0	0	0	0	0	0	0	0
4933416E03Rik	0	NA	NA	NA	NA	NA	0	0	0	0	0	0	0	0
4933416I08Rik	0	NA	NA	NA	NA	NA	0	0	0	0	0	0	0	0
4933416M06Rik	0	NA	NA	NA	NA	NA	0	0	0	0	0	0	0	0
4933417A18Rik	0	NA	NA	NA	NA	NA	0	0	0	0	0	0	0	0
4933417O13Rik	0	NA	NA	NA	NA	NA	0	0	0	0	0	0	0	0
4933422H20Rik	0	NA	NA	NA	NA	NA	0	0	0	0	0	0	0	0
4933427E13Rik	0	NA	NA	NA	NA	NA	0	0	0	0	0	0	0	0
4933427I22Rik	0	NA	NA	NA	NA	NA	0	0	0	0	0	0	0	0
4933428C19Rik	0	NA	NA	NA	NA	NA	0	0	0	0	0	0	0	0
4933428G20Rik	0	NA	NA	NA	NA	NA	0	0	0	0	0	0	0	0
4933429O19Rik	0	NA	NA	NA	NA	NA	0	0	0	0	0	0	0	0
4933430H16Rik	0	NA	NA	NA	NA	NA	0	0	0	0	0	0	0	0
4933430M04Rik	0	NA	NA	NA	NA	NA	0	0	0	0	0	0	0	0
4933430N04Rik	0	NA	NA	NA	NA	NA	0	0	0	0	0	0	0	0
4933431G14Rik	0	NA	NA	NA	NA	NA	0	0	0	0	0	0	0	0
4933432G23Rik	0	NA	NA	NA	NA	NA	0	0	0	0	0	0	0	0
4933432I03Rik	0	NA	NA	NA	NA	NA	0	0	0	0	0	0	0	0
4933433F19Rik	0	NA	NA	NA	NA	NA	0	0	0	0	0	0	0	0
4933433G08Rik	0	NA	NA	NA	NA	NA	0	0	0	0	0	0	0	0
4933433G19Rik	0	NA	NA	NA	NA	NA	0	0	0	0	0	0	0	0
4933436E23Rik	0	NA	NA	NA	NA	NA	0	0	0	0	0	0	0	0
4933436H12Rik	0	NA	NA	NA	NA	NA	0	0	0	0	0	0	0	0
4933436I01Rik	0	NA	NA	NA	NA	NA	0	0	0	0	0	0	0	0
4933438B17Rik	0	NA	NA	NA	NA	NA	0	0	0	0	0	0	0	0
4933438K21Rik	0	NA	NA	NA	NA	NA	0	0	0	0	0	0	0	0
4933439K11Rik	0	NA	NA	NA	NA	NA	0	0	0	0	0	0	0	0
4933440J02Rik	0	NA	NA	NA	NA	NA	0	0	0	0	0	0	0	0
5031410I06Rik	0	NA	NA	NA	NA	NA	0	0	0	0	0	0	0	0
5033403H07Rik	0	NA	NA	NA	NA	NA	0	0	0	0	0	0	0	0
5033404E19Rik	0	NA	NA	NA	NA	NA	0	0	0	0	0	0	0	0
5330413P13Rik	0	NA	NA	NA	NA	NA	0	0	0	0	0	0	0	0
5330434G04Rik	0	NA	NA	NA	NA	NA	0	0	0	0	0	0	0	0
5330439B14Rik	0	NA	NA	NA	NA	NA	0	0	0	0	0	0	0	0
5430402E10Rik	0	NA	NA	NA	NA	NA	0	0	0	0	0	0	0	0
5430421N21Rik	0	NA	NA	NA	NA	NA	0	0	0	0	0	0	0	0
5430427M07Rik	0	NA	NA	NA	NA	NA	0	0	0	0	0	0	0	0
5430428K19Rik	0	NA	NA	NA	NA	NA	0	0	0	0	0	0	0	0
5430434I15Rik	0	NA	NA	NA	NA	NA	0	0	0	0	0	0	0	0
5530400C23Rik	0	NA	NA	NA	NA	NA	0	0	0	0	0	0	0	0
5530401A14Rik	0	NA	NA	NA	NA	NA	0	0	0	0	0	0	0	0
5730412P04Rik	0	NA	NA	NA	NA	NA	0	0	0	0	0	0	0	0
5730457N03Rik	0	NA	NA	NA	NA	NA	0	0	0	0	0	0	0	0
5730488B01Rik	0	NA	NA	NA	NA	NA	0	0	0	0	0	0	0	0
5730522E02Rik	0	NA	NA	NA	NA	NA	0	0	0	0	0	0	0	0
5830411N06Rik	0	NA	NA	NA	NA	NA	0	0	0	0	0	0	0	0
5830416I19Rik	0	NA	NA	NA	NA	NA	0	0	0	0	0	0	0	0
5930412G12Rik	0	NA	NA	NA	NA	NA	0	0	0	0	0	0	0	0
5930438M14Rik	0	NA	NA	NA	NA	NA	0	0	0	0	0	0	0	0
6030407O03Rik	0	NA	NA	NA	NA	NA	0	0	0	0	0	0	0	0
6030466F02Rik	0	NA	NA	NA	NA	NA	0	0	0	0	0	0	0	0
6030468B19Rik	0	NA	NA	NA	NA	NA	0	0	0	0	0	0	0	0
6030498E09Rik	0	NA	NA	NA	NA	NA	0	0	0	0	0	0	0	0
6330403K07Rik	0	NA	NA	NA	NA	NA	0	0	0	0	0	0	0	0
6330407A03Rik	0	NA	NA	NA	NA	NA	0	0	0	0	0	0	0	0
6330409D20Rik	0	NA	NA	NA	NA	NA	0	0	0	0	0	0	0	0
6330410L21Rik	0	NA	NA	NA	NA	NA	0	0	0	0	0	0	0	0
6330415B21Rik	0	NA	NA	NA	NA	NA	0	0	0	0	0	0	0	0
6430503K07Rik	0	NA	NA	NA	NA	NA	0	0	0	0	0	0	0	0
6430573F11Rik	0	NA	NA	NA	NA	NA	0	0	0	0	0	0	0	0
6430706D22Rik	0	NA	NA	NA	NA	NA	0	0	0	0	0	0	0	0
6430710C18Rik	0	NA	NA	NA	NA	NA	0	0	0	0	0	0	0	0
6530411M01Rik	0	NA	NA	NA	NA	NA	0	0	0	0	0	0	0	0
7420426K07Rik	0	NA	NA	NA	NA	NA	0	0	0	0	0	0	0	0
7420701I03Rik	0	NA	NA	NA	NA	NA	0	0	0	0	0	0	0	0
7530416G11Rik	0	NA	NA	NA	NA	NA	0	0	0	0	0	0	0	0
7630403G23Rik	0	NA	NA	NA	NA	NA	0	0	0	0	0	0	0	0
8030411F24Rik	0	NA	NA	NA	NA	NA	0	0	0	0	0	0	0	0
8030423F21Rik	0	NA	NA	NA	NA	NA	0	0	0	0	0	0	0	0
8030423J24Rik	0	NA	NA	NA	NA	NA	0	0	0	0	0	0	0	0
8030442B05Rik	0	NA	NA	NA	NA	NA	0	0	0	0	0	0	0	0
8030443G20Rik	0	NA	NA	NA	NA	NA	0	0	0	0	0	0	0	0
8430436N08Rik	0	NA	NA	NA	NA	NA	0	0	0	0	0	0	0	0
8430437L04Rik	0	NA	NA	NA	NA	NA	0	0	0	0	0	0	0	0
9030204H09Rik	0	NA	NA	NA	NA	NA	0	0	0	0	0	0	0	0
9030619P08Rik	0	NA	NA	NA	NA	NA	0	0	0	0	0	0	0	0
9130019P16Rik	0	NA	NA	NA	NA	NA	0	0	0	0	0	0	0	0
9130204L05Rik	0	NA	NA	NA	NA	NA	0	0	0	0	0	0	0	0
9130209A04Rik	0	NA	NA	NA	NA	NA	0	0	0	0	0	0	0	0
9130221F21Rik	0	NA	NA	NA	NA	NA	0	0	0	0	0	0	0	0
9230009I02Rik	0	NA	NA	NA	NA	NA	0	0	0	0	0	0	0	0
9230102K24Rik	0	NA	NA	NA	NA	NA	0	0	0	0	0	0	0	0
9230102O04Rik	0	NA	NA	NA	NA	NA	0	0	0	0	0	0	0	0
9230110F15Rik	0	NA	NA	NA	NA	NA	0	0	0	0	0	0	0	0
9230112D13Rik	0	NA	NA	NA	NA	NA	0	0	0	0	0	0	0	0
9230112J17Rik	0	NA	NA	NA	NA	NA	0	0	0	0	0	0	0	0
9330158H04Rik	0	NA	NA	NA	NA	NA	0	0	0	0	0	0	0	0
9330162B11Rik	0	NA	NA	NA	NA	NA	0	0	0	0	0	0	0	0
9330178D15Rik	0	NA	NA	NA	NA	NA	0	0	0	0	0	0	0	0
9330182O14Rik	0	NA	NA	NA	NA	NA	0	0	0	0	0	0	0	0
9430007A20Rik	0	NA	NA	NA	NA	NA	0	0	0	0	0	0	0	0
9430019J16Rik	0	NA	NA	NA	NA	NA	0	0	0	0	0	0	0	0
9430021M05Rik	0	NA	NA	NA	NA	NA	0	0	0	0	0	0	0	0
9430037G07Rik	0	NA	NA	NA	NA	NA	0	0	0	0	0	0	0	0
9430076C15Rik	0	NA	NA	NA	NA	NA	0	0	0	0	0	0	0	0
9530002B09Rik	0	NA	NA	NA	NA	NA	0	0	0	0	0	0	0	0
9530003J23Rik	0	NA	NA	NA	NA	NA	0	0	0	0	0	0	0	0
9530026F06Rik	0	NA	NA	NA	NA	NA	0	0	0	0	0	0	0	0
9530036O11Rik	0	NA	NA	NA	NA	NA	0	0	0	0	0	0	0	0
9530051G07Rik	0	NA	NA	NA	NA	NA	0	0	0	0	0	0	0	0
9530059O14Rik	0	NA	NA	NA	NA	NA	0	0	0	0	0	0	0	0
9530080O11Rik	0	NA	NA	NA	NA	NA	0	0	0	0	0	0	0	0
9630001P10Rik	0	NA	NA	NA	NA	NA	0	0	0	0	0	0	0	0
9630013A20Rik	0	NA	NA	NA	NA	NA	0	0	0	0	0	0	0	0
9630028B13Rik	0	NA	NA	NA	NA	NA	0	0	0	0	0	0	0	0
9830132P13Rik	0	NA	NA	NA	NA	NA	0	0	0	0	0	0	0	0
9930014A18Rik	0	NA	NA	NA	NA	NA	0	0	0	0	0	0	0	0
9930111H07Rik	0	NA	NA	NA	NA	NA	0	0	0	0	0	0	0	0
A130077B15Rik	0	NA	NA	NA	NA	NA	0	0	0	0	0	0	0	0
A1cf	0	NA	NA	NA	NA	NA	0	0	0	0	0	0	0	0
A230001M10Rik	0	NA	NA	NA	NA	NA	0	0	0	0	0	0	0	0
A230009B12Rik	0	NA	NA	NA	NA	NA	0	0	0	0	0	0	0	0
A230050P20Rik	0	NA	NA	NA	NA	NA	0	0	0	0	0	0	0	0
A230077H06Rik	0	NA	NA	NA	NA	NA	0	0	0	0	0	0	0	0
A230108P19Rik	0	NA	NA	NA	NA	NA	0	0	0	0	0	0	0	0
A330040F15Rik	0	NA	NA	NA	NA	NA	0	0	0	0	0	0	0	0
A330048O09Rik	0	NA	NA	NA	NA	NA	0	0	0	0	0	0	0	0
A330049N07Rik	0	NA	NA	NA	NA	NA	0	0	0	0	0	0	0	0
A330070K13Rik	0	NA	NA	NA	NA	NA	0	0	0	0	0	0	0	0
A330076C08Rik	0	NA	NA	NA	NA	NA	0	0	0	0	0	0	0	0
A330093E20Rik	0	NA	NA	NA	NA	NA	0	0	0	0	0	0	0	0
A430078G23Rik	0	NA	NA	NA	NA	NA	0	0	0	0	0	0	0	0
A430088P11Rik	0	NA	NA	NA	NA	NA	0	0	0	0	0	0	0	0
A430089I19Rik	0	NA	NA	NA	NA	NA	0	0	0	0	0	0	0	0
A430090L17Rik	0	NA	NA	NA	NA	NA	0	0	0	0	0	0	0	0
A430107P09Rik	0	NA	NA	NA	NA	NA	0	0	0	0	0	0	0	0
A530006G24Rik	0	NA	NA	NA	NA	NA	0	0	0	0	0	0	0	0
A530050N04Rik	0	NA	NA	NA	NA	NA	0	0	0	0	0	0	0	0
A530053G22Rik	0	NA	NA	NA	NA	NA	0	0	0	0	0	0	0	0
A530058N18Rik	0	NA	NA	NA	NA	NA	0	0	0	0	0	0	0	0
A630010A05Rik	0	NA	NA	NA	NA	NA	0	0	0	0	0	0	0	0
A630012P03Rik	0	NA	NA	NA	NA	NA	0	0	0	0	0	0	0	0
A630019I02Rik	0	NA	NA	NA	NA	NA	0	0	0	0	0	0	0	0
A630073D07Rik	0	NA	NA	NA	NA	NA	0	0	0	0	0	0	0	0
A630076J17Rik	0	NA	NA	NA	NA	NA	0	0	0	0	0	0	0	0
A630077J23Rik	0	NA	NA	NA	NA	NA	0	0	0	0	0	0	0	0
A730006G06Rik	0	NA	NA	NA	NA	NA	0	0	0	0	0	0	0	0
A730018C14Rik	0	NA	NA	NA	NA	NA	0	0	0	0	0	0	0	0
A730082K24Rik	0	NA	NA	NA	NA	NA	0	0	0	0	0	0	0	0
A730090H04Rik	0	NA	NA	NA	NA	NA	0	0	0	0	0	0	0	0
A830018L16Rik	0	NA	NA	NA	NA	NA	0	0	0	0	0	0	0	0
A930001A20Rik	0	NA	NA	NA	NA	NA	0	0	0	0	0	0	0	0
A930003A15Rik	0	NA	NA	NA	NA	NA	0	0	0	0	0	0	0	0
A930003O13Rik	0	NA	NA	NA	NA	NA	0	0	0	0	0	0	0	0
A930009A15Rik	0	NA	NA	NA	NA	NA	0	0	0	0	0	0	0	0
A930011G23Rik	0	NA	NA	NA	NA	NA	0	0	0	0	0	0	0	0
A930019D19Rik	0	NA	NA	NA	NA	NA	0	0	0	0	0	0	0	0
AA543401	0	NA	NA	NA	NA	NA	0	0	0	0	0	0	0	0
AA545190	0	NA	NA	NA	NA	NA	0	0	0	0	0	0	0	0
AA619741	0	NA	NA	NA	NA	NA	0	0	0	0	0	0	0	0
AF067061	0	NA	NA	NA	NA	NA	0	0	0	0	0	0	0	0
AF067063	0	NA	NA	NA	NA	NA	0	0	0	0	0	0	0	0
AF251705	0	NA	NA	NA	NA	NA	0	0	0	0	0	0	0	0
AF366264	0	NA	NA	NA	NA	NA	0	0	0	0	0	0	0	0
AI463170	0	NA	NA	NA	NA	NA	0	0	0	0	0	0	0	0
AI504432	0	NA	NA	NA	NA	NA	0	0	0	0	0	0	0	0
AI646519	0	NA	NA	NA	NA	NA	0	0	0	0	0	0	0	0
AI661453	0	NA	NA	NA	NA	NA	0	0	0	0	0	0	0	0
AI747448	0	NA	NA	NA	NA	NA	0	0	0	0	0	0	0	0
AI847159	0	NA	NA	NA	NA	NA	0	0	0	0	0	0	0	0
AI854517	0	NA	NA	NA	NA	NA	0	0	0	0	0	0	0	0
AU015836	0	NA	NA	NA	NA	NA	0	0	0	0	0	0	0	0
AU016765	0	NA	NA	NA	NA	NA	0	0	0	0	0	0	0	0
AU018829	0	NA	NA	NA	NA	NA	0	0	0	0	0	0	0	0
AU022751	0	NA	NA	NA	NA	NA	0	0	0	0	0	0	0	0
AU022793	0	NA	NA	NA	NA	NA	0	0	0	0	0	0	0	0
AU040972	0	NA	NA	NA	NA	NA	0	0	0	0	0	0	0	0
AV320801	0	NA	NA	NA	NA	NA	0	0	0	0	0	0	0	0
AW822252	0	NA	NA	NA	NA	NA	0	0	0	0	0	0	0	0
AY512915	0	NA	NA	NA	NA	NA	0	0	0	0	0	0	0	0
AY512931	0	NA	NA	NA	NA	NA	0	0	0	0	0	0	0	0
AY761184	0	NA	NA	NA	NA	NA	0	0	0	0	0	0	0	0
AY761185	0	NA	NA	NA	NA	NA	0	0	0	0	0	0	0	0
Aadac	0	NA	NA	NA	NA	NA	0	0	0	0	0	0	0	0
Aadacl2	0	NA	NA	NA	NA	NA	0	0	0	0	0	0	0	0
Aadacl3	0	NA	NA	NA	NA	NA	0	0	0	0	0	0	0	0
Aass	0	NA	NA	NA	NA	NA	0	0	0	0	0	0	0	0
Abca14	0	NA	NA	NA	NA	NA	0	0	0	0	0	0	0	0
Abca15	0	NA	NA	NA	NA	NA	0	0	0	0	0	0	0	0
Abcb5	0	NA	NA	NA	NA	NA	0	0	0	0	0	0	0	0
Abcc8	0	NA	NA	NA	NA	NA	0	0	0	0	0	0	0	0
Abcc9	0	NA	NA	NA	NA	NA	0	0	0	0	0	0	0	0
Abcg1	0	NA	NA	NA	NA	NA	0	0	0	0	0	0	0	0
Abcg8	0	NA	NA	NA	NA	NA	0	0	0	0	0	0	0	0
Abhd12b	0	NA	NA	NA	NA	NA	0	0	0	0	0	0	0	0
Abhd16b	0	NA	NA	NA	NA	NA	0	0	0	0	0	0	0	0
Ablim2	0	NA	NA	NA	NA	NA	0	0	0	0	0	0	0	0
Abra	0	NA	NA	NA	NA	NA	0	0	0	0	0	0	0	0
Ace3	0	NA	NA	NA	NA	NA	0	0	0	0	0	0	0	0
Ackr1	0	NA	NA	NA	NA	NA	0	0	0	0	0	0	0	0
Acnat2	0	NA	NA	NA	NA	NA	0	0	0	0	0	0	0	0
Acot6	0	NA	NA	NA	NA	NA	0	0	0	0	0	0	0	0
Acpt	0	NA	NA	NA	NA	NA	0	0	0	0	0	0	0	0
Acr	0	NA	NA	NA	NA	NA	0	0	0	0	0	0	0	0
Acrv1	0	NA	NA	NA	NA	NA	0	0	0	0	0	0	0	0
Acsm1	0	NA	NA	NA	NA	NA	0	0	0	0	0	0	0	0
Acsm2	0	NA	NA	NA	NA	NA	0	0	0	0	0	0	0	0
Acsm5	0	NA	NA	NA	NA	NA	0	0	0	0	0	0	0	0
Acss1	0	NA	NA	NA	NA	NA	0	0	0	0	0	0	0	0
Acss3	0	NA	NA	NA	NA	NA	0	0	0	0	0	0	0	0
Actbl2	0	NA	NA	NA	NA	NA	0	0	0	0	0	0	0	0
Actl11	0	NA	NA	NA	NA	NA	0	0	0	0	0	0	0	0
Actl7a	0	NA	NA	NA	NA	NA	0	0	0	0	0	0	0	0
Actrt1	0	NA	NA	NA	NA	NA	0	0	0	0	0	0	0	0
Actrt2	0	NA	NA	NA	NA	NA	0	0	0	0	0	0	0	0
Adad1	0	NA	NA	NA	NA	NA	0	0	0	0	0	0	0	0
Adad2	0	NA	NA	NA	NA	NA	0	0	0	0	0	0	0	0
Adam18	0	NA	NA	NA	NA	NA	0	0	0	0	0	0	0	0
Adam20	0	NA	NA	NA	NA	NA	0	0	0	0	0	0	0	0
Adam24	0	NA	NA	NA	NA	NA	0	0	0	0	0	0	0	0
Adam25	0	NA	NA	NA	NA	NA	0	0	0	0	0	0	0	0
Adam26a	0	NA	NA	NA	NA	NA	0	0	0	0	0	0	0	0
Adam26b	0	NA	NA	NA	NA	NA	0	0	0	0	0	0	0	0
Adam29	0	NA	NA	NA	NA	NA	0	0	0	0	0	0	0	0
Adam34	0	NA	NA	NA	NA	NA	0	0	0	0	0	0	0	0
Adam39	0	NA	NA	NA	NA	NA	0	0	0	0	0	0	0	0
Adam6a	0	NA	NA	NA	NA	NA	0	0	0	0	0	0	0	0
Adam6b	0	NA	NA	NA	NA	NA	0	0	0	0	0	0	0	0
Adamts18	0	NA	NA	NA	NA	NA	0	0	0	0	0	0	0	0
Adamts19	0	NA	NA	NA	NA	NA	0	0	0	0	0	0	0	0
Adap1	0	NA	NA	NA	NA	NA	0	0	0	0	0	0	0	0
Adcy2	0	NA	NA	NA	NA	NA	0	0	0	0	0	0	0	0
Adcyap1	0	NA	NA	NA	NA	NA	0	0	0	0	0	0	0	0
Adh4	0	NA	NA	NA	NA	NA	0	0	0	0	0	0	0	0
Adh6-ps1	0	NA	NA	NA	NA	NA	0	0	0	0	0	0	0	0
Adh6a	0	NA	NA	NA	NA	NA	0	0	0	0	0	0	0	0
Adora1	0	NA	NA	NA	NA	NA	0	0	0	0	0	0	0	0
Adora3	0	NA	NA	NA	NA	NA	0	0	0	0	0	0	0	0
Adra1a	0	NA	NA	NA	NA	NA	0	0	0	0	0	0	0	0
Adra2c	0	NA	NA	NA	NA	NA	0	0	0	0	0	0	0	0
Adrb1	0	NA	NA	NA	NA	NA	0	0	0	0	0	0	0	0
Adrb3	0	NA	NA	NA	NA	NA	0	0	0	0	0	0	0	0
Adrbk2	0	NA	NA	NA	NA	NA	0	0	0	0	0	0	0	0
Aff2	0	NA	NA	NA	NA	NA	0	0	0	0	0	0	0	0
Afm	0	NA	NA	NA	NA	NA	0	0	0	0	0	0	0	0
Agbl1	0	NA	NA	NA	NA	NA	0	0	0	0	0	0	0	0
Agmat	0	NA	NA	NA	NA	NA	0	0	0	0	0	0	0	0
Agr2	0	NA	NA	NA	NA	NA	0	0	0	0	0	0	0	0
Agr3	0	NA	NA	NA	NA	NA	0	0	0	0	0	0	0	0
Agtr1a	0	NA	NA	NA	NA	NA	0	0	0	0	0	0	0	0
Agxt2	0	NA	NA	NA	NA	NA	0	0	0	0	0	0	0	0
Ajap1	0	NA	NA	NA	NA	NA	0	0	0	0	0	0	0	0
Akap4	0	NA	NA	NA	NA	NA	0	0	0	0	0	0	0	0
Akip1	0	NA	NA	NA	NA	NA	0	0	0	0	0	0	0	0
Akr1b3	0	NA	NA	NA	NA	NA	0	0	0	0	0	0	0	0
Akr1c19	0	NA	NA	NA	NA	NA	0	0	0	0	0	0	0	0
Akr1c21	0	NA	NA	NA	NA	NA	0	0	0	0	0	0	0	0
Akr1c6	0	NA	NA	NA	NA	NA	0	0	0	0	0	0	0	0
Alas2	0	NA	NA	NA	NA	NA	0	0	0	0	0	0	0	0
Aldh1a2	0	NA	NA	NA	NA	NA	0	0	0	0	0	0	0	0
Aldh1b1	0	NA	NA	NA	NA	NA	0	0	0	0	0	0	0	0
Allc	0	NA	NA	NA	NA	NA	0	0	0	0	0	0	0	0
Alox12b	0	NA	NA	NA	NA	NA	0	0	0	0	0	0	0	0
Alox5	0	NA	NA	NA	NA	NA	0	0	0	0	0	0	0	0
Alpi	0	NA	NA	NA	NA	NA	0	0	0	0	0	0	0	0
Alppl2	0	NA	NA	NA	NA	NA	0	0	0	0	0	0	0	0
Alx1	0	NA	NA	NA	NA	NA	0	0	0	0	0	0	0	0
Alx3	0	NA	NA	NA	NA	NA	0	0	0	0	0	0	0	0
Ambn	0	NA	NA	NA	NA	NA	0	0	0	0	0	0	0	0
Amd2	0	NA	NA	NA	NA	NA	0	0	0	0	0	0	0	0
Amelx	0	NA	NA	NA	NA	NA	0	0	0	0	0	0	0	0
Amer2	0	NA	NA	NA	NA	NA	0	0	0	0	0	0	0	0
Amer3	0	NA	NA	NA	NA	NA	0	0	0	0	0	0	0	0
Amica1	0	NA	NA	NA	NA	NA	0	0	0	0	0	0	0	0
Amtn	0	NA	NA	NA	NA	NA	0	0	0	0	0	0	0	0
Amy2a2	0	NA	NA	NA	NA	NA	0	0	0	0	0	0	0	0
Amy2a3	0	NA	NA	NA	NA	NA	0	0	0	0	0	0	0	0
Amy2a4	0	NA	NA	NA	NA	NA	0	0	0	0	0	0	0	0
Amy2a5	0	NA	NA	NA	NA	NA	0	0	0	0	0	0	0	0
Ang3	0	NA	NA	NA	NA	NA	0	0	0	0	0	0	0	0
Ang5	0	NA	NA	NA	NA	NA	0	0	0	0	0	0	0	0
Ang6	0	NA	NA	NA	NA	NA	0	0	0	0	0	0	0	0
Angptl3	0	NA	NA	NA	NA	NA	0	0	0	0	0	0	0	0
Ankfn1	0	NA	NA	NA	NA	NA	0	0	0	0	0	0	0	0
Ankrd29	0	NA	NA	NA	NA	NA	0	0	0	0	0	0	0	0
Ankrd34c	0	NA	NA	NA	NA	NA	0	0	0	0	0	0	0	0
Ankrd36	0	NA	NA	NA	NA	NA	0	0	0	0	0	0	0	0
Ankrd53	0	NA	NA	NA	NA	NA	0	0	0	0	0	0	0	0
Ankrd63	0	NA	NA	NA	NA	NA	0	0	0	0	0	0	0	0
Ankub1	0	NA	NA	NA	NA	NA	0	0	0	0	0	0	0	0
Antxrl	0	NA	NA	NA	NA	NA	0	0	0	0	0	0	0	0
Anxa10	0	NA	NA	NA	NA	NA	0	0	0	0	0	0	0	0
Aoah	0	NA	NA	NA	NA	NA	0	0	0	0	0	0	0	0
Aoc1	0	NA	NA	NA	NA	NA	0	0	0	0	0	0	0	0
Apba2	0	NA	NA	NA	NA	NA	0	0	0	0	0	0	0	0
Apcs	0	NA	NA	NA	NA	NA	0	0	0	0	0	0	0	0
Apela	0	NA	NA	NA	NA	NA	0	0	0	0	0	0	0	0
Aplp1	0	NA	NA	NA	NA	NA	0	0	0	0	0	0	0	0
Apoa4	0	NA	NA	NA	NA	NA	0	0	0	0	0	0	0	0
Apobec2	0	NA	NA	NA	NA	NA	0	0	0	0	0	0	0	0
Apobec4	0	NA	NA	NA	NA	NA	0	0	0	0	0	0	0	0
Apoc3	0	NA	NA	NA	NA	NA	0	0	0	0	0	0	0	0
Apoc4	0	NA	NA	NA	NA	NA	0	0	0	0	0	0	0	0
Apol11a	0	NA	NA	NA	NA	NA	0	0	0	0	0	0	0	0
Apol7e	0	NA	NA	NA	NA	NA	0	0	0	0	0	0	0	0
Apoo-ps	0	NA	NA	NA	NA	NA	0	0	0	0	0	0	0	0
Aqp4	0	NA	NA	NA	NA	NA	0	0	0	0	0	0	0	0
Aqp9	0	NA	NA	NA	NA	NA	0	0	0	0	0	0	0	0
Ar	0	NA	NA	NA	NA	NA	0	0	0	0	0	0	0	0
Arap2	0	NA	NA	NA	NA	NA	0	0	0	0	0	0	0	0
Arhgap15	0	NA	NA	NA	NA	NA	0	0	0	0	0	0	0	0
Arhgap15os	0	NA	NA	NA	NA	NA	0	0	0	0	0	0	0	0
Arhgap25	0	NA	NA	NA	NA	NA	0	0	0	0	0	0	0	0
Arhgap27os3	0	NA	NA	NA	NA	NA	0	0	0	0	0	0	0	0
Arhgap36	0	NA	NA	NA	NA	NA	0	0	0	0	0	0	0	0
Arhgef16	0	NA	NA	NA	NA	NA	0	0	0	0	0	0	0	0
Arhgef26	0	NA	NA	NA	NA	NA	0	0	0	0	0	0	0	0
Arhgef38	0	NA	NA	NA	NA	NA	0	0	0	0	0	0	0	0
Arl13a	0	NA	NA	NA	NA	NA	0	0	0	0	0	0	0	0
Arl14	0	NA	NA	NA	NA	NA	0	0	0	0	0	0	0	0
Armc3	0	NA	NA	NA	NA	NA	0	0	0	0	0	0	0	0
Arpp21	0	NA	NA	NA	NA	NA	0	0	0	0	0	0	0	0
Arr3	0	NA	NA	NA	NA	NA	0	0	0	0	0	0	0	0
Art1	0	NA	NA	NA	NA	NA	0	0	0	0	0	0	0	0
Art2a-ps	0	NA	NA	NA	NA	NA	0	0	0	0	0	0	0	0
Art2b	0	NA	NA	NA	NA	NA	0	0	0	0	0	0	0	0
Art3	0	NA	NA	NA	NA	NA	0	0	0	0	0	0	0	0
Art4	0	NA	NA	NA	NA	NA	0	0	0	0	0	0	0	0
Asb10	0	NA	NA	NA	NA	NA	0	0	0	0	0	0	0	0
Asb14	0	NA	NA	NA	NA	NA	0	0	0	0	0	0	0	0
Asb16	0	NA	NA	NA	NA	NA	0	0	0	0	0	0	0	0
Asb18	0	NA	NA	NA	NA	NA	0	0	0	0	0	0	0	0
Asb9	0	NA	NA	NA	NA	NA	0	0	0	0	0	0	0	0
Ascl1	0	NA	NA	NA	NA	NA	0	0	0	0	0	0	0	0
Ascl4	0	NA	NA	NA	NA	NA	0	0	0	0	0	0	0	0
Ascl5	0	NA	NA	NA	NA	NA	0	0	0	0	0	0	0	0
Asmt	0	NA	NA	NA	NA	NA	0	0	0	0	0	0	0	0
Aspdh	0	NA	NA	NA	NA	NA	0	0	0	0	0	0	0	0
Asphd2	0	NA	NA	NA	NA	NA	0	0	0	0	0	0	0	0
Asz1	0	NA	NA	NA	NA	NA	0	0	0	0	0	0	0	0
Atoh1	0	NA	NA	NA	NA	NA	0	0	0	0	0	0	0	0
Atoh7	0	NA	NA	NA	NA	NA	0	0	0	0	0	0	0	0
Atp12a	0	NA	NA	NA	NA	NA	0	0	0	0	0	0	0	0
Atp13a4	0	NA	NA	NA	NA	NA	0	0	0	0	0	0	0	0
Atp13a5	0	NA	NA	NA	NA	NA	0	0	0	0	0	0	0	0
Atp1a4	0	NA	NA	NA	NA	NA	0	0	0	0	0	0	0	0
Atp4b	0	NA	NA	NA	NA	NA	0	0	0	0	0	0	0	0
Atp6ap1l	0	NA	NA	NA	NA	NA	0	0	0	0	0	0	0	0
Atp6v0c	0	NA	NA	NA	NA	NA	0	0	0	0	0	0	0	0
Atp6v0c-ps2	0	NA	NA	NA	NA	NA	0	0	0	0	0	0	0	0
Atp6v1g3	0	NA	NA	NA	NA	NA	0	0	0	0	0	0	0	0
Avp	0	NA	NA	NA	NA	NA	0	0	0	0	0	0	0	0
Avpr1a	0	NA	NA	NA	NA	NA	0	0	0	0	0	0	0	0
Avpr1b	0	NA	NA	NA	NA	NA	0	0	0	0	0	0	0	0
Avpr2	0	NA	NA	NA	NA	NA	0	0	0	0	0	0	0	0
Aym1	0	NA	NA	NA	NA	NA	0	0	0	0	0	0	0	0
Azgp1	0	NA	NA	NA	NA	NA	0	0	0	0	0	0	0	0
B020004C17Rik	0	NA	NA	NA	NA	NA	0	0	0	0	0	0	0	0
B020004J07Rik	0	NA	NA	NA	NA	NA	0	0	0	0	0	0	0	0
B020014A21Rik	0	NA	NA	NA	NA	NA	0	0	0	0	0	0	0	0
B020018J22Rik	0	NA	NA	NA	NA	NA	0	0	0	0	0	0	0	0
B230112J18Rik	0	NA	NA	NA	NA	NA	0	0	0	0	0	0	0	0
B230119M05Rik	0	NA	NA	NA	NA	NA	0	0	0	0	0	0	0	0
B230214G05Rik	0	NA	NA	NA	NA	NA	0	0	0	0	0	0	0	0
B230312C02Rik	0	NA	NA	NA	NA	NA	0	0	0	0	0	0	0	0
B230323A14Rik	0	NA	NA	NA	NA	NA	0	0	0	0	0	0	0	0
B3galt2	0	NA	NA	NA	NA	NA	0	0	0	0	0	0	0	0
B3galt5	0	NA	NA	NA	NA	NA	0	0	0	0	0	0	0	0
B3gat1	0	NA	NA	NA	NA	NA	0	0	0	0	0	0	0	0
B3gnt7	0	NA	NA	NA	NA	NA	0	0	0	0	0	0	0	0
B3gnt8	0	NA	NA	NA	NA	NA	0	0	0	0	0	0	0	0
B430010I23Rik	0	NA	NA	NA	NA	NA	0	0	0	0	0	0	0	0
BB014433	0	NA	NA	NA	NA	NA	0	0	0	0	0	0	0	0
BB019430	0	NA	NA	NA	NA	NA	0	0	0	0	0	0	0	0
BB031773	0	NA	NA	NA	NA	NA	0	0	0	0	0	0	0	0
BB287469	0	NA	NA	NA	NA	NA	0	0	0	0	0	0	0	0
BC021891	0	NA	NA	NA	NA	NA	0	0	0	0	0	0	0	0
BC024139	0	NA	NA	NA	NA	NA	0	0	0	0	0	0	0	0
BC026585	0	NA	NA	NA	NA	NA	0	0	0	0	0	0	0	0
BC030500	0	NA	NA	NA	NA	NA	0	0	0	0	0	0	0	0
BC030870	0	NA	NA	NA	NA	NA	0	0	0	0	0	0	0	0
BC035044	0	NA	NA	NA	NA	NA	0	0	0	0	0	0	0	0
BC048502	0	NA	NA	NA	NA	NA	0	0	0	0	0	0	0	0
BC048546	0	NA	NA	NA	NA	NA	0	0	0	0	0	0	0	0
BC048562	0	NA	NA	NA	NA	NA	0	0	0	0	0	0	0	0
BC048679	0	NA	NA	NA	NA	NA	0	0	0	0	0	0	0	0
BC049352	0	NA	NA	NA	NA	NA	0	0	0	0	0	0	0	0
BC049635	0	NA	NA	NA	NA	NA	0	0	0	0	0	0	0	0
BC049730	0	NA	NA	NA	NA	NA	0	0	0	0	0	0	0	0
BC051142	0	NA	NA	NA	NA	NA	0	0	0	0	0	0	0	0
BC051628	0	NA	NA	NA	NA	NA	0	0	0	0	0	0	0	0
BC051665	0	NA	NA	NA	NA	NA	0	0	0	0	0	0	0	0
BC055111	0	NA	NA	NA	NA	NA	0	0	0	0	0	0	0	0
BC061195	0	NA	NA	NA	NA	NA	0	0	0	0	0	0	0	0
BC061212	0	NA	NA	NA	NA	NA	0	0	0	0	0	0	0	0
BC061237	0	NA	NA	NA	NA	NA	0	0	0	0	0	0	0	0
BC080695	0	NA	NA	NA	NA	NA	0	0	0	0	0	0	0	0
BC089491	0	NA	NA	NA	NA	NA	0	0	0	0	0	0	0	0
BC100530	0	NA	NA	NA	NA	NA	0	0	0	0	0	0	0	0
BC107364	0	NA	NA	NA	NA	NA	0	0	0	0	0	0	0	0
BC117090	0	NA	NA	NA	NA	NA	0	0	0	0	0	0	0	0
Bace2	0	NA	NA	NA	NA	NA	0	0	0	0	0	0	0	0
Bai3	0	NA	NA	NA	NA	NA	0	0	0	0	0	0	0	0
Bambi-ps1	0	NA	NA	NA	NA	NA	0	0	0	0	0	0	0	0
Banf2	0	NA	NA	NA	NA	NA	0	0	0	0	0	0	0	0
Barhl2	0	NA	NA	NA	NA	NA	0	0	0	0	0	0	0	0
Barx1	0	NA	NA	NA	NA	NA	0	0	0	0	0	0	0	0
Bc1	0	NA	NA	NA	NA	NA	0	0	0	0	0	0	0	0
Bcam	0	NA	NA	NA	NA	NA	0	0	0	0	0	0	0	0
Bcas1	0	NA	NA	NA	NA	NA	0	0	0	0	0	0	0	0
Bcas1os2	0	NA	NA	NA	NA	NA	0	0	0	0	0	0	0	0
Bcas3os1	0	NA	NA	NA	NA	NA	0	0	0	0	0	0	0	0
Bcas3os2	0	NA	NA	NA	NA	NA	0	0	0	0	0	0	0	0
Bcl11a	0	NA	NA	NA	NA	NA	0	0	0	0	0	0	0	0
Bcl2a1a	0	NA	NA	NA	NA	NA	0	0	0	0	0	0	0	0
Bcl2a1b	0	NA	NA	NA	NA	NA	0	0	0	0	0	0	0	0
Bcl2a1c	0	NA	NA	NA	NA	NA	0	0	0	0	0	0	0	0
Bcl2a1d	0	NA	NA	NA	NA	NA	0	0	0	0	0	0	0	0
Bean1	0	NA	NA	NA	NA	NA	0	0	0	0	0	0	0	0
Bend7	0	NA	NA	NA	NA	NA	0	0	0	0	0	0	0	0
Best1	0	NA	NA	NA	NA	NA	0	0	0	0	0	0	0	0
Best3	0	NA	NA	NA	NA	NA	0	0	0	0	0	0	0	0
Bex4	0	NA	NA	NA	NA	NA	0	0	0	0	0	0	0	0
Bglap2	0	NA	NA	NA	NA	NA	0	0	0	0	0	0	0	0
Bhlha9	0	NA	NA	NA	NA	NA	0	0	0	0	0	0	0	0
Bhlhe23	0	NA	NA	NA	NA	NA	0	0	0	0	0	0	0	0
Bhmt	0	NA	NA	NA	NA	NA	0	0	0	0	0	0	0	0
Bhmt2	0	NA	NA	NA	NA	NA	0	0	0	0	0	0	0	0
Birc7	0	NA	NA	NA	NA	NA	0	0	0	0	0	0	0	0
Blk	0	NA	NA	NA	NA	NA	0	0	0	0	0	0	0	0
Bmp10	0	NA	NA	NA	NA	NA	0	0	0	0	0	0	0	0
Bmp2	0	NA	NA	NA	NA	NA	0	0	0	0	0	0	0	0
Bmp3	0	NA	NA	NA	NA	NA	0	0	0	0	0	0	0	0
Bmp4	0	NA	NA	NA	NA	NA	0	0	0	0	0	0	0	0
Bmyc	0	NA	NA	NA	NA	NA	0	0	0	0	0	0	0	0
Boll	0	NA	NA	NA	NA	NA	0	0	0	0	0	0	0	0
Bpi	0	NA	NA	NA	NA	NA	0	0	0	0	0	0	0	0
Bpifa1	0	NA	NA	NA	NA	NA	0	0	0	0	0	0	0	0
Bpifa2	0	NA	NA	NA	NA	NA	0	0	0	0	0	0	0	0
Bpifa3	0	NA	NA	NA	NA	NA	0	0	0	0	0	0	0	0
Bpifa5	0	NA	NA	NA	NA	NA	0	0	0	0	0	0	0	0
Bpifa6	0	NA	NA	NA	NA	NA	0	0	0	0	0	0	0	0
Bpifb1	0	NA	NA	NA	NA	NA	0	0	0	0	0	0	0	0
Bpifb3	0	NA	NA	NA	NA	NA	0	0	0	0	0	0	0	0
Bpifb4	0	NA	NA	NA	NA	NA	0	0	0	0	0	0	0	0
Bpifb5	0	NA	NA	NA	NA	NA	0	0	0	0	0	0	0	0
Bpifb9a	0	NA	NA	NA	NA	NA	0	0	0	0	0	0	0	0
Bpifb9b	0	NA	NA	NA	NA	NA	0	0	0	0	0	0	0	0
Brinp2	0	NA	NA	NA	NA	NA	0	0	0	0	0	0	0	0
Brs3	0	NA	NA	NA	NA	NA	0	0	0	0	0	0	0	0
Bsnd	0	NA	NA	NA	NA	NA	0	0	0	0	0	0	0	0
Bsph2	0	NA	NA	NA	NA	NA	0	0	0	0	0	0	0	0
Bsx	0	NA	NA	NA	NA	NA	0	0	0	0	0	0	0	0
Btbd17	0	NA	NA	NA	NA	NA	0	0	0	0	0	0	0	0
Btg3	0	NA	NA	NA	NA	NA	0	0	0	0	0	0	0	0
Btnl1	0	NA	NA	NA	NA	NA	0	0	0	0	0	0	0	0
Btnl2	0	NA	NA	NA	NA	NA	0	0	0	0	0	0	0	0
Btnl4	0	NA	NA	NA	NA	NA	0	0	0	0	0	0	0	0
Btnl5-ps	0	NA	NA	NA	NA	NA	0	0	0	0	0	0	0	0
Btnl6	0	NA	NA	NA	NA	NA	0	0	0	0	0	0	0	0
Bves	0	NA	NA	NA	NA	NA	0	0	0	0	0	0	0	0
C030007H22Rik	0	NA	NA	NA	NA	NA	0	0	0	0	0	0	0	0
C030013G03Rik	0	NA	NA	NA	NA	NA	0	0	0	0	0	0	0	0
C030023E24Rik	0	NA	NA	NA	NA	NA	0	0	0	0	0	0	0	0
C030029H02Rik	0	NA	NA	NA	NA	NA	0	0	0	0	0	0	0	0
C030034L19Rik	0	NA	NA	NA	NA	NA	0	0	0	0	0	0	0	0
C130021I20Rik	0	NA	NA	NA	NA	NA	0	0	0	0	0	0	0	0
C130060K24Rik	0	NA	NA	NA	NA	NA	0	0	0	0	0	0	0	0
C130074G19Rik	0	NA	NA	NA	NA	NA	0	0	0	0	0	0	0	0
C130079G13Rik	0	NA	NA	NA	NA	NA	0	0	0	0	0	0	0	0
C130080G10Rik	0	NA	NA	NA	NA	NA	0	0	0	0	0	0	0	0
C130083M11Rik	0	NA	NA	NA	NA	NA	0	0	0	0	0	0	0	0
C1qa	0	NA	NA	NA	NA	NA	0	0	0	0	0	0	0	0
C1qb	0	NA	NA	NA	NA	NA	0	0	0	0	0	0	0	0
C1qc	0	NA	NA	NA	NA	NA	0	0	0	0	0	0	0	0
C1ql2	0	NA	NA	NA	NA	NA	0	0	0	0	0	0	0	0
C1qtnf4	0	NA	NA	NA	NA	NA	0	0	0	0	0	0	0	0
C1qtnf5	0	NA	NA	NA	NA	NA	0	0	0	0	0	0	0	0
C1qtnf7	0	NA	NA	NA	NA	NA	0	0	0	0	0	0	0	0
C230004F18Rik	0	NA	NA	NA	NA	NA	0	0	0	0	0	0	0	0
C230079O03Rik	0	NA	NA	NA	NA	NA	0	0	0	0	0	0	0	0
C230091D08Rik	0	NA	NA	NA	NA	NA	0	0	0	0	0	0	0	0
C2cd4a	0	NA	NA	NA	NA	NA	0	0	0	0	0	0	0	0
C2cd4b	0	NA	NA	NA	NA	NA	0	0	0	0	0	0	0	0
C2cd4d	0	NA	NA	NA	NA	NA	0	0	0	0	0	0	0	0
C330011F03Rik	0	NA	NA	NA	NA	NA	0	0	0	0	0	0	0	0
C330013F16Rik	0	NA	NA	NA	NA	NA	0	0	0	0	0	0	0	0
C330024D21Rik	0	NA	NA	NA	NA	NA	0	0	0	0	0	0	0	0
C430002E04Rik	0	NA	NA	NA	NA	NA	0	0	0	0	0	0	0	0
C6	0	NA	NA	NA	NA	NA	0	0	0	0	0	0	0	0
C630031E19Rik	0	NA	NA	NA	NA	NA	0	0	0	0	0	0	0	0
C7	0	NA	NA	NA	NA	NA	0	0	0	0	0	0	0	0
C730027H18Rik	0	NA	NA	NA	NA	NA	0	0	0	0	0	0	0	0
C730036E19Rik	0	NA	NA	NA	NA	NA	0	0	0	0	0	0	0	0
C86187	0	NA	NA	NA	NA	NA	0	0	0	0	0	0	0	0
C86695	0	NA	NA	NA	NA	NA	0	0	0	0	0	0	0	0
C87198	0	NA	NA	NA	NA	NA	0	0	0	0	0	0	0	0
C87414	0	NA	NA	NA	NA	NA	0	0	0	0	0	0	0	0
C87977	0	NA	NA	NA	NA	NA	0	0	0	0	0	0	0	0
C8b	0	NA	NA	NA	NA	NA	0	0	0	0	0	0	0	0
C9	0	NA	NA	NA	NA	NA	0	0	0	0	0	0	0	0
CK137956	0	NA	NA	NA	NA	NA	0	0	0	0	0	0	0	0
Cabp2	0	NA	NA	NA	NA	NA	0	0	0	0	0	0	0	0
Cabp7	0	NA	NA	NA	NA	NA	0	0	0	0	0	0	0	0
Cabs1	0	NA	NA	NA	NA	NA	0	0	0	0	0	0	0	0
Cacna1e	0	NA	NA	NA	NA	NA	0	0	0	0	0	0	0	0
Cacna1h	0	NA	NA	NA	NA	NA	0	0	0	0	0	0	0	0
Cacna1s	0	NA	NA	NA	NA	NA	0	0	0	0	0	0	0	0
Cacng1	0	NA	NA	NA	NA	NA	0	0	0	0	0	0	0	0
Cacng2	0	NA	NA	NA	NA	NA	0	0	0	0	0	0	0	0
Cacng3	0	NA	NA	NA	NA	NA	0	0	0	0	0	0	0	0
Cacng4	0	NA	NA	NA	NA	NA	0	0	0	0	0	0	0	0
Cacng6	0	NA	NA	NA	NA	NA	0	0	0	0	0	0	0	0
Cadm3	0	NA	NA	NA	NA	NA	0	0	0	0	0	0	0	0
Calb1	0	NA	NA	NA	NA	NA	0	0	0	0	0	0	0	0
Calca	0	NA	NA	NA	NA	NA	0	0	0	0	0	0	0	0
Calcr	0	NA	NA	NA	NA	NA	0	0	0	0	0	0	0	0
Calhm1	0	NA	NA	NA	NA	NA	0	0	0	0	0	0	0	0
Calm4	0	NA	NA	NA	NA	NA	0	0	0	0	0	0	0	0
Calm5	0	NA	NA	NA	NA	NA	0	0	0	0	0	0	0	0
Calml3	0	NA	NA	NA	NA	NA	0	0	0	0	0	0	0	0
Caln1	0	NA	NA	NA	NA	NA	0	0	0	0	0	0	0	0
Capn12	0	NA	NA	NA	NA	NA	0	0	0	0	0	0	0	0
Capn13	0	NA	NA	NA	NA	NA	0	0	0	0	0	0	0	0
Capn8	0	NA	NA	NA	NA	NA	0	0	0	0	0	0	0	0
Capsl	0	NA	NA	NA	NA	NA	0	0	0	0	0	0	0	0
Capza3	0	NA	NA	NA	NA	NA	0	0	0	0	0	0	0	0
Card11	0	NA	NA	NA	NA	NA	0	0	0	0	0	0	0	0
Caskin1	0	NA	NA	NA	NA	NA	0	0	0	0	0	0	0	0
Casr	0	NA	NA	NA	NA	NA	0	0	0	0	0	0	0	0
Casz1	0	NA	NA	NA	NA	NA	0	0	0	0	0	0	0	0
Cav3	0	NA	NA	NA	NA	NA	0	0	0	0	0	0	0	0
Cbln1	0	NA	NA	NA	NA	NA	0	0	0	0	0	0	0	0
Cbln2	0	NA	NA	NA	NA	NA	0	0	0	0	0	0	0	0
Cbln4	0	NA	NA	NA	NA	NA	0	0	0	0	0	0	0	0
Ccdc105	0	NA	NA	NA	NA	NA	0	0	0	0	0	0	0	0
Ccdc110	0	NA	NA	NA	NA	NA	0	0	0	0	0	0	0	0
Ccdc121	0	NA	NA	NA	NA	NA	0	0	0	0	0	0	0	0
Ccdc129	0	NA	NA	NA	NA	NA	0	0	0	0	0	0	0	0
Ccdc135	0	NA	NA	NA	NA	NA	0	0	0	0	0	0	0	0
Ccdc147	0	NA	NA	NA	NA	NA	0	0	0	0	0	0	0	0
Ccdc149	0	NA	NA	NA	NA	NA	0	0	0	0	0	0	0	0
Ccdc153	0	NA	NA	NA	NA	NA	0	0	0	0	0	0	0	0
Ccdc158	0	NA	NA	NA	NA	NA	0	0	0	0	0	0	0	0
Ccdc175	0	NA	NA	NA	NA	NA	0	0	0	0	0	0	0	0
Ccdc183	0	NA	NA	NA	NA	NA	0	0	0	0	0	0	0	0
Ccdc185	0	NA	NA	NA	NA	NA	0	0	0	0	0	0	0	0
Ccdc27	0	NA	NA	NA	NA	NA	0	0	0	0	0	0	0	0
Ccdc34os	0	NA	NA	NA	NA	NA	0	0	0	0	0	0	0	0
Ccdc42b	0	NA	NA	NA	NA	NA	0	0	0	0	0	0	0	0
Ccdc60	0	NA	NA	NA	NA	NA	0	0	0	0	0	0	0	0
Ccdc64b	0	NA	NA	NA	NA	NA	0	0	0	0	0	0	0	0
Ccdc67	0	NA	NA	NA	NA	NA	0	0	0	0	0	0	0	0
Ccdc69	0	NA	NA	NA	NA	NA	0	0	0	0	0	0	0	0
Ccdc7	0	NA	NA	NA	NA	NA	0	0	0	0	0	0	0	0
Ccdc70	0	NA	NA	NA	NA	NA	0	0	0	0	0	0	0	0
Ccer1	0	NA	NA	NA	NA	NA	0	0	0	0	0	0	0	0
Cckar	0	NA	NA	NA	NA	NA	0	0	0	0	0	0	0	0
Cckbr	0	NA	NA	NA	NA	NA	0	0	0	0	0	0	0	0
Ccl12	0	NA	NA	NA	NA	NA	0	0	0	0	0	0	0	0
Ccl20	0	NA	NA	NA	NA	NA	0	0	0	0	0	0	0	0
Ccl21a	0	NA	NA	NA	NA	NA	0	0	0	0	0	0	0	0
Ccl21b	0	NA	NA	NA	NA	NA	0	0	0	0	0	0	0	0
Ccl21c	0	NA	NA	NA	NA	NA	0	0	0	0	0	0	0	0
Ccl22	0	NA	NA	NA	NA	NA	0	0	0	0	0	0	0	0
Ccl24	0	NA	NA	NA	NA	NA	0	0	0	0	0	0	0	0
Ccl26	0	NA	NA	NA	NA	NA	0	0	0	0	0	0	0	0
Ccl27b	0	NA	NA	NA	NA	NA	0	0	0	0	0	0	0	0
Ccl3	0	NA	NA	NA	NA	NA	0	0	0	0	0	0	0	0
Ccl4	0	NA	NA	NA	NA	NA	0	0	0	0	0	0	0	0
Ccna1	0	NA	NA	NA	NA	NA	0	0	0	0	0	0	0	0
Ccr2	0	NA	NA	NA	NA	NA	0	0	0	0	0	0	0	0
Ccr3	0	NA	NA	NA	NA	NA	0	0	0	0	0	0	0	0
Ccr5	0	NA	NA	NA	NA	NA	0	0	0	0	0	0	0	0
Ccr6	0	NA	NA	NA	NA	NA	0	0	0	0	0	0	0	0
Ccr8	0	NA	NA	NA	NA	NA	0	0	0	0	0	0	0	0
Cd160	0	NA	NA	NA	NA	NA	0	0	0	0	0	0	0	0
Cd177	0	NA	NA	NA	NA	NA	0	0	0	0	0	0	0	0
Cd180	0	NA	NA	NA	NA	NA	0	0	0	0	0	0	0	0
Cd1d2	0	NA	NA	NA	NA	NA	0	0	0	0	0	0	0	0
Cd200r2	0	NA	NA	NA	NA	NA	0	0	0	0	0	0	0	0
Cd200r4	0	NA	NA	NA	NA	NA	0	0	0	0	0	0	0	0
Cd209a	0	NA	NA	NA	NA	NA	0	0	0	0	0	0	0	0
Cd209b	0	NA	NA	NA	NA	NA	0	0	0	0	0	0	0	0
Cd209c	0	NA	NA	NA	NA	NA	0	0	0	0	0	0	0	0
Cd209d	0	NA	NA	NA	NA	NA	0	0	0	0	0	0	0	0
Cd209f	0	NA	NA	NA	NA	NA	0	0	0	0	0	0	0	0
Cd209g	0	NA	NA	NA	NA	NA	0	0	0	0	0	0	0	0
Cd226	0	NA	NA	NA	NA	NA	0	0	0	0	0	0	0	0
Cd300a	0	NA	NA	NA	NA	NA	0	0	0	0	0	0	0	0
Cd300c	0	NA	NA	NA	NA	NA	0	0	0	0	0	0	0	0
Cd300ld	0	NA	NA	NA	NA	NA	0	0	0	0	0	0	0	0
Cd300lf	0	NA	NA	NA	NA	NA	0	0	0	0	0	0	0	0
Cd300lg	0	NA	NA	NA	NA	NA	0	0	0	0	0	0	0	0
Cd300lh	0	NA	NA	NA	NA	NA	0	0	0	0	0	0	0	0
Cd36	0	NA	NA	NA	NA	NA	0	0	0	0	0	0	0	0
Cd3e	0	NA	NA	NA	NA	NA	0	0	0	0	0	0	0	0
Cd3g	0	NA	NA	NA	NA	NA	0	0	0	0	0	0	0	0
Cd4	0	NA	NA	NA	NA	NA	0	0	0	0	0	0	0	0
Cd40lg	0	NA	NA	NA	NA	NA	0	0	0	0	0	0	0	0
Cd5l	0	NA	NA	NA	NA	NA	0	0	0	0	0	0	0	0
Cd6	0	NA	NA	NA	NA	NA	0	0	0	0	0	0	0	0
Cd70	0	NA	NA	NA	NA	NA	0	0	0	0	0	0	0	0
Cd83	0	NA	NA	NA	NA	NA	0	0	0	0	0	0	0	0
Cd84	0	NA	NA	NA	NA	NA	0	0	0	0	0	0	0	0
Cd86	0	NA	NA	NA	NA	NA	0	0	0	0	0	0	0	0
Cd8a	0	NA	NA	NA	NA	NA	0	0	0	0	0	0	0	0
Cd8b1	0	NA	NA	NA	NA	NA	0	0	0	0	0	0	0	0
Cdc20b	0	NA	NA	NA	NA	NA	0	0	0	0	0	0	0	0
Cdh12	0	NA	NA	NA	NA	NA	0	0	0	0	0	0	0	0
Cdh20	0	NA	NA	NA	NA	NA	0	0	0	0	0	0	0	0
Cdh4	0	NA	NA	NA	NA	NA	0	0	0	0	0	0	0	0
Cdh6	0	NA	NA	NA	NA	NA	0	0	0	0	0	0	0	0
Cdh7	0	NA	NA	NA	NA	NA	0	0	0	0	0	0	0	0
Cdh8	0	NA	NA	NA	NA	NA	0	0	0	0	0	0	0	0
Cdh9	0	NA	NA	NA	NA	NA	0	0	0	0	0	0	0	0
Cdk5r2	0	NA	NA	NA	NA	NA	0	0	0	0	0	0	0	0
Cdkn2a	0	NA	NA	NA	NA	NA	0	0	0	0	0	0	0	0
Cdkn2b	0	NA	NA	NA	NA	NA	0	0	0	0	0	0	0	0
Cdr1	0	NA	NA	NA	NA	NA	0	0	0	0	0	0	0	0
Cds1	0	NA	NA	NA	NA	NA	0	0	0	0	0	0	0	0
Cdx2	0	NA	NA	NA	NA	NA	0	0	0	0	0	0	0	0
Cdx4	0	NA	NA	NA	NA	NA	0	0	0	0	0	0	0	0
Cdyl	0	NA	NA	NA	NA	NA	0	0	0	0	0	0	0	0
Ceacam-ps1	0	NA	NA	NA	NA	NA	0	0	0	0	0	0	0	0
Ceacam10	0	NA	NA	NA	NA	NA	0	0	0	0	0	0	0	0
Ceacam11	0	NA	NA	NA	NA	NA	0	0	0	0	0	0	0	0
Ceacam12	0	NA	NA	NA	NA	NA	0	0	0	0	0	0	0	0
Ceacam13	0	NA	NA	NA	NA	NA	0	0	0	0	0	0	0	0
Ceacam14	0	NA	NA	NA	NA	NA	0	0	0	0	0	0	0	0
Ceacam16	0	NA	NA	NA	NA	NA	0	0	0	0	0	0	0	0
Ceacam18	0	NA	NA	NA	NA	NA	0	0	0	0	0	0	0	0
Ceacam3	0	NA	NA	NA	NA	NA	0	0	0	0	0	0	0	0
Ceacam5	0	NA	NA	NA	NA	NA	0	0	0	0	0	0	0	0
Cebpa	0	NA	NA	NA	NA	NA	0	0	0	0	0	0	0	0
Cela2a	0	NA	NA	NA	NA	NA	0	0	0	0	0	0	0	0
Cela3b	0	NA	NA	NA	NA	NA	0	0	0	0	0	0	0	0
Celf3	0	NA	NA	NA	NA	NA	0	0	0	0	0	0	0	0
Celrr	0	NA	NA	NA	NA	NA	0	0	0	0	0	0	0	0
Cend1	0	NA	NA	NA	NA	NA	0	0	0	0	0	0	0	0
Cerkl	0	NA	NA	NA	NA	NA	0	0	0	0	0	0	0	0
Cers1	0	NA	NA	NA	NA	NA	0	0	0	0	0	0	0	0
Ces1b	0	NA	NA	NA	NA	NA	0	0	0	0	0	0	0	0
Ces1c	0	NA	NA	NA	NA	NA	0	0	0	0	0	0	0	0
Ces1d	0	NA	NA	NA	NA	NA	0	0	0	0	0	0	0	0
Ces1e	0	NA	NA	NA	NA	NA	0	0	0	0	0	0	0	0
Ces1g	0	NA	NA	NA	NA	NA	0	0	0	0	0	0	0	0
Ces2a	0	NA	NA	NA	NA	NA	0	0	0	0	0	0	0	0
Ces2b	0	NA	NA	NA	NA	NA	0	0	0	0	0	0	0	0
Ces2c	0	NA	NA	NA	NA	NA	0	0	0	0	0	0	0	0
Ces2d-ps	0	NA	NA	NA	NA	NA	0	0	0	0	0	0	0	0
Ces3a	0	NA	NA	NA	NA	NA	0	0	0	0	0	0	0	0
Ces3b	0	NA	NA	NA	NA	NA	0	0	0	0	0	0	0	0
Cetn1	0	NA	NA	NA	NA	NA	0	0	0	0	0	0	0	0
Cfc1	0	NA	NA	NA	NA	NA	0	0	0	0	0	0	0	0
Cfd	0	NA	NA	NA	NA	NA	0	0	0	0	0	0	0	0
Cfh	0	NA	NA	NA	NA	NA	0	0	0	0	0	0	0	0
Cftr	0	NA	NA	NA	NA	NA	0	0	0	0	0	0	0	0
Cga	0	NA	NA	NA	NA	NA	0	0	0	0	0	0	0	0
Ch25h	0	NA	NA	NA	NA	NA	0	0	0	0	0	0	0	0
Chad	0	NA	NA	NA	NA	NA	0	0	0	0	0	0	0	0
Chat	0	NA	NA	NA	NA	NA	0	0	0	0	0	0	0	0
Chga	0	NA	NA	NA	NA	NA	0	0	0	0	0	0	0	0
Chia1	0	NA	NA	NA	NA	NA	0	0	0	0	0	0	0	0
Chil3	0	NA	NA	NA	NA	NA	0	0	0	0	0	0	0	0
Chil4	0	NA	NA	NA	NA	NA	0	0	0	0	0	0	0	0
Chil6	0	NA	NA	NA	NA	NA	0	0	0	0	0	0	0	0
ChkbCpt1b	0	NA	NA	NA	NA	NA	0	0	0	0	0	0	0	0
Chl1	0	NA	NA	NA	NA	NA	0	0	0	0	0	0	0	0
Chmp4c	0	NA	NA	NA	NA	NA	0	0	0	0	0	0	0	0
Chn2	0	NA	NA	NA	NA	NA	0	0	0	0	0	0	0	0
Chodl	0	NA	NA	NA	NA	NA	0	0	0	0	0	0	0	0
Chp2	0	NA	NA	NA	NA	NA	0	0	0	0	0	0	0	0
Chrm2	0	NA	NA	NA	NA	NA	0	0	0	0	0	0	0	0
Chrna5	0	NA	NA	NA	NA	NA	0	0	0	0	0	0	0	0
Chrna6	0	NA	NA	NA	NA	NA	0	0	0	0	0	0	0	0
Chrna7	0	NA	NA	NA	NA	NA	0	0	0	0	0	0	0	0
Chrnd	0	NA	NA	NA	NA	NA	0	0	0	0	0	0	0	0
Chrng	0	NA	NA	NA	NA	NA	0	0	0	0	0	0	0	0
Chst8	0	NA	NA	NA	NA	NA	0	0	0	0	0	0	0	0
Chst9	0	NA	NA	NA	NA	NA	0	0	0	0	0	0	0	0
Chsy3	0	NA	NA	NA	NA	NA	0	0	0	0	0	0	0	0
Cib3	0	NA	NA	NA	NA	NA	0	0	0	0	0	0	0	0
Cistr-act	0	NA	NA	NA	NA	NA	0	0	0	0	0	0	0	0
Cited4	0	NA	NA	NA	NA	NA	0	0	0	0	0	0	0	0
Ckm	0	NA	NA	NA	NA	NA	0	0	0	0	0	0	0	0
Ckmt2	0	NA	NA	NA	NA	NA	0	0	0	0	0	0	0	0
Cldn10	0	NA	NA	NA	NA	NA	0	0	0	0	0	0	0	0
Cldn13	0	NA	NA	NA	NA	NA	0	0	0	0	0	0	0	0
Cldn14	0	NA	NA	NA	NA	NA	0	0	0	0	0	0	0	0
Cldn16	0	NA	NA	NA	NA	NA	0	0	0	0	0	0	0	0
Cldn17	0	NA	NA	NA	NA	NA	0	0	0	0	0	0	0	0
Cldn22	0	NA	NA	NA	NA	NA	0	0	0	0	0	0	0	0
Cldn23	0	NA	NA	NA	NA	NA	0	0	0	0	0	0	0	0
Cldn24	0	NA	NA	NA	NA	NA	0	0	0	0	0	0	0	0
Cldn26	0	NA	NA	NA	NA	NA	0	0	0	0	0	0	0	0
Cldn3	0	NA	NA	NA	NA	NA	0	0	0	0	0	0	0	0
Cldn5	0	NA	NA	NA	NA	NA	0	0	0	0	0	0	0	0
Cldn7	0	NA	NA	NA	NA	NA	0	0	0	0	0	0	0	0
Cldn8	0	NA	NA	NA	NA	NA	0	0	0	0	0	0	0	0
Clec12a	0	NA	NA	NA	NA	NA	0	0	0	0	0	0	0	0
Clec12b	0	NA	NA	NA	NA	NA	0	0	0	0	0	0	0	0
Clec14a	0	NA	NA	NA	NA	NA	0	0	0	0	0	0	0	0
Clec2i	0	NA	NA	NA	NA	NA	0	0	0	0	0	0	0	0
Clec3a	0	NA	NA	NA	NA	NA	0	0	0	0	0	0	0	0
Clec4a2	0	NA	NA	NA	NA	NA	0	0	0	0	0	0	0	0
Clec4a3	0	NA	NA	NA	NA	NA	0	0	0	0	0	0	0	0
Clec4a4	0	NA	NA	NA	NA	NA	0	0	0	0	0	0	0	0
Clec4b1	0	NA	NA	NA	NA	NA	0	0	0	0	0	0	0	0
Clec4b2	0	NA	NA	NA	NA	NA	0	0	0	0	0	0	0	0
Clec4d	0	NA	NA	NA	NA	NA	0	0	0	0	0	0	0	0
Clec4e	0	NA	NA	NA	NA	NA	0	0	0	0	0	0	0	0
Clec4f	0	NA	NA	NA	NA	NA	0	0	0	0	0	0	0	0
Clec4g	0	NA	NA	NA	NA	NA	0	0	0	0	0	0	0	0
Clec4n	0	NA	NA	NA	NA	NA	0	0	0	0	0	0	0	0
Clnk	0	NA	NA	NA	NA	NA	0	0	0	0	0	0	0	0
Clpsl2	0	NA	NA	NA	NA	NA	0	0	0	0	0	0	0	0
Clrn1	0	NA	NA	NA	NA	NA	0	0	0	0	0	0	0	0
Clrn2	0	NA	NA	NA	NA	NA	0	0	0	0	0	0	0	0
Clrn3	0	NA	NA	NA	NA	NA	0	0	0	0	0	0	0	0
Clstn2	0	NA	NA	NA	NA	NA	0	0	0	0	0	0	0	0
Clvs2	0	NA	NA	NA	NA	NA	0	0	0	0	0	0	0	0
Cma2	0	NA	NA	NA	NA	NA	0	0	0	0	0	0	0	0
Cmtm1	0	NA	NA	NA	NA	NA	0	0	0	0	0	0	0	0
Cmtm2a	0	NA	NA	NA	NA	NA	0	0	0	0	0	0	0	0
Cmtm2b	0	NA	NA	NA	NA	NA	0	0	0	0	0	0	0	0
Cmtm5	0	NA	NA	NA	NA	NA	0	0	0	0	0	0	0	0
Cmtm8	0	NA	NA	NA	NA	NA	0	0	0	0	0	0	0	0
Cndp1	0	NA	NA	NA	NA	NA	0	0	0	0	0	0	0	0
Cnga1	0	NA	NA	NA	NA	NA	0	0	0	0	0	0	0	0
Cnga2	0	NA	NA	NA	NA	NA	0	0	0	0	0	0	0	0
Cngb3	0	NA	NA	NA	NA	NA	0	0	0	0	0	0	0	0
Cnksr2	0	NA	NA	NA	NA	NA	0	0	0	0	0	0	0	0
Cnpy1	0	NA	NA	NA	NA	NA	0	0	0	0	0	0	0	0
Cnr1	0	NA	NA	NA	NA	NA	0	0	0	0	0	0	0	0
Cnrip1	0	NA	NA	NA	NA	NA	0	0	0	0	0	0	0	0
Cntn1	0	NA	NA	NA	NA	NA	0	0	0	0	0	0	0	0
Cntn2	0	NA	NA	NA	NA	NA	0	0	0	0	0	0	0	0
Cntn4	0	NA	NA	NA	NA	NA	0	0	0	0	0	0	0	0
Cntn5	0	NA	NA	NA	NA	NA	0	0	0	0	0	0	0	0
Cntnap2	0	NA	NA	NA	NA	NA	0	0	0	0	0	0	0	0
Cntnap4	0	NA	NA	NA	NA	NA	0	0	0	0	0	0	0	0
Cntnap5a	0	NA	NA	NA	NA	NA	0	0	0	0	0	0	0	0
Cntnap5b	0	NA	NA	NA	NA	NA	0	0	0	0	0	0	0	0
Cntnap5c	0	NA	NA	NA	NA	NA	0	0	0	0	0	0	0	0
Col13a1	0	NA	NA	NA	NA	NA	0	0	0	0	0	0	0	0
Col19a1	0	NA	NA	NA	NA	NA	0	0	0	0	0	0	0	0
Col26a1	0	NA	NA	NA	NA	NA	0	0	0	0	0	0	0	0
Col9a1	0	NA	NA	NA	NA	NA	0	0	0	0	0	0	0	0
Colgalt2	0	NA	NA	NA	NA	NA	0	0	0	0	0	0	0	0
Cox8b	0	NA	NA	NA	NA	NA	0	0	0	0	0	0	0	0
Cox8c	0	NA	NA	NA	NA	NA	0	0	0	0	0	0	0	0
Cpa5	0	NA	NA	NA	NA	NA	0	0	0	0	0	0	0	0
Cpb2	0	NA	NA	NA	NA	NA	0	0	0	0	0	0	0	0
Cphx1	0	NA	NA	NA	NA	NA	0	0	0	0	0	0	0	0
Cphx2	0	NA	NA	NA	NA	NA	0	0	0	0	0	0	0	0
Cpn2	0	NA	NA	NA	NA	NA	0	0	0	0	0	0	0	0
Cpne6	0	NA	NA	NA	NA	NA	0	0	0	0	0	0	0	0
Cpvl	0	NA	NA	NA	NA	NA	0	0	0	0	0	0	0	0
Cpxcr1	0	NA	NA	NA	NA	NA	0	0	0	0	0	0	0	0
Crb1	0	NA	NA	NA	NA	NA	0	0	0	0	0	0	0	0
Crb3	0	NA	NA	NA	NA	NA	0	0	0	0	0	0	0	0
Crct1	0	NA	NA	NA	NA	NA	0	0	0	0	0	0	0	0
Creg2	0	NA	NA	NA	NA	NA	0	0	0	0	0	0	0	0
Crh	0	NA	NA	NA	NA	NA	0	0	0	0	0	0	0	0
Crhbp	0	NA	NA	NA	NA	NA	0	0	0	0	0	0	0	0
Crisp1	0	NA	NA	NA	NA	NA	0	0	0	0	0	0	0	0
Crisp3	0	NA	NA	NA	NA	NA	0	0	0	0	0	0	0	0
Crisp4	0	NA	NA	NA	NA	NA	0	0	0	0	0	0	0	0
Crnn	0	NA	NA	NA	NA	NA	0	0	0	0	0	0	0	0
Crp	0	NA	NA	NA	NA	NA	0	0	0	0	0	0	0	0
Crtac1	0	NA	NA	NA	NA	NA	0	0	0	0	0	0	0	0
Cryba1	0	NA	NA	NA	NA	NA	0	0	0	0	0	0	0	0
Cryba2	0	NA	NA	NA	NA	NA	0	0	0	0	0	0	0	0
Crybb2	0	NA	NA	NA	NA	NA	0	0	0	0	0	0	0	0
Crybb3	0	NA	NA	NA	NA	NA	0	0	0	0	0	0	0	0
Cryga	0	NA	NA	NA	NA	NA	0	0	0	0	0	0	0	0
Crygb	0	NA	NA	NA	NA	NA	0	0	0	0	0	0	0	0
Crygc	0	NA	NA	NA	NA	NA	0	0	0	0	0	0	0	0
Crygd	0	NA	NA	NA	NA	NA	0	0	0	0	0	0	0	0
Crygf	0	NA	NA	NA	NA	NA	0	0	0	0	0	0	0	0
Crygs	0	NA	NA	NA	NA	NA	0	0	0	0	0	0	0	0
Crym	0	NA	NA	NA	NA	NA	0	0	0	0	0	0	0	0
Csf3r	0	NA	NA	NA	NA	NA	0	0	0	0	0	0	0	0
Csmd1	0	NA	NA	NA	NA	NA	0	0	0	0	0	0	0	0
Csmd2os	0	NA	NA	NA	NA	NA	0	0	0	0	0	0	0	0
Csn1s1	0	NA	NA	NA	NA	NA	0	0	0	0	0	0	0	0
Csn1s2a	0	NA	NA	NA	NA	NA	0	0	0	0	0	0	0	0
Csn1s2b	0	NA	NA	NA	NA	NA	0	0	0	0	0	0	0	0
Csn2	0	NA	NA	NA	NA	NA	0	0	0	0	0	0	0	0
Csn3	0	NA	NA	NA	NA	NA	0	0	0	0	0	0	0	0
Csprs	0	NA	NA	NA	NA	NA	0	0	0	0	0	0	0	0
Csrnp3	0	NA	NA	NA	NA	NA	0	0	0	0	0	0	0	0
Cst10	0	NA	NA	NA	NA	NA	0	0	0	0	0	0	0	0
Cst12	0	NA	NA	NA	NA	NA	0	0	0	0	0	0	0	0
Csta1	0	NA	NA	NA	NA	NA	0	0	0	0	0	0	0	0
Ctag2	0	NA	NA	NA	NA	NA	0	0	0	0	0	0	0	0
Ctcfl	0	NA	NA	NA	NA	NA	0	0	0	0	0	0	0	0
Ctcflos	0	NA	NA	NA	NA	NA	0	0	0	0	0	0	0	0
Ctf2	0	NA	NA	NA	NA	NA	0	0	0	0	0	0	0	0
Ctla4	0	NA	NA	NA	NA	NA	0	0	0	0	0	0	0	0
Ctnnd2	0	NA	NA	NA	NA	NA	0	0	0	0	0	0	0	0
Ctrc	0	NA	NA	NA	NA	NA	0	0	0	0	0	0	0	0
Ctrcos	0	NA	NA	NA	NA	NA	0	0	0	0	0	0	0	0
Cts3	0	NA	NA	NA	NA	NA	0	0	0	0	0	0	0	0
Cts6	0	NA	NA	NA	NA	NA	0	0	0	0	0	0	0	0
Cts7	0	NA	NA	NA	NA	NA	0	0	0	0	0	0	0	0
Cts8	0	NA	NA	NA	NA	NA	0	0	0	0	0	0	0	0
Cts8-ps	0	NA	NA	NA	NA	NA	0	0	0	0	0	0	0	0
Ctsc	0	NA	NA	NA	NA	NA	0	0	0	0	0	0	0	0
Ctse	0	NA	NA	NA	NA	NA	0	0	0	0	0	0	0	0
Ctsg	0	NA	NA	NA	NA	NA	0	0	0	0	0	0	0	0
Ctsh	0	NA	NA	NA	NA	NA	0	0	0	0	0	0	0	0
Ctsj	0	NA	NA	NA	NA	NA	0	0	0	0	0	0	0	0
Ctsll3	0	NA	NA	NA	NA	NA	0	0	0	0	0	0	0	0
Ctsm	0	NA	NA	NA	NA	NA	0	0	0	0	0	0	0	0
Ctsq	0	NA	NA	NA	NA	NA	0	0	0	0	0	0	0	0
Ctsr	0	NA	NA	NA	NA	NA	0	0	0	0	0	0	0	0
Cux2	0	NA	NA	NA	NA	NA	0	0	0	0	0	0	0	0
Cxcl14	0	NA	NA	NA	NA	NA	0	0	0	0	0	0	0	0
Cxcl15	0	NA	NA	NA	NA	NA	0	0	0	0	0	0	0	0
Cxcl16	0	NA	NA	NA	NA	NA	0	0	0	0	0	0	0	0
Cxcl2	0	NA	NA	NA	NA	NA	0	0	0	0	0	0	0	0
Cxcl3	0	NA	NA	NA	NA	NA	0	0	0	0	0	0	0	0
Cxcl9	0	NA	NA	NA	NA	NA	0	0	0	0	0	0	0	0
Cxcr3	0	NA	NA	NA	NA	NA	0	0	0	0	0	0	0	0
Cxcr4	0	NA	NA	NA	NA	NA	0	0	0	0	0	0	0	0
Cyb5r2	0	NA	NA	NA	NA	NA	0	0	0	0	0	0	0	0
Cylc2	0	NA	NA	NA	NA	NA	0	0	0	0	0	0	0	0
Cyp11b2	0	NA	NA	NA	NA	NA	0	0	0	0	0	0	0	0
Cyp17a1	0	NA	NA	NA	NA	NA	0	0	0	0	0	0	0	0
Cyp19a1	0	NA	NA	NA	NA	NA	0	0	0	0	0	0	0	0
Cyp1a2	0	NA	NA	NA	NA	NA	0	0	0	0	0	0	0	0
Cyp2a12	0	NA	NA	NA	NA	NA	0	0	0	0	0	0	0	0
Cyp2a22	0	NA	NA	NA	NA	NA	0	0	0	0	0	0	0	0
Cyp2a4	0	NA	NA	NA	NA	NA	0	0	0	0	0	0	0	0
Cyp2a5	0	NA	NA	NA	NA	NA	0	0	0	0	0	0	0	0
Cyp2b19	0	NA	NA	NA	NA	NA	0	0	0	0	0	0	0	0
Cyp2b23	0	NA	NA	NA	NA	NA	0	0	0	0	0	0	0	0
Cyp2b9	0	NA	NA	NA	NA	NA	0	0	0	0	0	0	0	0
Cyp2c29	0	NA	NA	NA	NA	NA	0	0	0	0	0	0	0	0
Cyp2c37	0	NA	NA	NA	NA	NA	0	0	0	0	0	0	0	0
Cyp2c38	0	NA	NA	NA	NA	NA	0	0	0	0	0	0	0	0
Cyp2c39	0	NA	NA	NA	NA	NA	0	0	0	0	0	0	0	0
Cyp2c40	0	NA	NA	NA	NA	NA	0	0	0	0	0	0	0	0
Cyp2c50	0	NA	NA	NA	NA	NA	0	0	0	0	0	0	0	0
Cyp2c53-ps	0	NA	NA	NA	NA	NA	0	0	0	0	0	0	0	0
Cyp2c54	0	NA	NA	NA	NA	NA	0	0	0	0	0	0	0	0
Cyp2c66	0	NA	NA	NA	NA	NA	0	0	0	0	0	0	0	0
Cyp2c67	0	NA	NA	NA	NA	NA	0	0	0	0	0	0	0	0
Cyp2c68	0	NA	NA	NA	NA	NA	0	0	0	0	0	0	0	0
Cyp2c69	0	NA	NA	NA	NA	NA	0	0	0	0	0	0	0	0
Cyp2c70	0	NA	NA	NA	NA	NA	0	0	0	0	0	0	0	0
Cyp2d11	0	NA	NA	NA	NA	NA	0	0	0	0	0	0	0	0
Cyp2d12	0	NA	NA	NA	NA	NA	0	0	0	0	0	0	0	0
Cyp2d13	0	NA	NA	NA	NA	NA	0	0	0	0	0	0	0	0
Cyp2d34	0	NA	NA	NA	NA	NA	0	0	0	0	0	0	0	0
Cyp2d37-ps	0	NA	NA	NA	NA	NA	0	0	0	0	0	0	0	0
Cyp2d9	0	NA	NA	NA	NA	NA	0	0	0	0	0	0	0	0
Cyp2e1	0	NA	NA	NA	NA	NA	0	0	0	0	0	0	0	0
Cyp2g1	0	NA	NA	NA	NA	NA	0	0	0	0	0	0	0	0
Cyp2j11	0	NA	NA	NA	NA	NA	0	0	0	0	0	0	0	0
Cyp2j12	0	NA	NA	NA	NA	NA	0	0	0	0	0	0	0	0
Cyp2j13	0	NA	NA	NA	NA	NA	0	0	0	0	0	0	0	0
Cyp2j5	0	NA	NA	NA	NA	NA	0	0	0	0	0	0	0	0
Cyp2r1	0	NA	NA	NA	NA	NA	0	0	0	0	0	0	0	0
Cyp2t4	0	NA	NA	NA	NA	NA	0	0	0	0	0	0	0	0
Cyp2w1	0	NA	NA	NA	NA	NA	0	0	0	0	0	0	0	0
Cyp3a11	0	NA	NA	NA	NA	NA	0	0	0	0	0	0	0	0
Cyp3a25	0	NA	NA	NA	NA	NA	0	0	0	0	0	0	0	0
Cyp3a41b	0	NA	NA	NA	NA	NA	0	0	0	0	0	0	0	0
Cyp3a44	0	NA	NA	NA	NA	NA	0	0	0	0	0	0	0	0
Cyp3a59	0	NA	NA	NA	NA	NA	0	0	0	0	0	0	0	0
Cyp4a12a	0	NA	NA	NA	NA	NA	0	0	0	0	0	0	0	0
Cyp4a14	0	NA	NA	NA	NA	NA	0	0	0	0	0	0	0	0
Cyp4a29	0	NA	NA	NA	NA	NA	0	0	0	0	0	0	0	0
Cyp4a30b	0	NA	NA	NA	NA	NA	0	0	0	0	0	0	0	0
Cyp4a32	0	NA	NA	NA	NA	NA	0	0	0	0	0	0	0	0
Cyp4b1-ps2	0	NA	NA	NA	NA	NA	0	0	0	0	0	0	0	0
Cyp4f15	0	NA	NA	NA	NA	NA	0	0	0	0	0	0	0	0
Cyp7b1	0	NA	NA	NA	NA	NA	0	0	0	0	0	0	0	0
Cyp8b1	0	NA	NA	NA	NA	NA	0	0	0	0	0	0	0	0
Cypt1	0	NA	NA	NA	NA	NA	0	0	0	0	0	0	0	0
Cypt10	0	NA	NA	NA	NA	NA	0	0	0	0	0	0	0	0
Cypt12	0	NA	NA	NA	NA	NA	0	0	0	0	0	0	0	0
Cypt14	0	NA	NA	NA	NA	NA	0	0	0	0	0	0	0	0
Cypt15	0	NA	NA	NA	NA	NA	0	0	0	0	0	0	0	0
Cypt2	0	NA	NA	NA	NA	NA	0	0	0	0	0	0	0	0
Cypt3	0	NA	NA	NA	NA	NA	0	0	0	0	0	0	0	0
Cypt4	0	NA	NA	NA	NA	NA	0	0	0	0	0	0	0	0
Cypt7	0	NA	NA	NA	NA	NA	0	0	0	0	0	0	0	0
Cypt8	0	NA	NA	NA	NA	NA	0	0	0	0	0	0	0	0
Cypt9	0	NA	NA	NA	NA	NA	0	0	0	0	0	0	0	0
Cysltr1	0	NA	NA	NA	NA	NA	0	0	0	0	0	0	0	0
Cytl1	0	NA	NA	NA	NA	NA	0	0	0	0	0	0	0	0
Cyyr1	0	NA	NA	NA	NA	NA	0	0	0	0	0	0	0	0
D030018L15Rik	0	NA	NA	NA	NA	NA	0	0	0	0	0	0	0	0
D030024E09Rik	0	NA	NA	NA	NA	NA	0	0	0	0	0	0	0	0
D030025E07Rik	0	NA	NA	NA	NA	NA	0	0	0	0	0	0	0	0
D10Bwg1379e	0	NA	NA	NA	NA	NA	0	0	0	0	0	0	0	0
D130009I18Rik	0	NA	NA	NA	NA	NA	0	0	0	0	0	0	0	0
D130017N08Rik	0	NA	NA	NA	NA	NA	0	0	0	0	0	0	0	0
D130058E03	0	NA	NA	NA	NA	NA	0	0	0	0	0	0	0	0
D230030E09Rik	0	NA	NA	NA	NA	NA	0	0	0	0	0	0	0	0
D330045A20Rik	0	NA	NA	NA	NA	NA	0	0	0	0	0	0	0	0
D3Bwg0562e	0	NA	NA	NA	NA	NA	0	0	0	0	0	0	0	0
D430019H16Rik	0	NA	NA	NA	NA	NA	0	0	0	0	0	0	0	0
D430036J16Rik	0	NA	NA	NA	NA	NA	0	0	0	0	0	0	0	0
D530049I02Rik	0	NA	NA	NA	NA	NA	0	0	0	0	0	0	0	0
D5Ertd577e	0	NA	NA	NA	NA	NA	0	0	0	0	0	0	0	0
D630003M21Rik	0	NA	NA	NA	NA	NA	0	0	0	0	0	0	0	0
D630010B17Rik	0	NA	NA	NA	NA	NA	0	0	0	0	0	0	0	0
D630013N20Rik	0	NA	NA	NA	NA	NA	0	0	0	0	0	0	0	0
D630024D03Rik	0	NA	NA	NA	NA	NA	0	0	0	0	0	0	0	0
D630039A03Rik	0	NA	NA	NA	NA	NA	0	0	0	0	0	0	0	0
D730045A05Rik	0	NA	NA	NA	NA	NA	0	0	0	0	0	0	0	0
D730048I06Rik	0	NA	NA	NA	NA	NA	0	0	0	0	0	0	0	0
D730050B12Rik	0	NA	NA	NA	NA	NA	0	0	0	0	0	0	0	0
D7Ertd143e	0	NA	NA	NA	NA	NA	0	0	0	0	0	0	0	0
D830005E20Rik	0	NA	NA	NA	NA	NA	0	0	0	0	0	0	0	0
D830015G02Rik	0	NA	NA	NA	NA	NA	0	0	0	0	0	0	0	0
D830030K20Rik	0	NA	NA	NA	NA	NA	0	0	0	0	0	0	0	0
D830032E09Rik	0	NA	NA	NA	NA	NA	0	0	0	0	0	0	0	0
D830046C22Rik	0	NA	NA	NA	NA	NA	0	0	0	0	0	0	0	0
D930032P07Rik	0	NA	NA	NA	NA	NA	0	0	0	0	0	0	0	0
DXBay18	0	NA	NA	NA	NA	NA	0	0	0	0	0	0	0	0
Dach1	0	NA	NA	NA	NA	NA	0	0	0	0	0	0	0	0
Dact2	0	NA	NA	NA	NA	NA	0	0	0	0	0	0	0	0
Dapk2	0	NA	NA	NA	NA	NA	0	0	0	0	0	0	0	0
Dapl1	0	NA	NA	NA	NA	NA	0	0	0	0	0	0	0	0
Daw1	0	NA	NA	NA	NA	NA	0	0	0	0	0	0	0	0
Dazl	0	NA	NA	NA	NA	NA	0	0	0	0	0	0	0	0
Dbh	0	NA	NA	NA	NA	NA	0	0	0	0	0	0	0	0
Dbpht2	0	NA	NA	NA	NA	NA	0	0	0	0	0	0	0	0
Dbx1	0	NA	NA	NA	NA	NA	0	0	0	0	0	0	0	0
Dcaf12l1	0	NA	NA	NA	NA	NA	0	0	0	0	0	0	0	0
Dcaf12l2	0	NA	NA	NA	NA	NA	0	0	0	0	0	0	0	0
Dcc	0	NA	NA	NA	NA	NA	0	0	0	0	0	0	0	0
Dcdc2c	0	NA	NA	NA	NA	NA	0	0	0	0	0	0	0	0
Dclk3	0	NA	NA	NA	NA	NA	0	0	0	0	0	0	0	0
Dcpp1	0	NA	NA	NA	NA	NA	0	0	0	0	0	0	0	0
Dcpp3	0	NA	NA	NA	NA	NA	0	0	0	0	0	0	0	0
Dct	0	NA	NA	NA	NA	NA	0	0	0	0	0	0	0	0
Dcx	0	NA	NA	NA	NA	NA	0	0	0	0	0	0	0	0
Ddi1	0	NA	NA	NA	NA	NA	0	0	0	0	0	0	0	0
Ddx25	0	NA	NA	NA	NA	NA	0	0	0	0	0	0	0	0
Ddx43	0	NA	NA	NA	NA	NA	0	0	0	0	0	0	0	0
Dear1	0	NA	NA	NA	NA	NA	0	0	0	0	0	0	0	0
Defa-ps1	0	NA	NA	NA	NA	NA	0	0	0	0	0	0	0	0
Defa-ps12	0	NA	NA	NA	NA	NA	0	0	0	0	0	0	0	0
Defa-ps13	0	NA	NA	NA	NA	NA	0	0	0	0	0	0	0	0
Defa-rs1	0	NA	NA	NA	NA	NA	0	0	0	0	0	0	0	0
Defa-rs7	0	NA	NA	NA	NA	NA	0	0	0	0	0	0	0	0
Defa17	0	NA	NA	NA	NA	NA	0	0	0	0	0	0	0	0
Defa2	0	NA	NA	NA	NA	NA	0	0	0	0	0	0	0	0
Defa20	0	NA	NA	NA	NA	NA	0	0	0	0	0	0	0	0
Defa21	0	NA	NA	NA	NA	NA	0	0	0	0	0	0	0	0
Defa22	0	NA	NA	NA	NA	NA	0	0	0	0	0	0	0	0
Defa23	0	NA	NA	NA	NA	NA	0	0	0	0	0	0	0	0
Defa24	0	NA	NA	NA	NA	NA	0	0	0	0	0	0	0	0
Defa25	0	NA	NA	NA	NA	NA	0	0	0	0	0	0	0	0
Defa26	0	NA	NA	NA	NA	NA	0	0	0	0	0	0	0	0
Defa3	0	NA	NA	NA	NA	NA	0	0	0	0	0	0	0	0
Defa4	0	NA	NA	NA	NA	NA	0	0	0	0	0	0	0	0
Defa5	0	NA	NA	NA	NA	NA	0	0	0	0	0	0	0	0
Defa6	0	NA	NA	NA	NA	NA	0	0	0	0	0	0	0	0
Defb1	0	NA	NA	NA	NA	NA	0	0	0	0	0	0	0	0
Defb10	0	NA	NA	NA	NA	NA	0	0	0	0	0	0	0	0
Defb11	0	NA	NA	NA	NA	NA	0	0	0	0	0	0	0	0
Defb12	0	NA	NA	NA	NA	NA	0	0	0	0	0	0	0	0
Defb13	0	NA	NA	NA	NA	NA	0	0	0	0	0	0	0	0
Defb14	0	NA	NA	NA	NA	NA	0	0	0	0	0	0	0	0
Defb18	0	NA	NA	NA	NA	NA	0	0	0	0	0	0	0	0
Defb19	0	NA	NA	NA	NA	NA	0	0	0	0	0	0	0	0
Defb2	0	NA	NA	NA	NA	NA	0	0	0	0	0	0	0	0
Defb21	0	NA	NA	NA	NA	NA	0	0	0	0	0	0	0	0
Defb23	0	NA	NA	NA	NA	NA	0	0	0	0	0	0	0	0
Defb25	0	NA	NA	NA	NA	NA	0	0	0	0	0	0	0	0
Defb26	0	NA	NA	NA	NA	NA	0	0	0	0	0	0	0	0
Defb29	0	NA	NA	NA	NA	NA	0	0	0	0	0	0	0	0
Defb3	0	NA	NA	NA	NA	NA	0	0	0	0	0	0	0	0
Defb33	0	NA	NA	NA	NA	NA	0	0	0	0	0	0	0	0
Defb34	0	NA	NA	NA	NA	NA	0	0	0	0	0	0	0	0
Defb35	0	NA	NA	NA	NA	NA	0	0	0	0	0	0	0	0
Defb36	0	NA	NA	NA	NA	NA	0	0	0	0	0	0	0	0
Defb37	0	NA	NA	NA	NA	NA	0	0	0	0	0	0	0	0
Defb38	0	NA	NA	NA	NA	NA	0	0	0	0	0	0	0	0
Defb39	0	NA	NA	NA	NA	NA	0	0	0	0	0	0	0	0
Defb4	0	NA	NA	NA	NA	NA	0	0	0	0	0	0	0	0
Defb40	0	NA	NA	NA	NA	NA	0	0	0	0	0	0	0	0
Defb44-ps	0	NA	NA	NA	NA	NA	0	0	0	0	0	0	0	0
Defb45	0	NA	NA	NA	NA	NA	0	0	0	0	0	0	0	0
Defb46	0	NA	NA	NA	NA	NA	0	0	0	0	0	0	0	0
Defb5	0	NA	NA	NA	NA	NA	0	0	0	0	0	0	0	0
Defb50	0	NA	NA	NA	NA	NA	0	0	0	0	0	0	0	0
Defb6	0	NA	NA	NA	NA	NA	0	0	0	0	0	0	0	0
Defb7	0	NA	NA	NA	NA	NA	0	0	0	0	0	0	0	0
Defb8	0	NA	NA	NA	NA	NA	0	0	0	0	0	0	0	0
Defb9	0	NA	NA	NA	NA	NA	0	0	0	0	0	0	0	0
Degs2	0	NA	NA	NA	NA	NA	0	0	0	0	0	0	0	0
Dennd1c	0	NA	NA	NA	NA	NA	0	0	0	0	0	0	0	0
Dgkb	0	NA	NA	NA	NA	NA	0	0	0	0	0	0	0	0
Dgkg	0	NA	NA	NA	NA	NA	0	0	0	0	0	0	0	0
Dhrs2	0	NA	NA	NA	NA	NA	0	0	0	0	0	0	0	0
Dhrsx	0	NA	NA	NA	NA	NA	0	0	0	0	0	0	0	0
Dkk4	0	NA	NA	NA	NA	NA	0	0	0	0	0	0	0	0
Dkkl1	0	NA	NA	NA	NA	NA	0	0	0	0	0	0	0	0
Dleu7	0	NA	NA	NA	NA	NA	0	0	0	0	0	0	0	0
Dlgap3	0	NA	NA	NA	NA	NA	0	0	0	0	0	0	0	0
Dlx3	0	NA	NA	NA	NA	NA	0	0	0	0	0	0	0	0
Dlx6	0	NA	NA	NA	NA	NA	0	0	0	0	0	0	0	0
Dlx6as2	0	NA	NA	NA	NA	NA	0	0	0	0	0	0	0	0
Dmd	0	NA	NA	NA	NA	NA	0	0	0	0	0	0	0	0
Dmr	0	NA	NA	NA	NA	NA	0	0	0	0	0	0	0	0
Dmrt1	0	NA	NA	NA	NA	NA	0	0	0	0	0	0	0	0
Dmrt3	0	NA	NA	NA	NA	NA	0	0	0	0	0	0	0	0
Dmrtc1a	0	NA	NA	NA	NA	NA	0	0	0	0	0	0	0	0
Dmrtc1b	0	NA	NA	NA	NA	NA	0	0	0	0	0	0	0	0
Dmrtc1c1	0	NA	NA	NA	NA	NA	0	0	0	0	0	0	0	0
Dmrtc1c2	0	NA	NA	NA	NA	NA	0	0	0	0	0	0	0	0
Dmrtc2	0	NA	NA	NA	NA	NA	0	0	0	0	0	0	0	0
Dnah9	0	NA	NA	NA	NA	NA	0	0	0	0	0	0	0	0
Dnajb3	0	NA	NA	NA	NA	NA	0	0	0	0	0	0	0	0
Dnajb7	0	NA	NA	NA	NA	NA	0	0	0	0	0	0	0	0
Dnajb8	0	NA	NA	NA	NA	NA	0	0	0	0	0	0	0	0
Dnajc5g	0	NA	NA	NA	NA	NA	0	0	0	0	0	0	0	0
Dnase2b	0	NA	NA	NA	NA	NA	0	0	0	0	0	0	0	0
Dnmt3aos	0	NA	NA	NA	NA	NA	0	0	0	0	0	0	0	0
Dntt	0	NA	NA	NA	NA	NA	0	0	0	0	0	0	0	0
Dock2	0	NA	NA	NA	NA	NA	0	0	0	0	0	0	0	0
Dok6	0	NA	NA	NA	NA	NA	0	0	0	0	0	0	0	0
Doxl2	0	NA	NA	NA	NA	NA	0	0	0	0	0	0	0	0
Dpp10	0	NA	NA	NA	NA	NA	0	0	0	0	0	0	0	0
Dpp6	0	NA	NA	NA	NA	NA	0	0	0	0	0	0	0	0
Dppa3	0	NA	NA	NA	NA	NA	0	0	0	0	0	0	0	0
Dpysl4	0	NA	NA	NA	NA	NA	0	0	0	0	0	0	0	0
Drd1a	0	NA	NA	NA	NA	NA	0	0	0	0	0	0	0	0
Drd2	0	NA	NA	NA	NA	NA	0	0	0	0	0	0	0	0
Drd5	0	NA	NA	NA	NA	NA	0	0	0	0	0	0	0	0
Dsc1	0	NA	NA	NA	NA	NA	0	0	0	0	0	0	0	0
Dsc2	0	NA	NA	NA	NA	NA	0	0	0	0	0	0	0	0
Dsc3	0	NA	NA	NA	NA	NA	0	0	0	0	0	0	0	0
Dscaml1	0	NA	NA	NA	NA	NA	0	0	0	0	0	0	0	0
Dsg1a	0	NA	NA	NA	NA	NA	0	0	0	0	0	0	0	0
Dsg1b	0	NA	NA	NA	NA	NA	0	0	0	0	0	0	0	0
Dsg1c	0	NA	NA	NA	NA	NA	0	0	0	0	0	0	0	0
Dsg2	0	NA	NA	NA	NA	NA	0	0	0	0	0	0	0	0
Dsg3	0	NA	NA	NA	NA	NA	0	0	0	0	0	0	0	0
Dsg4	0	NA	NA	NA	NA	NA	0	0	0	0	0	0	0	0
Dspp	0	NA	NA	NA	NA	NA	0	0	0	0	0	0	0	0
Dthd1	0	NA	NA	NA	NA	NA	0	0	0	0	0	0	0	0
Duoxa2	0	NA	NA	NA	NA	NA	0	0	0	0	0	0	0	0
Dupd1	0	NA	NA	NA	NA	NA	0	0	0	0	0	0	0	0
Dusp18	0	NA	NA	NA	NA	NA	0	0	0	0	0	0	0	0
Dusp21	0	NA	NA	NA	NA	NA	0	0	0	0	0	0	0	0
Dux	0	NA	NA	NA	NA	NA	0	0	0	0	0	0	0	0
Duxbl1	0	NA	NA	NA	NA	NA	0	0	0	0	0	0	0	0
Duxbl2	0	NA	NA	NA	NA	NA	0	0	0	0	0	0	0	0
Duxbl3	0	NA	NA	NA	NA	NA	0	0	0	0	0	0	0	0
Dydc1	0	NA	NA	NA	NA	NA	0	0	0	0	0	0	0	0
Dydc2	0	NA	NA	NA	NA	NA	0	0	0	0	0	0	0	0
Dynlrb2	0	NA	NA	NA	NA	NA	0	0	0	0	0	0	0	0
Dynlt1c	0	NA	NA	NA	NA	NA	0	0	0	0	0	0	0	0
Dytn	0	NA	NA	NA	NA	NA	0	0	0	0	0	0	0	0
E030002O03Rik	0	NA	NA	NA	NA	NA	0	0	0	0	0	0	0	0
E030018B13Rik	0	NA	NA	NA	NA	NA	0	0	0	0	0	0	0	0
E030019B13Rik	0	NA	NA	NA	NA	NA	0	0	0	0	0	0	0	0
E030025P04Rik	0	NA	NA	NA	NA	NA	0	0	0	0	0	0	0	0
E030044B06Rik	0	NA	NA	NA	NA	NA	0	0	0	0	0	0	0	0
E130008D07Rik	0	NA	NA	NA	NA	NA	0	0	0	0	0	0	0	0
E130215H24Rik	0	NA	NA	NA	NA	NA	0	0	0	0	0	0	0	0
E130309F12Rik	0	NA	NA	NA	NA	NA	0	0	0	0	0	0	0	0
E230019M04Rik	0	NA	NA	NA	NA	NA	0	0	0	0	0	0	0	0
E330012B07Rik	0	NA	NA	NA	NA	NA	0	0	0	0	0	0	0	0
E330014E10Rik	0	NA	NA	NA	NA	NA	0	0	0	0	0	0	0	0
E330017A01Rik	0	NA	NA	NA	NA	NA	0	0	0	0	0	0	0	0
E330020D12Rik	0	NA	NA	NA	NA	NA	0	0	0	0	0	0	0	0
E330021D16Rik	0	NA	NA	NA	NA	NA	0	0	0	0	0	0	0	0
E330023G01Rik	0	NA	NA	NA	NA	NA	0	0	0	0	0	0	0	0
E530001F21Rik	0	NA	NA	NA	NA	NA	0	0	0	0	0	0	0	0
Ear1	0	NA	NA	NA	NA	NA	0	0	0	0	0	0	0	0
Ear10	0	NA	NA	NA	NA	NA	0	0	0	0	0	0	0	0
Ear12	0	NA	NA	NA	NA	NA	0	0	0	0	0	0	0	0
Ear14	0	NA	NA	NA	NA	NA	0	0	0	0	0	0	0	0
Ear2	0	NA	NA	NA	NA	NA	0	0	0	0	0	0	0	0
Ear3	0	NA	NA	NA	NA	NA	0	0	0	0	0	0	0	0
Ear4	0	NA	NA	NA	NA	NA	0	0	0	0	0	0	0	0
Ear6	0	NA	NA	NA	NA	NA	0	0	0	0	0	0	0	0
Ear7	0	NA	NA	NA	NA	NA	0	0	0	0	0	0	0	0
Edar	0	NA	NA	NA	NA	NA	0	0	0	0	0	0	0	0
Edn3	0	NA	NA	NA	NA	NA	0	0	0	0	0	0	0	0
Efcab12	0	NA	NA	NA	NA	NA	0	0	0	0	0	0	0	0
Efs	0	NA	NA	NA	NA	NA	0	0	0	0	0	0	0	0
Egfbp2	0	NA	NA	NA	NA	NA	0	0	0	0	0	0	0	0
Egfem1	0	NA	NA	NA	NA	NA	0	0	0	0	0	0	0	0
Egr4	0	NA	NA	NA	NA	NA	0	0	0	0	0	0	0	0
Eif3j1	0	NA	NA	NA	NA	NA	0	0	0	0	0	0	0	0
Eif3j2	0	NA	NA	NA	NA	NA	0	0	0	0	0	0	0	0
Eif4e3	0	NA	NA	NA	NA	NA	0	0	0	0	0	0	0	0
Elf5	0	NA	NA	NA	NA	NA	0	0	0	0	0	0	0	0
Elmod1	0	NA	NA	NA	NA	NA	0	0	0	0	0	0	0	0
Emr1	0	NA	NA	NA	NA	NA	0	0	0	0	0	0	0	0
Emr4	0	NA	NA	NA	NA	NA	0	0	0	0	0	0	0	0
Emx1	0	NA	NA	NA	NA	NA	0	0	0	0	0	0	0	0
Enam	0	NA	NA	NA	NA	NA	0	0	0	0	0	0	0	0
Enpep	0	NA	NA	NA	NA	NA	0	0	0	0	0	0	0	0
Enpp6	0	NA	NA	NA	NA	NA	0	0	0	0	0	0	0	0
Enpp7	0	NA	NA	NA	NA	NA	0	0	0	0	0	0	0	0
Entpd2	0	NA	NA	NA	NA	NA	0	0	0	0	0	0	0	0
Entpd3	0	NA	NA	NA	NA	NA	0	0	0	0	0	0	0	0
Eomes	0	NA	NA	NA	NA	NA	0	0	0	0	0	0	0	0
Epha5	0	NA	NA	NA	NA	NA	0	0	0	0	0	0	0	0
Epha6	0	NA	NA	NA	NA	NA	0	0	0	0	0	0	0	0
Epo	0	NA	NA	NA	NA	NA	0	0	0	0	0	0	0	0
Eppin	0	NA	NA	NA	NA	NA	0	0	0	0	0	0	0	0
Epx	0	NA	NA	NA	NA	NA	0	0	0	0	0	0	0	0
Eras	0	NA	NA	NA	NA	NA	0	0	0	0	0	0	0	0
Erbb4	0	NA	NA	NA	NA	NA	0	0	0	0	0	0	0	0
Erich4	0	NA	NA	NA	NA	NA	0	0	0	0	0	0	0	0
Ermn	0	NA	NA	NA	NA	NA	0	0	0	0	0	0	0	0
Ern2	0	NA	NA	NA	NA	NA	0	0	0	0	0	0	0	0
Esm1	0	NA	NA	NA	NA	NA	0	0	0	0	0	0	0	0
Esp1	0	NA	NA	NA	NA	NA	0	0	0	0	0	0	0	0
Esp15	0	NA	NA	NA	NA	NA	0	0	0	0	0	0	0	0
Esp16	0	NA	NA	NA	NA	NA	0	0	0	0	0	0	0	0
Esp18	0	NA	NA	NA	NA	NA	0	0	0	0	0	0	0	0
Esp23	0	NA	NA	NA	NA	NA	0	0	0	0	0	0	0	0
Esp24	0	NA	NA	NA	NA	NA	0	0	0	0	0	0	0	0
Esp3	0	NA	NA	NA	NA	NA	0	0	0	0	0	0	0	0
Esp31	0	NA	NA	NA	NA	NA	0	0	0	0	0	0	0	0
Esp34	0	NA	NA	NA	NA	NA	0	0	0	0	0	0	0	0
Esp36	0	NA	NA	NA	NA	NA	0	0	0	0	0	0	0	0
Esp38	0	NA	NA	NA	NA	NA	0	0	0	0	0	0	0	0
Esp4	0	NA	NA	NA	NA	NA	0	0	0	0	0	0	0	0
Esp5	0	NA	NA	NA	NA	NA	0	0	0	0	0	0	0	0
Esp6	0	NA	NA	NA	NA	NA	0	0	0	0	0	0	0	0
Esp6-esp5	0	NA	NA	NA	NA	NA	0	0	0	0	0	0	0	0
Esp8	0	NA	NA	NA	NA	NA	0	0	0	0	0	0	0	0
Etd	0	NA	NA	NA	NA	NA	0	0	0	0	0	0	0	0
Etnppl	0	NA	NA	NA	NA	NA	0	0	0	0	0	0	0	0
Evi2a-evi2b	0	NA	NA	NA	NA	NA	0	0	0	0	0	0	0	0
Evi2b	0	NA	NA	NA	NA	NA	0	0	0	0	0	0	0	0
Evx1	0	NA	NA	NA	NA	NA	0	0	0	0	0	0	0	0
Evx2	0	NA	NA	NA	NA	NA	0	0	0	0	0	0	0	0
Eya2	0	NA	NA	NA	NA	NA	0	0	0	0	0	0	0	0
F10	0	NA	NA	NA	NA	NA	0	0	0	0	0	0	0	0
F11	0	NA	NA	NA	NA	NA	0	0	0	0	0	0	0	0
F13b	0	NA	NA	NA	NA	NA	0	0	0	0	0	0	0	0
F5	0	NA	NA	NA	NA	NA	0	0	0	0	0	0	0	0
F630028O10Rik	0	NA	NA	NA	NA	NA	0	0	0	0	0	0	0	0
F730035M05Rik	0	NA	NA	NA	NA	NA	0	0	0	0	0	0	0	0
F830016B08Rik	0	NA	NA	NA	NA	NA	0	0	0	0	0	0	0	0
F830045P16Rik	0	NA	NA	NA	NA	NA	0	0	0	0	0	0	0	0
F9	0	NA	NA	NA	NA	NA	0	0	0	0	0	0	0	0
F930015N05Rik	0	NA	NA	NA	NA	NA	0	0	0	0	0	0	0	0
Fabp1	0	NA	NA	NA	NA	NA	0	0	0	0	0	0	0	0
Fabp12	0	NA	NA	NA	NA	NA	0	0	0	0	0	0	0	0
Fabp3	0	NA	NA	NA	NA	NA	0	0	0	0	0	0	0	0
Fabp7	0	NA	NA	NA	NA	NA	0	0	0	0	0	0	0	0
Fads6	0	NA	NA	NA	NA	NA	0	0	0	0	0	0	0	0
Faim3	0	NA	NA	NA	NA	NA	0	0	0	0	0	0	0	0
Fam101a	0	NA	NA	NA	NA	NA	0	0	0	0	0	0	0	0
Fam115e	0	NA	NA	NA	NA	NA	0	0	0	0	0	0	0	0
Fam122c	0	NA	NA	NA	NA	NA	0	0	0	0	0	0	0	0
Fam124b	0	NA	NA	NA	NA	NA	0	0	0	0	0	0	0	0
Fam150b	0	NA	NA	NA	NA	NA	0	0	0	0	0	0	0	0
Fam154a	0	NA	NA	NA	NA	NA	0	0	0	0	0	0	0	0
Fam155a	0	NA	NA	NA	NA	NA	0	0	0	0	0	0	0	0
Fam159b	0	NA	NA	NA	NA	NA	0	0	0	0	0	0	0	0
Fam162b	0	NA	NA	NA	NA	NA	0	0	0	0	0	0	0	0
Fam163b	0	NA	NA	NA	NA	NA	0	0	0	0	0	0	0	0
Fam170a	0	NA	NA	NA	NA	NA	0	0	0	0	0	0	0	0
Fam170b	0	NA	NA	NA	NA	NA	0	0	0	0	0	0	0	0
Fam174b	0	NA	NA	NA	NA	NA	0	0	0	0	0	0	0	0
Fam177a	0	NA	NA	NA	NA	NA	0	0	0	0	0	0	0	0
Fam181a	0	NA	NA	NA	NA	NA	0	0	0	0	0	0	0	0
Fam181b	0	NA	NA	NA	NA	NA	0	0	0	0	0	0	0	0
Fam183b	0	NA	NA	NA	NA	NA	0	0	0	0	0	0	0	0
Fam189a2	0	NA	NA	NA	NA	NA	0	0	0	0	0	0	0	0
Fam196a	0	NA	NA	NA	NA	NA	0	0	0	0	0	0	0	0
Fam216b	0	NA	NA	NA	NA	NA	0	0	0	0	0	0	0	0
Fam24a	0	NA	NA	NA	NA	NA	0	0	0	0	0	0	0	0
Fam25c	0	NA	NA	NA	NA	NA	0	0	0	0	0	0	0	0
Fam43b	0	NA	NA	NA	NA	NA	0	0	0	0	0	0	0	0
Fam47c	0	NA	NA	NA	NA	NA	0	0	0	0	0	0	0	0
Fam47e	0	NA	NA	NA	NA	NA	0	0	0	0	0	0	0	0
Fam49a	0	NA	NA	NA	NA	NA	0	0	0	0	0	0	0	0
Fam71a	0	NA	NA	NA	NA	NA	0	0	0	0	0	0	0	0
Fam71b	0	NA	NA	NA	NA	NA	0	0	0	0	0	0	0	0
Fam81a	0	NA	NA	NA	NA	NA	0	0	0	0	0	0	0	0
Fam83b	0	NA	NA	NA	NA	NA	0	0	0	0	0	0	0	0
Fam83g	0	NA	NA	NA	NA	NA	0	0	0	0	0	0	0	0
Fam84a	0	NA	NA	NA	NA	NA	0	0	0	0	0	0	0	0
Fam89a	0	NA	NA	NA	NA	NA	0	0	0	0	0	0	0	0
Fat3	0	NA	NA	NA	NA	NA	0	0	0	0	0	0	0	0
Fate1	0	NA	NA	NA	NA	NA	0	0	0	0	0	0	0	0
Fbll1	0	NA	NA	NA	NA	NA	0	0	0	0	0	0	0	0
Fbln7	0	NA	NA	NA	NA	NA	0	0	0	0	0	0	0	0
Fbp1	0	NA	NA	NA	NA	NA	0	0	0	0	0	0	0	0
Fbp2	0	NA	NA	NA	NA	NA	0	0	0	0	0	0	0	0
Fbxo27	0	NA	NA	NA	NA	NA	0	0	0	0	0	0	0	0
Fbxo40	0	NA	NA	NA	NA	NA	0	0	0	0	0	0	0	0
Fbxo44	0	NA	NA	NA	NA	NA	0	0	0	0	0	0	0	0
Fbxw13	0	NA	NA	NA	NA	NA	0	0	0	0	0	0	0	0
Fbxw14	0	NA	NA	NA	NA	NA	0	0	0	0	0	0	0	0
Fbxw15	0	NA	NA	NA	NA	NA	0	0	0	0	0	0	0	0
Fbxw16	0	NA	NA	NA	NA	NA	0	0	0	0	0	0	0	0
Fbxw20	0	NA	NA	NA	NA	NA	0	0	0	0	0	0	0	0
Fbxw21	0	NA	NA	NA	NA	NA	0	0	0	0	0	0	0	0
Fbxw22	0	NA	NA	NA	NA	NA	0	0	0	0	0	0	0	0
Fbxw24	0	NA	NA	NA	NA	NA	0	0	0	0	0	0	0	0
Fbxw26	0	NA	NA	NA	NA	NA	0	0	0	0	0	0	0	0
Fbxw28	0	NA	NA	NA	NA	NA	0	0	0	0	0	0	0	0
Fcer1a	0	NA	NA	NA	NA	NA	0	0	0	0	0	0	0	0
Fcgr1	0	NA	NA	NA	NA	NA	0	0	0	0	0	0	0	0
Fcnb	0	NA	NA	NA	NA	NA	0	0	0	0	0	0	0	0
Fcrl1	0	NA	NA	NA	NA	NA	0	0	0	0	0	0	0	0
Fcrl5	0	NA	NA	NA	NA	NA	0	0	0	0	0	0	0	0
Fcrl6	0	NA	NA	NA	NA	NA	0	0	0	0	0	0	0	0
Fcrla	0	NA	NA	NA	NA	NA	0	0	0	0	0	0	0	0
Fcrls	0	NA	NA	NA	NA	NA	0	0	0	0	0	0	0	0
Ferd3l	0	NA	NA	NA	NA	NA	0	0	0	0	0	0	0	0
Fermt1	0	NA	NA	NA	NA	NA	0	0	0	0	0	0	0	0
Fev	0	NA	NA	NA	NA	NA	0	0	0	0	0	0	0	0
Fezf1	0	NA	NA	NA	NA	NA	0	0	0	0	0	0	0	0
Fezf2	0	NA	NA	NA	NA	NA	0	0	0	0	0	0	0	0
Ffar1	0	NA	NA	NA	NA	NA	0	0	0	0	0	0	0	0
Ffar2	0	NA	NA	NA	NA	NA	0	0	0	0	0	0	0	0
Ffar3	0	NA	NA	NA	NA	NA	0	0	0	0	0	0	0	0
Ffar4	0	NA	NA	NA	NA	NA	0	0	0	0	0	0	0	0
Fga	0	NA	NA	NA	NA	NA	0	0	0	0	0	0	0	0
Fgf13	0	NA	NA	NA	NA	NA	0	0	0	0	0	0	0	0
Fgf16	0	NA	NA	NA	NA	NA	0	0	0	0	0	0	0	0
Fgf22	0	NA	NA	NA	NA	NA	0	0	0	0	0	0	0	0
Fgf5	0	NA	NA	NA	NA	NA	0	0	0	0	0	0	0	0
Fgf6	0	NA	NA	NA	NA	NA	0	0	0	0	0	0	0	0
Fgfr3	0	NA	NA	NA	NA	NA	0	0	0	0	0	0	0	0
Fgg	0	NA	NA	NA	NA	NA	0	0	0	0	0	0	0	0
Fgr	0	NA	NA	NA	NA	NA	0	0	0	0	0	0	0	0
Fhad1	0	NA	NA	NA	NA	NA	0	0	0	0	0	0	0	0
Fhad1os1	0	NA	NA	NA	NA	NA	0	0	0	0	0	0	0	0
Fhit	0	NA	NA	NA	NA	NA	0	0	0	0	0	0	0	0
Figla	0	NA	NA	NA	NA	NA	0	0	0	0	0	0	0	0
Fitm1	0	NA	NA	NA	NA	NA	0	0	0	0	0	0	0	0
Flg2	0	NA	NA	NA	NA	NA	0	0	0	0	0	0	0	0
Fmo9	0	NA	NA	NA	NA	NA	0	0	0	0	0	0	0	0
Fnd3c2	0	NA	NA	NA	NA	NA	0	0	0	0	0	0	0	0
Fndc3c1	0	NA	NA	NA	NA	NA	0	0	0	0	0	0	0	0
Folh1	0	NA	NA	NA	NA	NA	0	0	0	0	0	0	0	0
Folr4	0	NA	NA	NA	NA	NA	0	0	0	0	0	0	0	0
Foxa1	0	NA	NA	NA	NA	NA	0	0	0	0	0	0	0	0
Foxb1	0	NA	NA	NA	NA	NA	0	0	0	0	0	0	0	0
Foxb2	0	NA	NA	NA	NA	NA	0	0	0	0	0	0	0	0
Foxd3	0	NA	NA	NA	NA	NA	0	0	0	0	0	0	0	0
Foxe1	0	NA	NA	NA	NA	NA	0	0	0	0	0	0	0	0
Foxe3	0	NA	NA	NA	NA	NA	0	0	0	0	0	0	0	0
Foxi1	0	NA	NA	NA	NA	NA	0	0	0	0	0	0	0	0
Foxi2	0	NA	NA	NA	NA	NA	0	0	0	0	0	0	0	0
Foxi3	0	NA	NA	NA	NA	NA	0	0	0	0	0	0	0	0
Foxl2	0	NA	NA	NA	NA	NA	0	0	0	0	0	0	0	0
Foxr1	0	NA	NA	NA	NA	NA	0	0	0	0	0	0	0	0
Foxr2	0	NA	NA	NA	NA	NA	0	0	0	0	0	0	0	0
Fpr-rs3	0	NA	NA	NA	NA	NA	0	0	0	0	0	0	0	0
Fpr-rs4	0	NA	NA	NA	NA	NA	0	0	0	0	0	0	0	0
Fpr-rs6	0	NA	NA	NA	NA	NA	0	0	0	0	0	0	0	0
Fpr1	0	NA	NA	NA	NA	NA	0	0	0	0	0	0	0	0
Fpr3	0	NA	NA	NA	NA	NA	0	0	0	0	0	0	0	0
Frmpd1	0	NA	NA	NA	NA	NA	0	0	0	0	0	0	0	0
Frmpd1os	0	NA	NA	NA	NA	NA	0	0	0	0	0	0	0	0
Frrs1l	0	NA	NA	NA	NA	NA	0	0	0	0	0	0	0	0
Frs3os	0	NA	NA	NA	NA	NA	0	0	0	0	0	0	0	0
Fscb	0	NA	NA	NA	NA	NA	0	0	0	0	0	0	0	0
Fsd1	0	NA	NA	NA	NA	NA	0	0	0	0	0	0	0	0
Fshb	0	NA	NA	NA	NA	NA	0	0	0	0	0	0	0	0
Fshr	0	NA	NA	NA	NA	NA	0	0	0	0	0	0	0	0
Fstl5	0	NA	NA	NA	NA	NA	0	0	0	0	0	0	0	0
Ftcd	0	NA	NA	NA	NA	NA	0	0	0	0	0	0	0	0
Fthl17	0	NA	NA	NA	NA	NA	0	0	0	0	0	0	0	0
[truncated: 22,063 more rows]
