# Supplementary material for: A Method for the Acute and Rapid Degradation of Endogenous Proteins
Source: Cell. 2017 Dec 14;171(7):1692–1706.e18. doi: 10.1016/j.cell.2017.10.033 (PMC5733393; doi:10.1016/j.cell.2017.10.033)
Supplement: Table S2. RNA Sequencing mCherry-TRIM21 versus Wild-Type (BSA), Related to Figure S5L [file mmc2.xlsx]

## Sheet: Sheet1
ID	baseMean	log2FoldChange	lfcSE	stat	pvalue	padj	replicate 1	replicate 2	replicate 3	mean Trim21	replicate 1	replicate 2	replicate 3	mean wildtype
Trim21	11711.4	5.63382	0.105124	53.5921	0	0	22559.8	23250.9	23927.1	23245.9	190.937	148.513	191.424	176.958
Dio2	19.5341	0.96869	0.127846	7.57703	3.53559e-14	2.613e-11	30.592	44.4993	36.3825	37.1579	2.96794	1.04587	1.71681	1.9102
Ldb2	13.9033	0.815095	0.122866	6.63402	3.26667e-11	1.81069e-08	26.9929	24.2724	28.215	26.4934	0.989312	2.09173	0.858404	1.31315
Sorcs2	270.868	0.678526	0.112086	6.05362	1.41625e-09	5.8876e-07	341.91	336.779	369.023	349.237	195.884	179.889	201.725	192.499
Aim2	19.9537	0.63299	0.130635	4.84547	1.2631e-06	0.000280051	25.1934	40.4539	30.4425	32.03	7.9145	6.27519	9.44244	7.87738
Cd80	36.2994	0.601408	0.137043	4.38848	1.14148e-05	0.00213832	56.6852	52.5901	45.2925	51.5226	30.6687	18.8256	13.7345	21.0762
Aqp1	11888.9	0.558812	0.0943803	5.92086	3.20271e-09	1.25311e-06	16041	12502.3	14994.8	14512.7	9584.46	8815.6	9395.23	9265.09
Cngb1	71.143	0.552088	0.13714	4.02573	5.67976e-05	0.00839532	109.771	92.0327	92.0701	97.958	59.3587	32.4218	41.2034	44.328
Plxna4	921.111	0.42367	0.104996	4.03511	5.45777e-05	0.00815784	1132.8	1008.31	1110.78	1083.97	706.369	848.197	720.201	758.255
Sra1	1519.48	-0.290498	0.0656808	-4.42288	9.73961e-06	0.00187777	1360.44	1396.67	1314.97	1357.36	1755.04	1682.8	1606.93	1681.59
Rarres2	4.93121	-0.334325	0.0815263	-4.10082	4.11684e-05	0.00636818	0	1.01135	0.7425	0.584616	10.8824	8.36692	8.58404	9.2778
Rnd3	1665.94	-0.342443	0.0790861	-4.33	1.49111e-05	0.00268056	1529.6	1408.81	1410.75	1449.72	1880.68	1819.81	1946	1882.16
Npc2	10925.6	-0.36898	0.065923	-5.59715	2.1791e-08	6.74154e-06	9300.86	9931.44	9108.25	9446.85	13301.3	11637.3	12274.3	12404.3
Aif1l	500.667	-0.395993	0.0898066	-4.4094	1.03659e-05	0.00196997	429.188	437.914	402.435	423.179	595.566	578.363	560.538	578.156
Nxn	1050.17	-0.407315	0.0947034	-4.30095	1.70064e-05	0.00301648	835.881	816.158	985.298	879.112	1210.92	1213.2	1239.53	1221.22
Csrp2	5480.48	-0.412363	0.10054	-4.10147	4.10529e-05	0.00636818	4684.17	4602.65	4387.44	4558.09	7204.17	5726.11	6278.36	6402.88
Gstm1	2827.17	-0.415136	0.103576	-4.00803	6.12265e-05	0.00895051	2264.71	2229.01	2528.96	2340.89	3531.84	2890.77	3517.74	3313.45
Gstm2	717.101	-0.434818	0.0917021	-4.74163	2.12005e-06	0.000462345	599.243	627.036	557.618	594.632	917.092	808.454	793.165	839.57
Amigo2	574.503	-0.444467	0.0948595	-4.68553	2.79238e-06	0.000599146	489.472	502.64	427.68	473.264	678.668	694.454	654.104	675.742
Hexb	512.018	-0.453636	0.109117	-4.15734	3.21979e-05	0.00522352	415.691	470.277	355.658	413.875	611.395	556.4	662.688	610.161
Enpp1	971.493	-0.456327	0.0854932	-5.33758	9.41964e-08	2.50619e-05	758.501	809.079	834.57	800.717	1041.75	1199.61	1185.46	1142.27
Cthrc1	2461.8	-0.466523	0.105122	-4.43794	9.08244e-06	0.00177682	1958.79	1979.21	2011.43	1983.14	3159.86	2765.27	2896.25	2940.46
Mfap4	29.3466	-0.474396	0.113143	-4.1929	2.75413e-05	0.00457978	5.39859	8.09079	13.365	8.95146	48.4763	20.9173	79.8315	49.7417
Lum	27.9904	-0.477248	0.112725	-4.23373	2.29851e-05	0.00387051	2.69929	10.1135	12.6225	8.47843	41.5511	46.0181	54.9378	47.5023
Slc43a1	158.334	-0.491529	0.11499	-4.27455	1.91522e-05	0.00330886	120.568	126.419	123.998	123.662	195.884	212.311	170.822	193.006
Peg13	370.911	-0.508841	0.123612	-4.11643	3.84779e-05	0.00609371	254.633	268.007	321.503	281.381	401.661	413.117	566.546	460.441
Ripk3	212.721	-0.513591	0.117875	-4.3571	1.31797e-05	0.00240178	161.058	193.168	138.105	164.11	236.446	277.154	270.397	261.332
Hmcn1	9.46782	-0.523159	0.115183	-4.54199	5.57253e-06	0.0011232	1.79953	2.0227	1.485	1.76908	16.8183	11.5045	23.1769	17.1666
Tuba4a	293.878	-0.529398	0.118295	-4.47522	7.63333e-06	0.00151562	242.936	223.508	204.188	223.544	386.821	389.062	316.751	364.211
Crtap	2041.09	-0.531028	0.0914212	-5.80858	6.30032e-09	2.26522e-06	1406.33	1693	1750.82	1616.72	2528.68	2392.94	2474.78	2465.47
Rnpepl1	9.55541	-0.537223	0.103259	-5.20267	1.96448e-07	5.02566e-05	0.899764	1.01135	0	0.637038	14.8397	15.688	24.8937	18.4738
Rhox5	113.984	-0.540272	0.129651	-4.16712	3.08478e-05	0.00506628	86.3774	77.8738	83.16	82.4704	152.354	148.513	135.628	145.498
Cgnl1	107.559	-0.546977	0.134801	-4.05767	4.95653e-05	0.0074928	74.6804	80.9079	66.0825	73.8903	105.856	173.614	144.212	141.227
Rnase4	420.831	-0.549217	0.134976	-4.06899	4.72165e-05	0.00721979	272.629	315.541	281.408	289.859	607.438	468.548	579.422	551.803
Chn1	10.5479	-0.560452	0.111079	-5.04554	4.52239e-07	0.00011141	1.79953	2.0227	1.485	1.76908	19.7862	16.7338	21.4601	19.3267
Slc1a3	1799.6	-0.566433	0.133367	-4.24717	2.16491e-05	0.00369228	1183.19	1290.48	1259.28	1244.32	2467.34	1880.47	2716.85	2354.89
Stard10	38.0474	-0.56908	0.137104	-4.15071	3.31443e-05	0.00531227	21.5943	24.2724	25.245	23.7039	61.3373	36.6053	59.2299	52.3908
Cacna1g	433.847	-0.57662	0.134864	-4.27557	1.90651e-05	0.00330886	224.941	329.7	324.473	293.038	498.613	505.153	720.201	574.656
Tmem176b	66.3094	-0.592382	0.135078	-4.38548	1.15733e-05	0.00213832	37.7901	45.5107	49.005	44.1019	88.0488	89.9444	87.5572	88.5168
Ikzf2	104.49	-0.599831	0.130198	-4.60707	4.08378e-06	0.000848852	68.3821	85.9646	63.1125	72.4864	111.792	147.467	150.221	136.493
Spats2l	287.728	-0.603527	0.13136	-4.59445	4.33886e-06	0.000887997	170.055	188.111	234.63	197.599	393.746	310.622	429.202	377.857
Dpep1	20.5514	-0.61429	0.123116	-4.98952	6.05293e-07	0.000146404	8.99764	4.04539	7.425	6.82268	40.5618	31.376	30.9025	34.2801
Zfp287	53.3713	-0.621949	0.134187	-4.63495	3.57029e-06	0.000753897	32.3915	40.4539	31.185	34.6768	62.3267	82.6233	71.2475	72.0658
Mrvi1	272.029	-0.650431	0.133923	-4.85674	1.19335e-06	0.000269069	128.666	182.043	213.84	174.85	273.05	389.062	445.512	369.208
Slc16a9	54.4095	-0.657749	0.13507	-4.8697	1.11767e-06	0.00025635	29.6922	42.4766	30.4425	34.2038	70.2412	76.3481	77.2563	74.6152
Parp12	31.4658	-0.67551	0.136567	-4.94637	7.56085e-07	0.00017646	16.1958	10.1135	19.305	15.2048	57.3801	42.8805	42.9202	47.7269
Smoc2	95.4759	-0.682343	0.137131	-4.97584	6.49636e-07	0.000154323	44.9882	66.749	43.065	51.6007	118.717	108.77	190.566	139.351
Phyh	23.2374	-0.687847	0.130028	-5.28998	1.22332e-07	3.19096e-05	4.49882	11.1248	9.65251	8.42539	44.519	29.2842	40.345	38.0494
Mirg	584.367	-0.69657	0.121202	-5.74717	9.07518e-09	3.09014e-06	425.589	376.222	395.753	399.188	888.402	677.721	742.519	769.547
Id4	125.389	-0.6974	0.126651	-5.50646	3.66117e-08	1.03627e-05	98.0743	69.783	80.19	82.6825	184.012	153.742	166.53	168.095
Dapk1	18.5767	-0.703443	0.120618	-5.832	5.47667e-09	2.02378e-06	3.59906	3.03405	2.97	3.20103	30.6687	18.8256	52.3626	33.9523
Tshz3	39.7736	-0.705982	0.137048	-5.15134	2.58635e-07	6.49174e-05	18.8951	21.2383	22.275	20.8028	64.3053	44.9722	66.9555	58.7443
Agtr2	1282.64	-0.709845	0.131399	-5.4022	6.5828e-08	1.78716e-05	430.087	540.06	465.548	478.565	1960.82	1290.6	3008.7	2086.71
Ptprm	218.959	-0.710221	0.128528	-5.5258	3.27994e-08	9.48546e-06	135.864	129.453	159.638	141.652	279.975	264.604	344.22	296.266
Rab6b	17.6339	-0.721003	0.126246	-5.71109	1.12256e-08	3.6423e-06	2.69929	6.06809	2.97	3.91246	24.7328	32.4218	36.9114	31.3553
Col11a1	62.4982	-0.733602	0.135501	-5.41399	6.16366e-08	1.70823e-05	35.0908	37.4199	34.155	35.5552	77.1663	84.7151	106.442	89.4412
Sparcl1	310.296	-0.735573	0.126892	-5.79686	6.75698e-09	2.36548e-06	161.958	217.44	221.265	200.221	399.682	371.282	490.149	420.371
Egfr	101.102	-0.739609	0.133082	-5.55755	2.73592e-08	8.27181e-06	46.7877	71.8057	65.34	61.3112	137.514	125.504	159.663	140.894
Mccc2	81.3405	-0.749481	0.127963	-5.85701	4.71279e-09	1.79126e-06	47.6875	54.6128	52.7175	51.6726	108.824	101.449	122.752	111.008
Camk1d	65.2554	-0.749588	0.133066	-5.63322	1.76877e-08	5.60237e-06	39.5896	36.4085	40.8375	38.9452	88.0488	93.082	93.566	91.5656
Islr	193.797	-0.758912	0.136981	-5.54029	3.01976e-08	8.92707e-06	89.9764	81.9192	110.633	94.1761	272.061	222.769	385.423	293.418
Zfp422	12.5107	-0.759235	0.118903	-6.38534	1.71016e-10	8.10614e-08	2.69929	0	1.485	1.39476	28.6901	19.8714	22.3185	23.6267
Ndn	575.073	-0.778869	0.101614	-7.66498	1.78853e-14	1.48705e-11	385.099	379.256	422.483	395.613	815.193	667.262	781.147	754.534
Fhl1	911.672	-0.78693	0.13702	-5.74318	9.29155e-09	3.09014e-06	488.572	484.436	447.728	473.579	1008.11	1799.93	1241.25	1349.76
Eml2	85.1194	-0.809096	0.134085	-6.03421	1.5974e-09	6.43945e-07	48.5873	43.488	51.2325	47.7693	126.632	107.724	133.053	122.47
Sfrp2	33.241	-0.809414	0.124795	-6.48596	8.81696e-11	4.69168e-08	5.39859	8.09079	6.6825	6.72396	35.6152	54.385	89.274	59.7581
H19	290.674	-0.820326	0.126731	-6.47294	9.6111e-11	4.91756e-08	39.5896	67.7603	84.645	63.9983	486.742	354.548	710.758	517.349
Ntn1	97.4203	-0.831528	0.129928	-6.39993	1.55449e-10	7.65903e-08	51.2866	47.5334	72.0225	56.9475	143.45	113.999	156.229	137.893
Fibin	239.693	-0.840519	0.135587	-6.1991	5.67858e-10	2.43684e-07	122.368	143.611	117.315	127.765	385.832	317.943	351.087	351.621
Ace	46.629	-0.841999	0.125377	-6.71574	1.87118e-11	1.08227e-08	3.59906	6.06809	14.85	8.17239	72.2198	58.5684	124.469	85.0856
Serpine2	52.5701	-0.859986	0.137024	-6.27618	3.46984e-10	1.53864e-07	16.1958	24.2724	25.245	21.9044	78.1557	71.1188	100.433	83.2359
Rgs4	313.389	-0.861135	0.120536	-7.1442	9.05233e-13	6.33806e-10	170.055	192.156	216.81	193.007	400.671	398.475	502.166	433.771
Gap43	43.5273	-0.872016	0.136673	-6.38033	1.76711e-10	8.10614e-08	14.3962	20.227	19.305	17.9761	72.2198	73.2106	61.8051	69.0785
Mgp	417.284	-0.886221	0.130654	-6.78295	1.17745e-11	7.11985e-09	169.156	262.951	268.785	233.63	525.325	637.978	639.511	600.938
Gata6	24.1231	-0.904878	0.132649	-6.82158	9.0042e-12	5.70394e-09	9.89741	2.0227	6.6825	6.20087	44.519	38.697	42.9202	42.0454
Cd24a	813.197	-0.914731	0.13365	-6.84421	7.68982e-12	5.11488e-09	155.659	327.677	240.57	241.302	1298.97	1084.56	1771.75	1385.09
Rgag4	141.732	-0.918236	0.118813	-7.72841	1.089e-14	9.65801e-12	79.1793	77.8738	95.7826	84.2786	214.681	172.568	210.309	199.186
Myl9	1060.4	-0.947195	0.109245	-8.6704	4.30605e-18	4.77362e-15	700.017	575.457	671.22	648.898	1465.17	1471.53	1479.03	1471.91
AF357359	26.7147	-1.00987	0.132397	-7.62763	2.39112e-14	1.87112e-11	5.39859	2.0227	7.425	4.94876	54.4122	48.1098	42.9202	48.4807
Sumo3	58.391	-1.04851	0.134909	-7.77195	7.72885e-15	7.34406e-12	25.1934	22.2497	28.215	25.2194	81.1236	107.724	85.8404	91.5627
Gas6	59.706	-1.11475	0.136019	-8.19555	2.49446e-16	2.5526e-13	21.5943	9.10214	15.5925	15.4297	118.717	62.7519	130.477	103.982
Fat4	49.2488	-1.24046	0.135509	-9.15407	5.48291e-20	6.63083e-17	6.29835	3.03405	14.1075	7.8133	77.1663	81.5775	113.309	90.6844
Uty	30.8349	-1.41633	0.134008	-10.569	4.14918e-26	5.51965e-23	0	0	1.485	0.495	64.3053	61.706	57.513	61.1748
Kdm5d	36.2176	-1.54666	0.134408	-11.5071	1.21436e-30	1.79496e-27	0	0	0.7425	0.2475	66.2839	72.1647	78.1147	72.1878
Papss2	65.9423	-1.71293	0.136459	-12.5527	3.84104e-36	6.38717e-33	7.19811	9.10214	7.425	7.90842	104.867	120.274	146.787	123.976
Lama2	98.1141	-1.82285	0.136917	-13.3135	1.93212e-40	3.67186e-37	3.59906	8.09079	8.1675	6.61912	182.033	170.476	216.318	189.609
Eif2s3y	69.1999	-2.19349	0.135946	-16.135	1.44811e-58	3.2107e-55	1.79953	0	0.7425	0.847343	141.472	143.284	127.902	137.552
Ddx3y	87.889	-2.27812	0.136174	-16.7294	8.00272e-63	2.1292e-59	0	1.01135	0	0.337116	134.546	193.485	198.291	175.441
Asb4	127.818	-2.30311	0.135973	-16.9379	2.36328e-64	7.85968e-61	4.49882	9.10214	4.455	6.01865	225.563	227.999	295.291	249.618
Meg3	1700.02	-2.36249	0.129581	-18.2318	2.88898e-74	1.28107e-70	196.149	228.565	314.078	246.264	2811.62	3082.16	3567.53	3153.77
Rian	1354.05	-2.83194	0.115619	-24.4938	1.72017e-132	1.14417e-128	183.552	199.236	186.368	189.718	2523.74	2477.65	2553.75	2518.38
0610005C13Rik	0	NA	NA	NA	NA	NA	0	0	0	0	0	0	0	0
0610010B08Rik	0	NA	NA	NA	NA	NA	0	0	0	0	0	0	0	0
0610031O16Rik	0	NA	NA	NA	NA	NA	0	0	0	0	0	0	0	0
1100001G20Rik	0	NA	NA	NA	NA	NA	0	0	0	0	0	0	0	0
1110015O18Rik	0	NA	NA	NA	NA	NA	0	0	0	0	0	0	0	0
1110025L11Rik	0	NA	NA	NA	NA	NA	0	0	0	0	0	0	0	0
1110028F11Rik	0	NA	NA	NA	NA	NA	0	0	0	0	0	0	0	0
1110028F18Rik	0	NA	NA	NA	NA	NA	0	0	0	0	0	0	0	0
1110032F04Rik	0	NA	NA	NA	NA	NA	0	0	0	0	0	0	0	0
1110036E04Rik	0	NA	NA	NA	NA	NA	0	0	0	0	0	0	0	0
1190003K10Rik	0	NA	NA	NA	NA	NA	0	0	0	0	0	0	0	0
1500009L16Rik	0	NA	NA	NA	NA	NA	0	0	0	0	0	0	0	0
1500012K07Rik	0	NA	NA	NA	NA	NA	0	0	0	0	0	0	0	0
1600014K23Rik	0	NA	NA	NA	NA	NA	0	0	0	0	0	0	0	0
1600015I10Rik	0	NA	NA	NA	NA	NA	0	0	0	0	0	0	0	0
1600029I14Rik	0	NA	NA	NA	NA	NA	0	0	0	0	0	0	0	0
1700001D01Rik	0	NA	NA	NA	NA	NA	0	0	0	0	0	0	0	0
1700001F09Rik	0	NA	NA	NA	NA	NA	0	0	0	0	0	0	0	0
1700001K19Rik	0	NA	NA	NA	NA	NA	0	0	0	0	0	0	0	0
1700003C15Rik	0	NA	NA	NA	NA	NA	0	0	0	0	0	0	0	0
1700003D09Rik	0	NA	NA	NA	NA	NA	0	0	0	0	0	0	0	0
1700003E24Rik	0	NA	NA	NA	NA	NA	0	0	0	0	0	0	0	0
1700003G13Rik	0	NA	NA	NA	NA	NA	0	0	0	0	0	0	0	0
1700003G18Rik	0	NA	NA	NA	NA	NA	0	0	0	0	0	0	0	0
1700003H04Rik	0	NA	NA	NA	NA	NA	0	0	0	0	0	0	0	0
1700003L19Rik	0	NA	NA	NA	NA	NA	0	0	0	0	0	0	0	0
1700003P14Rik	0	NA	NA	NA	NA	NA	0	0	0	0	0	0	0	0
1700006A11Rik	0	NA	NA	NA	NA	NA	0	0	0	0	0	0	0	0
1700006E09Rik	0	NA	NA	NA	NA	NA	0	0	0	0	0	0	0	0
1700006F04Rik	0	NA	NA	NA	NA	NA	0	0	0	0	0	0	0	0
1700007B14Rik	0	NA	NA	NA	NA	NA	0	0	0	0	0	0	0	0
1700008F21Rik	0	NA	NA	NA	NA	NA	0	0	0	0	0	0	0	0
1700008K24Rik	0	NA	NA	NA	NA	NA	0	0	0	0	0	0	0	0
1700008P02Rik	0	NA	NA	NA	NA	NA	0	0	0	0	0	0	0	0
1700009C05Rik	0	NA	NA	NA	NA	NA	0	0	0	0	0	0	0	0
1700009J07Rik	0	NA	NA	NA	NA	NA	0	0	0	0	0	0	0	0
1700010D01Rik	0	NA	NA	NA	NA	NA	0	0	0	0	0	0	0	0
1700010I02Rik	0	NA	NA	NA	NA	NA	0	0	0	0	0	0	0	0
1700010J16Rik	0	NA	NA	NA	NA	NA	0	0	0	0	0	0	0	0
1700010K23Rik	0	NA	NA	NA	NA	NA	0	0	0	0	0	0	0	0
1700011B04Rik	0	NA	NA	NA	NA	NA	0	0	0	0	0	0	0	0
1700011H14Rik	0	NA	NA	NA	NA	NA	0	0	0	0	0	0	0	0
1700011M02Rik	0	NA	NA	NA	NA	NA	0	0	0	0	0	0	0	0
1700012B09Rik	0	NA	NA	NA	NA	NA	0	0	0	0	0	0	0	0
1700012L04Rik	0	NA	NA	NA	NA	NA	0	0	0	0	0	0	0	0
1700012P22Rik	0	NA	NA	NA	NA	NA	0	0	0	0	0	0	0	0
1700013D24Rik	0	NA	NA	NA	NA	NA	0	0	0	0	0	0	0	0
1700013G24Rik	0	NA	NA	NA	NA	NA	0	0	0	0	0	0	0	0
1700015E13Rik	0	NA	NA	NA	NA	NA	0	0	0	0	0	0	0	0
1700016D06Rik	0	NA	NA	NA	NA	NA	0	0	0	0	0	0	0	0
1700016H13Rik	0	NA	NA	NA	NA	NA	0	0	0	0	0	0	0	0
1700016K19Rik	0	NA	NA	NA	NA	NA	0	0	0	0	0	0	0	0
1700016L21Rik	0	NA	NA	NA	NA	NA	0	0	0	0	0	0	0	0
1700016P04Rik	0	NA	NA	NA	NA	NA	0	0	0	0	0	0	0	0
1700017D01Rik	0	NA	NA	NA	NA	NA	0	0	0	0	0	0	0	0
1700017G19Rik	0	NA	NA	NA	NA	NA	0	0	0	0	0	0	0	0
1700018B24Rik	0	NA	NA	NA	NA	NA	0	0	0	0	0	0	0	0
1700018C11Rik	0	NA	NA	NA	NA	NA	0	0	0	0	0	0	0	0
1700018F24Rik	0	NA	NA	NA	NA	NA	0	0	0	0	0	0	0	0
1700018G05Rik	0	NA	NA	NA	NA	NA	0	0	0	0	0	0	0	0
1700019D03Rik	0	NA	NA	NA	NA	NA	0	0	0	0	0	0	0	0
1700019E08Rik	0	NA	NA	NA	NA	NA	0	0	0	0	0	0	0	0
1700019G24Rik	0	NA	NA	NA	NA	NA	0	0	0	0	0	0	0	0
1700019M22Rik	0	NA	NA	NA	NA	NA	0	0	0	0	0	0	0	0
1700019O17Rik	0	NA	NA	NA	NA	NA	0	0	0	0	0	0	0	0
1700020A23Rik	0	NA	NA	NA	NA	NA	0	0	0	0	0	0	0	0
1700020G17Rik	0	NA	NA	NA	NA	NA	0	0	0	0	0	0	0	0
1700020M21Rik	0	NA	NA	NA	NA	NA	0	0	0	0	0	0	0	0
1700020N15Rik	0	NA	NA	NA	NA	NA	0	0	0	0	0	0	0	0
1700021F07Rik	0	NA	NA	NA	NA	NA	0	0	0	0	0	0	0	0
1700022A21Rik	0	NA	NA	NA	NA	NA	0	0	0	0	0	0	0	0
1700022A22Rik	0	NA	NA	NA	NA	NA	0	0	0	0	0	0	0	0
1700022E09Rik	0	NA	NA	NA	NA	NA	0	0	0	0	0	0	0	0
1700022I11Rik	0	NA	NA	NA	NA	NA	0	0	0	0	0	0	0	0
1700023C21Rik	0	NA	NA	NA	NA	NA	0	0	0	0	0	0	0	0
1700023E05Rik	0	NA	NA	NA	NA	NA	0	0	0	0	0	0	0	0
1700023F02Rik	0	NA	NA	NA	NA	NA	0	0	0	0	0	0	0	0
1700024B18Rik	0	NA	NA	NA	NA	NA	0	0	0	0	0	0	0	0
1700024F13Rik	0	NA	NA	NA	NA	NA	0	0	0	0	0	0	0	0
1700024G13Rik	0	NA	NA	NA	NA	NA	0	0	0	0	0	0	0	0
1700024P04Rik	0	NA	NA	NA	NA	NA	0	0	0	0	0	0	0	0
1700025C18Rik	0	NA	NA	NA	NA	NA	0	0	0	0	0	0	0	0
1700025F22Rik	0	NA	NA	NA	NA	NA	0	0	0	0	0	0	0	0
1700025K24Rik	0	NA	NA	NA	NA	NA	0	0	0	0	0	0	0	0
1700025N23Rik	0	NA	NA	NA	NA	NA	0	0	0	0	0	0	0	0
1700026D11Rik	0	NA	NA	NA	NA	NA	0	0	0	0	0	0	0	0
1700026F02Rik	0	NA	NA	NA	NA	NA	0	0	0	0	0	0	0	0
1700027A15Rik	0	NA	NA	NA	NA	NA	0	0	0	0	0	0	0	0
1700027F09Rik	0	NA	NA	NA	NA	NA	0	0	0	0	0	0	0	0
1700027H10Rik	0	NA	NA	NA	NA	NA	0	0	0	0	0	0	0	0
1700027J07Rik	0	NA	NA	NA	NA	NA	0	0	0	0	0	0	0	0
1700028D13Rik	0	NA	NA	NA	NA	NA	0	0	0	0	0	0	0	0
1700028P14Rik	0	NA	NA	NA	NA	NA	0	0	0	0	0	0	0	0
1700028P15Rik	0	NA	NA	NA	NA	NA	0	0	0	0	0	0	0	0
1700029B22Rik	0	NA	NA	NA	NA	NA	0	0	0	0	0	0	0	0
1700029F12Rik	0	NA	NA	NA	NA	NA	0	0	0	0	0	0	0	0
1700029J03Rik	0	NA	NA	NA	NA	NA	0	0	0	0	0	0	0	0
1700029M20Rik	0	NA	NA	NA	NA	NA	0	0	0	0	0	0	0	0
1700029N11Rik	0	NA	NA	NA	NA	NA	0	0	0	0	0	0	0	0
1700029P11Rik	0	NA	NA	NA	NA	NA	0	0	0	0	0	0	0	0
1700030A11Rik	0	NA	NA	NA	NA	NA	0	0	0	0	0	0	0	0
1700030F04Rik	0	NA	NA	NA	NA	NA	0	0	0	0	0	0	0	0
1700030M09Rik	0	NA	NA	NA	NA	NA	0	0	0	0	0	0	0	0
1700030O20Rik	0	NA	NA	NA	NA	NA	0	0	0	0	0	0	0	0
1700031F05Rik	0	NA	NA	NA	NA	NA	0	0	0	0	0	0	0	0
1700031M16Rik	0	NA	NA	NA	NA	NA	0	0	0	0	0	0	0	0
1700031P21Rik	0	NA	NA	NA	NA	NA	0	0	0	0	0	0	0	0
1700034G24Rik	0	NA	NA	NA	NA	NA	0	0	0	0	0	0	0	0
1700034K08Rik	0	NA	NA	NA	NA	NA	0	0	0	0	0	0	0	0
1700034O15Rik	0	NA	NA	NA	NA	NA	0	0	0	0	0	0	0	0
1700036G14Rik	0	NA	NA	NA	NA	NA	0	0	0	0	0	0	0	0
1700039E15Rik	0	NA	NA	NA	NA	NA	0	0	0	0	0	0	0	0
1700039E22Rik	0	NA	NA	NA	NA	NA	0	0	0	0	0	0	0	0
1700041C23Rik	0	NA	NA	NA	NA	NA	0	0	0	0	0	0	0	0
1700041M19Rik	0	NA	NA	NA	NA	NA	0	0	0	0	0	0	0	0
1700042B14Rik	0	NA	NA	NA	NA	NA	0	0	0	0	0	0	0	0
1700042G07Rik	0	NA	NA	NA	NA	NA	0	0	0	0	0	0	0	0
1700044C05Rik	0	NA	NA	NA	NA	NA	0	0	0	0	0	0	0	0
1700044K03Rik	0	NA	NA	NA	NA	NA	0	0	0	0	0	0	0	0
1700046C09Rik	0	NA	NA	NA	NA	NA	0	0	0	0	0	0	0	0
1700047A11Rik	0	NA	NA	NA	NA	NA	0	0	0	0	0	0	0	0
1700047E10Rik	0	NA	NA	NA	NA	NA	0	0	0	0	0	0	0	0
1700047G03Rik	0	NA	NA	NA	NA	NA	0	0	0	0	0	0	0	0
1700047I17Rik2	0	NA	NA	NA	NA	NA	0	0	0	0	0	0	0	0
1700047L14Rik	0	NA	NA	NA	NA	NA	0	0	0	0	0	0	0	0
1700047M11Rik	0	NA	NA	NA	NA	NA	0	0	0	0	0	0	0	0
1700048M11Rik	0	NA	NA	NA	NA	NA	0	0	0	0	0	0	0	0
1700049E22Rik	0	NA	NA	NA	NA	NA	0	0	0	0	0	0	0	0
1700049L16Rik	0	NA	NA	NA	NA	NA	0	0	0	0	0	0	0	0
1700051A21Rik	0	NA	NA	NA	NA	NA	0	0	0	0	0	0	0	0
1700052I22Rik	0	NA	NA	NA	NA	NA	0	0	0	0	0	0	0	0
1700054A03Rik	0	NA	NA	NA	NA	NA	0	0	0	0	0	0	0	0
1700054K19Rik	0	NA	NA	NA	NA	NA	0	0	0	0	0	0	0	0
1700054M17Rik	0	NA	NA	NA	NA	NA	0	0	0	0	0	0	0	0
1700054O13Rik	0	NA	NA	NA	NA	NA	0	0	0	0	0	0	0	0
1700055C04Rik	0	NA	NA	NA	NA	NA	0	0	0	0	0	0	0	0
1700055N04Rik	0	NA	NA	NA	NA	NA	0	0	0	0	0	0	0	0
1700057H15Rik	0	NA	NA	NA	NA	NA	0	0	0	0	0	0	0	0
1700061F12Rik	0	NA	NA	NA	NA	NA	0	0	0	0	0	0	0	0
1700061G19Rik	0	NA	NA	NA	NA	NA	0	0	0	0	0	0	0	0
1700061I17Rik	0	NA	NA	NA	NA	NA	0	0	0	0	0	0	0	0
1700063A18Rik	0	NA	NA	NA	NA	NA	0	0	0	0	0	0	0	0
1700063O14Rik	0	NA	NA	NA	NA	NA	0	0	0	0	0	0	0	0
1700064J06Rik	0	NA	NA	NA	NA	NA	0	0	0	0	0	0	0	0
1700065I16Rik	0	NA	NA	NA	NA	NA	0	0	0	0	0	0	0	0
1700065J11Rik	0	NA	NA	NA	NA	NA	0	0	0	0	0	0	0	0
1700065J18Rik	0	NA	NA	NA	NA	NA	0	0	0	0	0	0	0	0
1700065L07Rik	0	NA	NA	NA	NA	NA	0	0	0	0	0	0	0	0
1700065O20Rik	0	NA	NA	NA	NA	NA	0	0	0	0	0	0	0	0
1700066B17Rik	0	NA	NA	NA	NA	NA	0	0	0	0	0	0	0	0
1700066B19Rik	0	NA	NA	NA	NA	NA	0	0	0	0	0	0	0	0
1700066N21Rik	0	NA	NA	NA	NA	NA	0	0	0	0	0	0	0	0
1700067G17Rik	0	NA	NA	NA	NA	NA	0	0	0	0	0	0	0	0
1700067P10Rik	0	NA	NA	NA	NA	NA	0	0	0	0	0	0	0	0
1700069L16Rik	0	NA	NA	NA	NA	NA	0	0	0	0	0	0	0	0
1700069P05Rik	0	NA	NA	NA	NA	NA	0	0	0	0	0	0	0	0
1700071M16Rik	0	NA	NA	NA	NA	NA	0	0	0	0	0	0	0	0
1700072B07Rik	0	NA	NA	NA	NA	NA	0	0	0	0	0	0	0	0
1700072O05Rik	0	NA	NA	NA	NA	NA	0	0	0	0	0	0	0	0
1700074H08Rik	0	NA	NA	NA	NA	NA	0	0	0	0	0	0	0	0
1700074P13Rik	0	NA	NA	NA	NA	NA	0	0	0	0	0	0	0	0
1700080E11Rik	0	NA	NA	NA	NA	NA	0	0	0	0	0	0	0	0
1700080O16Rik	0	NA	NA	NA	NA	NA	0	0	0	0	0	0	0	0
1700084F23Rik	0	NA	NA	NA	NA	NA	0	0	0	0	0	0	0	0
1700085C21Rik	0	NA	NA	NA	NA	NA	0	0	0	0	0	0	0	0
1700086L19Rik	0	NA	NA	NA	NA	NA	0	0	0	0	0	0	0	0
1700091H14Rik	0	NA	NA	NA	NA	NA	0	0	0	0	0	0	0	0
1700092C10Rik	0	NA	NA	NA	NA	NA	0	0	0	0	0	0	0	0
1700092E19Rik	0	NA	NA	NA	NA	NA	0	0	0	0	0	0	0	0
1700092K14Rik	0	NA	NA	NA	NA	NA	0	0	0	0	0	0	0	0
1700094M24Rik	0	NA	NA	NA	NA	NA	0	0	0	0	0	0	0	0
1700095A21Rik	0	NA	NA	NA	NA	NA	0	0	0	0	0	0	0	0
1700095B10Rik	0	NA	NA	NA	NA	NA	0	0	0	0	0	0	0	0
1700096J18Rik	0	NA	NA	NA	NA	NA	0	0	0	0	0	0	0	0
1700097N02Rik	0	NA	NA	NA	NA	NA	0	0	0	0	0	0	0	0
1700100L14Rik	0	NA	NA	NA	NA	NA	0	0	0	0	0	0	0	0
1700101O22Rik	0	NA	NA	NA	NA	NA	0	0	0	0	0	0	0	0
1700106J16Rik	0	NA	NA	NA	NA	NA	0	0	0	0	0	0	0	0
1700108J01Rik	0	NA	NA	NA	NA	NA	0	0	0	0	0	0	0	0
1700109G15Rik	0	NA	NA	NA	NA	NA	0	0	0	0	0	0	0	0
1700109I08Rik	0	NA	NA	NA	NA	NA	0	0	0	0	0	0	0	0
1700109K24Rik	0	NA	NA	NA	NA	NA	0	0	0	0	0	0	0	0
1700110I01Rik	0	NA	NA	NA	NA	NA	0	0	0	0	0	0	0	0
1700110K17Rik	0	NA	NA	NA	NA	NA	0	0	0	0	0	0	0	0
1700112J05Rik	0	NA	NA	NA	NA	NA	0	0	0	0	0	0	0	0
1700120E14Rik	0	NA	NA	NA	NA	NA	0	0	0	0	0	0	0	0
1700120G07Rik	0	NA	NA	NA	NA	NA	0	0	0	0	0	0	0	0
1700121L16Rik	0	NA	NA	NA	NA	NA	0	0	0	0	0	0	0	0
1700121N20Rik	0	NA	NA	NA	NA	NA	0	0	0	0	0	0	0	0
1700122O11Rik	0	NA	NA	NA	NA	NA	0	0	0	0	0	0	0	0
1700123L14Rik	0	NA	NA	NA	NA	NA	0	0	0	0	0	0	0	0
1700123O12Rik	0	NA	NA	NA	NA	NA	0	0	0	0	0	0	0	0
1700123O21Rik	0	NA	NA	NA	NA	NA	0	0	0	0	0	0	0	0
1700125G02Rik	0	NA	NA	NA	NA	NA	0	0	0	0	0	0	0	0
1700125H03Rik	0	NA	NA	NA	NA	NA	0	0	0	0	0	0	0	0
1700126H18Rik	0	NA	NA	NA	NA	NA	0	0	0	0	0	0	0	0
1700128A07Rik	0	NA	NA	NA	NA	NA	0	0	0	0	0	0	0	0
1700128F08Rik	0	NA	NA	NA	NA	NA	0	0	0	0	0	0	0	0
1700129C05Rik	0	NA	NA	NA	NA	NA	0	0	0	0	0	0	0	0
1810006J02Rik	0	NA	NA	NA	NA	NA	0	0	0	0	0	0	0	0
1810007D17Rik	0	NA	NA	NA	NA	NA	0	0	0	0	0	0	0	0
1810008I18Rik	0	NA	NA	NA	NA	NA	0	0	0	0	0	0	0	0
1810009J06Rik	0	NA	NA	NA	NA	NA	0	0	0	0	0	0	0	0
1810011H11Rik	0	NA	NA	NA	NA	NA	0	0	0	0	0	0	0	0
1810018F18Rik	0	NA	NA	NA	NA	NA	0	0	0	0	0	0	0	0
1810034E14Rik	0	NA	NA	NA	NA	NA	0	0	0	0	0	0	0	0
1810041L15Rik	0	NA	NA	NA	NA	NA	0	0	0	0	0	0	0	0
1810046K07Rik	0	NA	NA	NA	NA	NA	0	0	0	0	0	0	0	0
1810053B23Rik	0	NA	NA	NA	NA	NA	0	0	0	0	0	0	0	0
1810065E05Rik	0	NA	NA	NA	NA	NA	0	0	0	0	0	0	0	0
2010009K17Rik	0	NA	NA	NA	NA	NA	0	0	0	0	0	0	0	0
2010010A06Rik	0	NA	NA	NA	NA	NA	0	0	0	0	0	0	0	0
2010106C02Rik	0	NA	NA	NA	NA	NA	0	0	0	0	0	0	0	0
2010107G23Rik	0	NA	NA	NA	NA	NA	0	0	0	0	0	0	0	0
2200002J24Rik	0	NA	NA	NA	NA	NA	0	0	0	0	0	0	0	0
2210010C04Rik	0	NA	NA	NA	NA	NA	0	0	0	0	0	0	0	0
2210011C24Rik	0	NA	NA	NA	NA	NA	0	0	0	0	0	0	0	0
2210019I11Rik	0	NA	NA	NA	NA	NA	0	0	0	0	0	0	0	0
2210407C18Rik	0	NA	NA	NA	NA	NA	0	0	0	0	0	0	0	0
2210409D07Rik	0	NA	NA	NA	NA	NA	0	0	0	0	0	0	0	0
2210409E12Rik	0	NA	NA	NA	NA	NA	0	0	0	0	0	0	0	0
2210414B05Rik	0	NA	NA	NA	NA	NA	0	0	0	0	0	0	0	0
2210417A02Rik	0	NA	NA	NA	NA	NA	0	0	0	0	0	0	0	0
2210420H20Rik	0	NA	NA	NA	NA	NA	0	0	0	0	0	0	0	0
2300002M23Rik	0	NA	NA	NA	NA	NA	0	0	0	0	0	0	0	0
2300003K06Rik	0	NA	NA	NA	NA	NA	0	0	0	0	0	0	0	0
2310005A03Rik	0	NA	NA	NA	NA	NA	0	0	0	0	0	0	0	0
2310007L24Rik	0	NA	NA	NA	NA	NA	0	0	0	0	0	0	0	0
2310016D03Rik	0	NA	NA	NA	NA	NA	0	0	0	0	0	0	0	0
2310020H05Rik	0	NA	NA	NA	NA	NA	0	0	0	0	0	0	0	0
2310034C09Rik	0	NA	NA	NA	NA	NA	0	0	0	0	0	0	0	0
2310039L15Rik	0	NA	NA	NA	NA	NA	0	0	0	0	0	0	0	0
2310042E22Rik	0	NA	NA	NA	NA	NA	0	0	0	0	0	0	0	0
2310057J18Rik	0	NA	NA	NA	NA	NA	0	0	0	0	0	0	0	0
2310057N15Rik	0	NA	NA	NA	NA	NA	0	0	0	0	0	0	0	0
2310061N02Rik	0	NA	NA	NA	NA	NA	0	0	0	0	0	0	0	0
2310065F04Rik	0	NA	NA	NA	NA	NA	0	0	0	0	0	0	0	0
2310069G16Rik	0	NA	NA	NA	NA	NA	0	0	0	0	0	0	0	0
2310079G19Rik	0	NA	NA	NA	NA	NA	0	0	0	0	0	0	0	0
2310081J21Rik	0	NA	NA	NA	NA	NA	0	0	0	0	0	0	0	0
2410003L11Rik	0	NA	NA	NA	NA	NA	0	0	0	0	0	0	0	0
2410007B07Rik	0	NA	NA	NA	NA	NA	0	0	0	0	0	0	0	0
2410017I17Rik	0	NA	NA	NA	NA	NA	0	0	0	0	0	0	0	0
2410021H03Rik	0	NA	NA	NA	NA	NA	0	0	0	0	0	0	0	0
2410114N07Rik	0	NA	NA	NA	NA	NA	0	0	0	0	0	0	0	0
2410124H12Rik	0	NA	NA	NA	NA	NA	0	0	0	0	0	0	0	0
2510049J12Rik	0	NA	NA	NA	NA	NA	0	0	0	0	0	0	0	0
2610016A17Rik	0	NA	NA	NA	NA	NA	0	0	0	0	0	0	0	0
2610018G03Rik	0	NA	NA	NA	NA	NA	0	0	0	0	0	0	0	0
2610028H24Rik	0	NA	NA	NA	NA	NA	0	0	0	0	0	0	0	0
2610034M16Rik	0	NA	NA	NA	NA	NA	0	0	0	0	0	0	0	0
2610035F20Rik	0	NA	NA	NA	NA	NA	0	0	0	0	0	0	0	0
2610037D02Rik	0	NA	NA	NA	NA	NA	0	0	0	0	0	0	0	0
2610100L16Rik	0	NA	NA	NA	NA	NA	0	0	0	0	0	0	0	0
2610207O16Rik	0	NA	NA	NA	NA	NA	0	0	0	0	0	0	0	0
2610316D01Rik	0	NA	NA	NA	NA	NA	0	0	0	0	0	0	0	0
2610528J11Rik	0	NA	NA	NA	NA	NA	0	0	0	0	0	0	0	0
2700046A07Rik	0	NA	NA	NA	NA	NA	0	0	0	0	0	0	0	0
2810007J24Rik	0	NA	NA	NA	NA	NA	0	0	0	0	0	0	0	0
2810404M03Rik	0	NA	NA	NA	NA	NA	0	0	0	0	0	0	0	0
2810429I04Rik	0	NA	NA	NA	NA	NA	0	0	0	0	0	0	0	0
2810459M11Rik	0	NA	NA	NA	NA	NA	0	0	0	0	0	0	0	0
2810471M01Rik	0	NA	NA	NA	NA	NA	0	0	0	0	0	0	0	0
2900005J15Rik	0	NA	NA	NA	NA	NA	0	0	0	0	0	0	0	0
2900052N01Rik	0	NA	NA	NA	NA	NA	0	0	0	0	0	0	0	0
2900055J20Rik	0	NA	NA	NA	NA	NA	0	0	0	0	0	0	0	0
2900079G21Rik	0	NA	NA	NA	NA	NA	0	0	0	0	0	0	0	0
2900092D14Rik	0	NA	NA	NA	NA	NA	0	0	0	0	0	0	0	0
3010033K07Rik	0	NA	NA	NA	NA	NA	0	0	0	0	0	0	0	0
3100003L05Rik	0	NA	NA	NA	NA	NA	0	0	0	0	0	0	0	0
3110035E14Rik	0	NA	NA	NA	NA	NA	0	0	0	0	0	0	0	0
3200001D21Rik	0	NA	NA	NA	NA	NA	0	0	0	0	0	0	0	0
3425401B19Rik	0	NA	NA	NA	NA	NA	0	0	0	0	0	0	0	0
4631405J19Rik	0	NA	NA	NA	NA	NA	0	0	0	0	0	0	0	0
4732456N10Rik	0	NA	NA	NA	NA	NA	0	0	0	0	0	0	0	0
4833411C07Rik	0	NA	NA	NA	NA	NA	0	0	0	0	0	0	0	0
4833423E24Rik	0	NA	NA	NA	NA	NA	0	0	0	0	0	0	0	0
4833424O15Rik	0	NA	NA	NA	NA	NA	0	0	0	0	0	0	0	0
4833428L15Rik	0	NA	NA	NA	NA	NA	0	0	0	0	0	0	0	0
4921501E09Rik	0	NA	NA	NA	NA	NA	0	0	0	0	0	0	0	0
4921504E06Rik	0	NA	NA	NA	NA	NA	0	0	0	0	0	0	0	0
4921506M07Rik	0	NA	NA	NA	NA	NA	0	0	0	0	0	0	0	0
4921507P07Rik	0	NA	NA	NA	NA	NA	0	0	0	0	0	0	0	0
4921509C19Rik	0	NA	NA	NA	NA	NA	0	0	0	0	0	0	0	0
4921509O07Rik	0	NA	NA	NA	NA	NA	0	0	0	0	0	0	0	0
4921511C10Rik	0	NA	NA	NA	NA	NA	0	0	0	0	0	0	0	0
4921511C20Rik	0	NA	NA	NA	NA	NA	0	0	0	0	0	0	0	0
4921511H03Rik	0	NA	NA	NA	NA	NA	0	0	0	0	0	0	0	0
4921511I17Rik	0	NA	NA	NA	NA	NA	0	0	0	0	0	0	0	0
4921511M17Rik	0	NA	NA	NA	NA	NA	0	0	0	0	0	0	0	0
4921515E04Rik	0	NA	NA	NA	NA	NA	0	0	0	0	0	0	0	0
4921517D22Rik	0	NA	NA	NA	NA	NA	0	0	0	0	0	0	0	0
4921529L05Rik	0	NA	NA	NA	NA	NA	0	0	0	0	0	0	0	0
4921530L21Rik	0	NA	NA	NA	NA	NA	0	0	0	0	0	0	0	0
4921531P14Rik	0	NA	NA	NA	NA	NA	0	0	0	0	0	0	0	0
4921533I20Rik	0	NA	NA	NA	NA	NA	0	0	0	0	0	0	0	0
4921534H16Rik	0	NA	NA	NA	NA	NA	0	0	0	0	0	0	0	0
4921539E11Rik	0	NA	NA	NA	NA	NA	0	0	0	0	0	0	0	0
4922502D21Rik	0	NA	NA	NA	NA	NA	0	0	0	0	0	0	0	0
4922502H24Rik	0	NA	NA	NA	NA	NA	0	0	0	0	0	0	0	0
4922502N22Rik	0	NA	NA	NA	NA	NA	0	0	0	0	0	0	0	0
4930401C15Rik	0	NA	NA	NA	NA	NA	0	0	0	0	0	0	0	0
4930401O10Rik	0	NA	NA	NA	NA	NA	0	0	0	0	0	0	0	0
4930401O12Rik	0	NA	NA	NA	NA	NA	0	0	0	0	0	0	0	0
4930402K13Rik	0	NA	NA	NA	NA	NA	0	0	0	0	0	0	0	0
4930404A05Rik	0	NA	NA	NA	NA	NA	0	0	0	0	0	0	0	0
4930404A10Rik	0	NA	NA	NA	NA	NA	0	0	0	0	0	0	0	0
4930405A10Rik	0	NA	NA	NA	NA	NA	0	0	0	0	0	0	0	0
4930405D11Rik	0	NA	NA	NA	NA	NA	0	0	0	0	0	0	0	0
4930405J17Rik	0	NA	NA	NA	NA	NA	0	0	0	0	0	0	0	0
4930405L22Rik	0	NA	NA	NA	NA	NA	0	0	0	0	0	0	0	0
4930406D18Rik	0	NA	NA	NA	NA	NA	0	0	0	0	0	0	0	0
4930412B13Rik	0	NA	NA	NA	NA	NA	0	0	0	0	0	0	0	0
4930412C18Rik	0	NA	NA	NA	NA	NA	0	0	0	0	0	0	0	0
4930412D23Rik	0	NA	NA	NA	NA	NA	0	0	0	0	0	0	0	0
4930412O13Rik	0	NA	NA	NA	NA	NA	0	0	0	0	0	0	0	0
4930413E15Rik	0	NA	NA	NA	NA	NA	0	0	0	0	0	0	0	0
4930413F20Rik	0	NA	NA	NA	NA	NA	0	0	0	0	0	0	0	0
4930413M19Rik	0	NA	NA	NA	NA	NA	0	0	0	0	0	0	0	0
4930414N06Rik	0	NA	NA	NA	NA	NA	0	0	0	0	0	0	0	0
4930415L06Rik	0	NA	NA	NA	NA	NA	0	0	0	0	0	0	0	0
4930417O22Rik	0	NA	NA	NA	NA	NA	0	0	0	0	0	0	0	0
4930419G24Rik	0	NA	NA	NA	NA	NA	0	0	0	0	0	0	0	0
4930423M02Rik	0	NA	NA	NA	NA	NA	0	0	0	0	0	0	0	0
4930425K10Rik	0	NA	NA	NA	NA	NA	0	0	0	0	0	0	0	0
4930425O10Rik	0	NA	NA	NA	NA	NA	0	0	0	0	0	0	0	0
4930426D05Rik	0	NA	NA	NA	NA	NA	0	0	0	0	0	0	0	0
4930428D18Rik	0	NA	NA	NA	NA	NA	0	0	0	0	0	0	0	0
4930428E07Rik	0	NA	NA	NA	NA	NA	0	0	0	0	0	0	0	0
4930428G15Rik	0	NA	NA	NA	NA	NA	0	0	0	0	0	0	0	0
4930430A15Rik	0	NA	NA	NA	NA	NA	0	0	0	0	0	0	0	0
4930430F21Rik	0	NA	NA	NA	NA	NA	0	0	0	0	0	0	0	0
4930430J02Rik	0	NA	NA	NA	NA	NA	0	0	0	0	0	0	0	0
4930432J09Rik	0	NA	NA	NA	NA	NA	0	0	0	0	0	0	0	0
4930433B08Rik	0	NA	NA	NA	NA	NA	0	0	0	0	0	0	0	0
4930433I11Rik	0	NA	NA	NA	NA	NA	0	0	0	0	0	0	0	0
4930433N12Rik	0	NA	NA	NA	NA	NA	0	0	0	0	0	0	0	0
4930434J06Rik	0	NA	NA	NA	NA	NA	0	0	0	0	0	0	0	0
4930435E12Rik	0	NA	NA	NA	NA	NA	0	0	0	0	0	0	0	0
4930438E09Rik	0	NA	NA	NA	NA	NA	0	0	0	0	0	0	0	0
4930440C22Rik	0	NA	NA	NA	NA	NA	0	0	0	0	0	0	0	0
4930440I19Rik	0	NA	NA	NA	NA	NA	0	0	0	0	0	0	0	0
4930441J16Rik	0	NA	NA	NA	NA	NA	0	0	0	0	0	0	0	0
4930442J19Rik	0	NA	NA	NA	NA	NA	0	0	0	0	0	0	0	0
4930442L01Rik	0	NA	NA	NA	NA	NA	0	0	0	0	0	0	0	0
4930444F02Rik	0	NA	NA	NA	NA	NA	0	0	0	0	0	0	0	0
4930444G20Rik	0	NA	NA	NA	NA	NA	0	0	0	0	0	0	0	0
4930447A16Rik	0	NA	NA	NA	NA	NA	0	0	0	0	0	0	0	0
4930448C13Rik	0	NA	NA	NA	NA	NA	0	0	0	0	0	0	0	0
4930448F12Rik	0	NA	NA	NA	NA	NA	0	0	0	0	0	0	0	0
4930448H16Rik	0	NA	NA	NA	NA	NA	0	0	0	0	0	0	0	0
4930448I06Rik	0	NA	NA	NA	NA	NA	0	0	0	0	0	0	0	0
4930448I18Rik	0	NA	NA	NA	NA	NA	0	0	0	0	0	0	0	0
4930452A19Rik	0	NA	NA	NA	NA	NA	0	0	0	0	0	0	0	0
4930452N14Rik	0	NA	NA	NA	NA	NA	0	0	0	0	0	0	0	0
4930453H23Rik	0	NA	NA	NA	NA	NA	0	0	0	0	0	0	0	0
4930453L07Rik	0	NA	NA	NA	NA	NA	0	0	0	0	0	0	0	0
4930455B14Rik	0	NA	NA	NA	NA	NA	0	0	0	0	0	0	0	0
4930455C13Rik	0	NA	NA	NA	NA	NA	0	0	0	0	0	0	0	0
4930455F16Rik	0	NA	NA	NA	NA	NA	0	0	0	0	0	0	0	0
4930455H04Rik	0	NA	NA	NA	NA	NA	0	0	0	0	0	0	0	0
4930455J16Rik	0	NA	NA	NA	NA	NA	0	0	0	0	0	0	0	0
4930456L15Rik	0	NA	NA	NA	NA	NA	0	0	0	0	0	0	0	0
4930459L07Rik	0	NA	NA	NA	NA	NA	0	0	0	0	0	0	0	0
4930465M20Rik	0	NA	NA	NA	NA	NA	0	0	0	0	0	0	0	0
4930467D21Rik	0	NA	NA	NA	NA	NA	0	0	0	0	0	0	0	0
4930468A15Rik	0	NA	NA	NA	NA	NA	0	0	0	0	0	0	0	0
4930470H14Rik	0	NA	NA	NA	NA	NA	0	0	0	0	0	0	0	0
4930471G03Rik	0	NA	NA	NA	NA	NA	0	0	0	0	0	0	0	0
4930473O22Rik	0	NA	NA	NA	NA	NA	0	0	0	0	0	0	0	0
4930474G06Rik	0	NA	NA	NA	NA	NA	0	0	0	0	0	0	0	0
4930474H20Rik	0	NA	NA	NA	NA	NA	0	0	0	0	0	0	0	0
4930474M22Rik	0	NA	NA	NA	NA	NA	0	0	0	0	0	0	0	0
4930474N05Rik	0	NA	NA	NA	NA	NA	0	0	0	0	0	0	0	0
4930478L05Rik	0	NA	NA	NA	NA	NA	0	0	0	0	0	0	0	0
4930478P22Rik	0	NA	NA	NA	NA	NA	0	0	0	0	0	0	0	0
4930480E11Rik	0	NA	NA	NA	NA	NA	0	0	0	0	0	0	0	0
4930480G23Rik	0	NA	NA	NA	NA	NA	0	0	0	0	0	0	0	0
4930480K15Rik	0	NA	NA	NA	NA	NA	0	0	0	0	0	0	0	0
4930480M12Rik	0	NA	NA	NA	NA	NA	0	0	0	0	0	0	0	0
4930481A15Rik	0	NA	NA	NA	NA	NA	0	0	0	0	0	0	0	0
4930482G09Rik	0	NA	NA	NA	NA	NA	0	0	0	0	0	0	0	0
4930483K19Rik	0	NA	NA	NA	NA	NA	0	0	0	0	0	0	0	0
4930486I03Rik	0	NA	NA	NA	NA	NA	0	0	0	0	0	0	0	0
4930487D11Rik	0	NA	NA	NA	NA	NA	0	0	0	0	0	0	0	0
4930487H11Rik	0	NA	NA	NA	NA	NA	0	0	0	0	0	0	0	0
4930488B22Rik	0	NA	NA	NA	NA	NA	0	0	0	0	0	0	0	0
4930488L21Rik	0	NA	NA	NA	NA	NA	0	0	0	0	0	0	0	0
4930500F04Rik	0	NA	NA	NA	NA	NA	0	0	0	0	0	0	0	0
4930500L23Rik	0	NA	NA	NA	NA	NA	0	0	0	0	0	0	0	0
4930502A04Rik	0	NA	NA	NA	NA	NA	0	0	0	0	0	0	0	0
4930502E18Rik	0	NA	NA	NA	NA	NA	0	0	0	0	0	0	0	0
4930503H13Rik	0	NA	NA	NA	NA	NA	0	0	0	0	0	0	0	0
4930503O07Rik	0	NA	NA	NA	NA	NA	0	0	0	0	0	0	0	0
4930504O13Rik	0	NA	NA	NA	NA	NA	0	0	0	0	0	0	0	0
4930505G20Rik	0	NA	NA	NA	NA	NA	0	0	0	0	0	0	0	0
4930507D10Rik	0	NA	NA	NA	NA	NA	0	0	0	0	0	0	0	0
4930509J09Rik	0	NA	NA	NA	NA	NA	0	0	0	0	0	0	0	0
4930509K18Rik	0	NA	NA	NA	NA	NA	0	0	0	0	0	0	0	0
4930513D17Rik	0	NA	NA	NA	NA	NA	0	0	0	0	0	0	0	0
4930513O06Rik	0	NA	NA	NA	NA	NA	0	0	0	0	0	0	0	0
4930515B02Rik	0	NA	NA	NA	NA	NA	0	0	0	0	0	0	0	0
4930515G16Rik	0	NA	NA	NA	NA	NA	0	0	0	0	0	0	0	0
4930515L03Rik	0	NA	NA	NA	NA	NA	0	0	0	0	0	0	0	0
4930515L19Rik	0	NA	NA	NA	NA	NA	0	0	0	0	0	0	0	0
4930517E11Rik	0	NA	NA	NA	NA	NA	0	0	0	0	0	0	0	0
4930518P08Rik	0	NA	NA	NA	NA	NA	0	0	0	0	0	0	0	0
4930519D14Rik	0	NA	NA	NA	NA	NA	0	0	0	0	0	0	0	0
4930519F24Rik	0	NA	NA	NA	NA	NA	0	0	0	0	0	0	0	0
4930519G04Rik	0	NA	NA	NA	NA	NA	0	0	0	0	0	0	0	0
4930519H02Rik	0	NA	NA	NA	NA	NA	0	0	0	0	0	0	0	0
4930520P13Rik	0	NA	NA	NA	NA	NA	0	0	0	0	0	0	0	0
4930523O13Rik	0	NA	NA	NA	NA	NA	0	0	0	0	0	0	0	0
4930524C18Rik	0	NA	NA	NA	NA	NA	0	0	0	0	0	0	0	0
4930524N10Rik	0	NA	NA	NA	NA	NA	0	0	0	0	0	0	0	0
4930524O05Rik	0	NA	NA	NA	NA	NA	0	0	0	0	0	0	0	0
4930524O08Rik	0	NA	NA	NA	NA	NA	0	0	0	0	0	0	0	0
4930526L06Rik	0	NA	NA	NA	NA	NA	0	0	0	0	0	0	0	0
4930527G23Rik	0	NA	NA	NA	NA	NA	0	0	0	0	0	0	0	0
4930528D03Rik	0	NA	NA	NA	NA	NA	0	0	0	0	0	0	0	0
4930528P14Rik	0	NA	NA	NA	NA	NA	0	0	0	0	0	0	0	0
4930529C04Rik	0	NA	NA	NA	NA	NA	0	0	0	0	0	0	0	0
4930529K09Rik	0	NA	NA	NA	NA	NA	0	0	0	0	0	0	0	0
4930529L06Rik	0	NA	NA	NA	NA	NA	0	0	0	0	0	0	0	0
4930532M18Rik	0	NA	NA	NA	NA	NA	0	0	0	0	0	0	0	0
4930533P14Rik	0	NA	NA	NA	NA	NA	0	0	0	0	0	0	0	0
4930539C22Rik	0	NA	NA	NA	NA	NA	0	0	0	0	0	0	0	0
4930539M17Rik	0	NA	NA	NA	NA	NA	0	0	0	0	0	0	0	0
4930539N22Rik	0	NA	NA	NA	NA	NA	0	0	0	0	0	0	0	0
4930540M03Rik	0	NA	NA	NA	NA	NA	0	0	0	0	0	0	0	0
4930542C21Rik	0	NA	NA	NA	NA	NA	0	0	0	0	0	0	0	0
4930544G11Rik	0	NA	NA	NA	NA	NA	0	0	0	0	0	0	0	0
4930545E07Rik	0	NA	NA	NA	NA	NA	0	0	0	0	0	0	0	0
4930545H06Rik	0	NA	NA	NA	NA	NA	0	0	0	0	0	0	0	0
4930546C10Rik	0	NA	NA	NA	NA	NA	0	0	0	0	0	0	0	0
4930547E08Rik	0	NA	NA	NA	NA	NA	0	0	0	0	0	0	0	0
4930547E14Rik	0	NA	NA	NA	NA	NA	0	0	0	0	0	0	0	0
4930548G14Rik	0	NA	NA	NA	NA	NA	0	0	0	0	0	0	0	0
4930548J01Rik	0	NA	NA	NA	NA	NA	0	0	0	0	0	0	0	0
4930548K13Rik	0	NA	NA	NA	NA	NA	0	0	0	0	0	0	0	0
4930552N02Rik	0	NA	NA	NA	NA	NA	0	0	0	0	0	0	0	0
4930552P12Rik	0	NA	NA	NA	NA	NA	0	0	0	0	0	0	0	0
4930553E22Rik	0	NA	NA	NA	NA	NA	0	0	0	0	0	0	0	0
4930554C24Rik	0	NA	NA	NA	NA	NA	0	0	0	0	0	0	0	0
4930555B11Rik	0	NA	NA	NA	NA	NA	0	0	0	0	0	0	0	0
4930556C24Rik	0	NA	NA	NA	NA	NA	0	0	0	0	0	0	0	0
4930556G01Rik	0	NA	NA	NA	NA	NA	0	0	0	0	0	0	0	0
4930556J02Rik	0	NA	NA	NA	NA	NA	0	0	0	0	0	0	0	0
4930557A04Rik	0	NA	NA	NA	NA	NA	0	0	0	0	0	0	0	0
4930557J02Rik	0	NA	NA	NA	NA	NA	0	0	0	0	0	0	0	0
4930558G05Rik	0	NA	NA	NA	NA	NA	0	0	0	0	0	0	0	0
4930558K02Rik	0	NA	NA	NA	NA	NA	0	0	0	0	0	0	0	0
4930563D23Rik	0	NA	NA	NA	NA	NA	0	0	0	0	0	0	0	0
4930563F08Rik	0	NA	NA	NA	NA	NA	0	0	0	0	0	0	0	0
4930563M20Rik	0	NA	NA	NA	NA	NA	0	0	0	0	0	0	0	0
4930564B18Rik	0	NA	NA	NA	NA	NA	0	0	0	0	0	0	0	0
4930564C03Rik	0	NA	NA	NA	NA	NA	0	0	0	0	0	0	0	0
4930565D16Rik	0	NA	NA	NA	NA	NA	0	0	0	0	0	0	0	0
4930565N06Rik	0	NA	NA	NA	NA	NA	0	0	0	0	0	0	0	0
4930567H17Rik	0	NA	NA	NA	NA	NA	0	0	0	0	0	0	0	0
4930567J20Rik	0	NA	NA	NA	NA	NA	0	0	0	0	0	0	0	0
4930567K20Rik	0	NA	NA	NA	NA	NA	0	0	0	0	0	0	0	0
4930568D16Rik	0	NA	NA	NA	NA	NA	0	0	0	0	0	0	0	0
4930568E12Rik	0	NA	NA	NA	NA	NA	0	0	0	0	0	0	0	0
4930568G15Rik	0	NA	NA	NA	NA	NA	0	0	0	0	0	0	0	0
4930571K23Rik	0	NA	NA	NA	NA	NA	0	0	0	0	0	0	0	0
4930571O06Rik	0	NA	NA	NA	NA	NA	0	0	0	0	0	0	0	0
4930572K03Rik	0	NA	NA	NA	NA	NA	0	0	0	0	0	0	0	0
4930572O03Rik	0	NA	NA	NA	NA	NA	0	0	0	0	0	0	0	0
4930572O13Rik	0	NA	NA	NA	NA	NA	0	0	0	0	0	0	0	0
4930573O16Rik	0	NA	NA	NA	NA	NA	0	0	0	0	0	0	0	0
4930578C19Rik	0	NA	NA	NA	NA	NA	0	0	0	0	0	0	0	0
4930578E11Rik	0	NA	NA	NA	NA	NA	0	0	0	0	0	0	0	0
4930578I06Rik	0	NA	NA	NA	NA	NA	0	0	0	0	0	0	0	0
4930578N18Rik	0	NA	NA	NA	NA	NA	0	0	0	0	0	0	0	0
4930579F01Rik	0	NA	NA	NA	NA	NA	0	0	0	0	0	0	0	0
4930583P06Rik	0	NA	NA	NA	NA	NA	0	0	0	0	0	0	0	0
4930584F24Rik	0	NA	NA	NA	NA	NA	0	0	0	0	0	0	0	0
4930590L20Rik	0	NA	NA	NA	NA	NA	0	0	0	0	0	0	0	0
4930591A17Rik	0	NA	NA	NA	NA	NA	0	0	0	0	0	0	0	0
4930592I03Rik	0	NA	NA	NA	NA	NA	0	0	0	0	0	0	0	0
4930596D02Rik	0	NA	NA	NA	NA	NA	0	0	0	0	0	0	0	0
4930597G03Rik	0	NA	NA	NA	NA	NA	0	0	0	0	0	0	0	0
4930598F16Rik	0	NA	NA	NA	NA	NA	0	0	0	0	0	0	0	0
4931402G19Rik	0	NA	NA	NA	NA	NA	0	0	0	0	0	0	0	0
4931408C20Rik	0	NA	NA	NA	NA	NA	0	0	0	0	0	0	0	0
4931409K22Rik	0	NA	NA	NA	NA	NA	0	0	0	0	0	0	0	0
4931417E11Rik	0	NA	NA	NA	NA	NA	0	0	0	0	0	0	0	0
4931419H13Rik	0	NA	NA	NA	NA	NA	0	0	0	0	0	0	0	0
4931420L22Rik	0	NA	NA	NA	NA	NA	0	0	0	0	0	0	0	0
4931428L18Rik	0	NA	NA	NA	NA	NA	0	0	0	0	0	0	0	0
4931429I11Rik	0	NA	NA	NA	NA	NA	0	0	0	0	0	0	0	0
4931429L15Rik	0	NA	NA	NA	NA	NA	0	0	0	0	0	0	0	0
4931429P17Rik	0	NA	NA	NA	NA	NA	0	0	0	0	0	0	0	0
4931430N09Rik	0	NA	NA	NA	NA	NA	0	0	0	0	0	0	0	0
4931431F19Rik	0	NA	NA	NA	NA	NA	0	0	0	0	0	0	0	0
4932411E22Rik	0	NA	NA	NA	NA	NA	0	0	0	0	0	0	0	0
4932411N23Rik	0	NA	NA	NA	NA	NA	0	0	0	0	0	0	0	0
4932413F04Rik	0	NA	NA	NA	NA	NA	0	0	0	0	0	0	0	0
4932414J04Rik	0	NA	NA	NA	NA	NA	0	0	0	0	0	0	0	0
4932414N04Rik	0	NA	NA	NA	NA	NA	0	0	0	0	0	0	0	0
4932416K20Rik	0	NA	NA	NA	NA	NA	0	0	0	0	0	0	0	0
4932418E24Rik	0	NA	NA	NA	NA	NA	0	0	0	0	0	0	0	0
4932429P05Rik	0	NA	NA	NA	NA	NA	0	0	0	0	0	0	0	0
4932435O22Rik	0	NA	NA	NA	NA	NA	0	0	0	0	0	0	0	0
4932443I19Rik	0	NA	NA	NA	NA	NA	0	0	0	0	0	0	0	0
4932702P03Rik	0	NA	NA	NA	NA	NA	0	0	0	0	0	0	0	0
4933400A11Rik	0	NA	NA	NA	NA	NA	0	0	0	0	0	0	0	0
4933400B14Rik	0	NA	NA	NA	NA	NA	0	0	0	0	0	0	0	0
4933400C23Rik	0	NA	NA	NA	NA	NA	0	0	0	0	0	0	0	0
4933400L20Rik	0	NA	NA	NA	NA	NA	0	0	0	0	0	0	0	0
4933401B06Rik	0	NA	NA	NA	NA	NA	0	0	0	0	0	0	0	0
4933401D09Rik	0	NA	NA	NA	NA	NA	0	0	0	0	0	0	0	0
4933401H06Rik	0	NA	NA	NA	NA	NA	0	0	0	0	0	0	0	0
4933402C06Rik	0	NA	NA	NA	NA	NA	0	0	0	0	0	0	0	0
4933402E13Rik	0	NA	NA	NA	NA	NA	0	0	0	0	0	0	0	0
4933402J07Rik	0	NA	NA	NA	NA	NA	0	0	0	0	0	0	0	0
4933402J10Rik	0	NA	NA	NA	NA	NA	0	0	0	0	0	0	0	0
4933402N03Rik	0	NA	NA	NA	NA	NA	0	0	0	0	0	0	0	0
4933402N22Rik	0	NA	NA	NA	NA	NA	0	0	0	0	0	0	0	0
4933403O08Rik	0	NA	NA	NA	NA	NA	0	0	0	0	0	0	0	0
4933404G15Rik	0	NA	NA	NA	NA	NA	0	0	0	0	0	0	0	0
4933404K08Rik	0	NA	NA	NA	NA	NA	0	0	0	0	0	0	0	0
4933405E24Rik	0	NA	NA	NA	NA	NA	0	0	0	0	0	0	0	0
4933405O20Rik	0	NA	NA	NA	NA	NA	0	0	0	0	0	0	0	0
4933406D12Rik	0	NA	NA	NA	NA	NA	0	0	0	0	0	0	0	0
4933406F09Rik	0	NA	NA	NA	NA	NA	0	0	0	0	0	0	0	0
4933406I18Rik	0	NA	NA	NA	NA	NA	0	0	0	0	0	0	0	0
4933406J10Rik	0	NA	NA	NA	NA	NA	0	0	0	0	0	0	0	0
4933406K04Rik	0	NA	NA	NA	NA	NA	0	0	0	0	0	0	0	0
4933406M09Rik	0	NA	NA	NA	NA	NA	0	0	0	0	0	0	0	0
4933407E24Rik	0	NA	NA	NA	NA	NA	0	0	0	0	0	0	0	0
4933407G14Rik	0	NA	NA	NA	NA	NA	0	0	0	0	0	0	0	0
4933407I05Rik	0	NA	NA	NA	NA	NA	0	0	0	0	0	0	0	0
4933407L21Rik	0	NA	NA	NA	NA	NA	0	0	0	0	0	0	0	0
4933408N05Rik	0	NA	NA	NA	NA	NA	0	0	0	0	0	0	0	0
4933409G03Rik	0	NA	NA	NA	NA	NA	0	0	0	0	0	0	0	0
4933409K07Rik	0	NA	NA	NA	NA	NA	0	0	0	0	0	0	0	0
4933411G06Rik	0	NA	NA	NA	NA	NA	0	0	0	0	0	0	0	0
4933412E24Rik	0	NA	NA	NA	NA	NA	0	0	0	0	0	0	0	0
4933413J09Rik	0	NA	NA	NA	NA	NA	0	0	0	0	0	0	0	0
4933413L06Rik	0	NA	NA	NA	NA	NA	0	0	0	0	0	0	0	0
4933416C03Rik	0	NA	NA	NA	NA	NA	0	0	0	0	0	0	0	0
4933416E03Rik	0	NA	NA	NA	NA	NA	0	0	0	0	0	0	0	0
4933416I08Rik	0	NA	NA	NA	NA	NA	0	0	0	0	0	0	0	0
4933416M06Rik	0	NA	NA	NA	NA	NA	0	0	0	0	0	0	0	0
4933417A18Rik	0	NA	NA	NA	NA	NA	0	0	0	0	0	0	0	0
4933417O13Rik	0	NA	NA	NA	NA	NA	0	0	0	0	0	0	0	0
4933422H20Rik	0	NA	NA	NA	NA	NA	0	0	0	0	0	0	0	0
4933427E13Rik	0	NA	NA	NA	NA	NA	0	0	0	0	0	0	0	0
4933427I22Rik	0	NA	NA	NA	NA	NA	0	0	0	0	0	0	0	0
4933428C19Rik	0	NA	NA	NA	NA	NA	0	0	0	0	0	0	0	0
4933428G20Rik	0	NA	NA	NA	NA	NA	0	0	0	0	0	0	0	0
4933429O19Rik	0	NA	NA	NA	NA	NA	0	0	0	0	0	0	0	0
4933430H16Rik	0	NA	NA	NA	NA	NA	0	0	0	0	0	0	0	0
4933430M04Rik	0	NA	NA	NA	NA	NA	0	0	0	0	0	0	0	0
4933430N04Rik	0	NA	NA	NA	NA	NA	0	0	0	0	0	0	0	0
4933431G14Rik	0	NA	NA	NA	NA	NA	0	0	0	0	0	0	0	0
4933432G23Rik	0	NA	NA	NA	NA	NA	0	0	0	0	0	0	0	0
4933432I03Rik	0	NA	NA	NA	NA	NA	0	0	0	0	0	0	0	0
4933433F19Rik	0	NA	NA	NA	NA	NA	0	0	0	0	0	0	0	0
4933433G08Rik	0	NA	NA	NA	NA	NA	0	0	0	0	0	0	0	0
4933433G19Rik	0	NA	NA	NA	NA	NA	0	0	0	0	0	0	0	0
4933436E23Rik	0	NA	NA	NA	NA	NA	0	0	0	0	0	0	0	0
4933436H12Rik	0	NA	NA	NA	NA	NA	0	0	0	0	0	0	0	0
4933436I01Rik	0	NA	NA	NA	NA	NA	0	0	0	0	0	0	0	0
4933438B17Rik	0	NA	NA	NA	NA	NA	0	0	0	0	0	0	0	0
4933438K21Rik	0	NA	NA	NA	NA	NA	0	0	0	0	0	0	0	0
4933439K11Rik	0	NA	NA	NA	NA	NA	0	0	0	0	0	0	0	0
4933440J02Rik	0	NA	NA	NA	NA	NA	0	0	0	0	0	0	0	0
5031410I06Rik	0	NA	NA	NA	NA	NA	0	0	0	0	0	0	0	0
5033403H07Rik	0	NA	NA	NA	NA	NA	0	0	0	0	0	0	0	0
5033404E19Rik	0	NA	NA	NA	NA	NA	0	0	0	0	0	0	0	0
5330413P13Rik	0	NA	NA	NA	NA	NA	0	0	0	0	0	0	0	0
5330434G04Rik	0	NA	NA	NA	NA	NA	0	0	0	0	0	0	0	0
5330439B14Rik	0	NA	NA	NA	NA	NA	0	0	0	0	0	0	0	0
5430402E10Rik	0	NA	NA	NA	NA	NA	0	0	0	0	0	0	0	0
5430421N21Rik	0	NA	NA	NA	NA	NA	0	0	0	0	0	0	0	0
5430427M07Rik	0	NA	NA	NA	NA	NA	0	0	0	0	0	0	0	0
5430428K19Rik	0	NA	NA	NA	NA	NA	0	0	0	0	0	0	0	0
5430434I15Rik	0	NA	NA	NA	NA	NA	0	0	0	0	0	0	0	0
5530400C23Rik	0	NA	NA	NA	NA	NA	0	0	0	0	0	0	0	0
5530401A14Rik	0	NA	NA	NA	NA	NA	0	0	0	0	0	0	0	0
5730412P04Rik	0	NA	NA	NA	NA	NA	0	0	0	0	0	0	0	0
5730457N03Rik	0	NA	NA	NA	NA	NA	0	0	0	0	0	0	0	0
5730488B01Rik	0	NA	NA	NA	NA	NA	0	0	0	0	0	0	0	0
5730522E02Rik	0	NA	NA	NA	NA	NA	0	0	0	0	0	0	0	0
5830411N06Rik	0	NA	NA	NA	NA	NA	0	0	0	0	0	0	0	0
5830416I19Rik	0	NA	NA	NA	NA	NA	0	0	0	0	0	0	0	0
5930412G12Rik	0	NA	NA	NA	NA	NA	0	0	0	0	0	0	0	0
5930438M14Rik	0	NA	NA	NA	NA	NA	0	0	0	0	0	0	0	0
6030407O03Rik	0	NA	NA	NA	NA	NA	0	0	0	0	0	0	0	0
6030466F02Rik	0	NA	NA	NA	NA	NA	0	0	0	0	0	0	0	0
6030468B19Rik	0	NA	NA	NA	NA	NA	0	0	0	0	0	0	0	0
6030498E09Rik	0	NA	NA	NA	NA	NA	0	0	0	0	0	0	0	0
6330403K07Rik	0	NA	NA	NA	NA	NA	0	0	0	0	0	0	0	0
6330407A03Rik	0	NA	NA	NA	NA	NA	0	0	0	0	0	0	0	0
6330409D20Rik	0	NA	NA	NA	NA	NA	0	0	0	0	0	0	0	0
6330410L21Rik	0	NA	NA	NA	NA	NA	0	0	0	0	0	0	0	0
6330415B21Rik	0	NA	NA	NA	NA	NA	0	0	0	0	0	0	0	0
6430503K07Rik	0	NA	NA	NA	NA	NA	0	0	0	0	0	0	0	0
6430573F11Rik	0	NA	NA	NA	NA	NA	0	0	0	0	0	0	0	0
6430706D22Rik	0	NA	NA	NA	NA	NA	0	0	0	0	0	0	0	0
6430710C18Rik	0	NA	NA	NA	NA	NA	0	0	0	0	0	0	0	0
6530411M01Rik	0	NA	NA	NA	NA	NA	0	0	0	0	0	0	0	0
7420426K07Rik	0	NA	NA	NA	NA	NA	0	0	0	0	0	0	0	0
7420701I03Rik	0	NA	NA	NA	NA	NA	0	0	0	0	0	0	0	0
7530416G11Rik	0	NA	NA	NA	NA	NA	0	0	0	0	0	0	0	0
7630403G23Rik	0	NA	NA	NA	NA	NA	0	0	0	0	0	0	0	0
8030411F24Rik	0	NA	NA	NA	NA	NA	0	0	0	0	0	0	0	0
8030423F21Rik	0	NA	NA	NA	NA	NA	0	0	0	0	0	0	0	0
8030423J24Rik	0	NA	NA	NA	NA	NA	0	0	0	0	0	0	0	0
8030442B05Rik	0	NA	NA	NA	NA	NA	0	0	0	0	0	0	0	0
8030443G20Rik	0	NA	NA	NA	NA	NA	0	0	0	0	0	0	0	0
8430436N08Rik	0	NA	NA	NA	NA	NA	0	0	0	0	0	0	0	0
8430437L04Rik	0	NA	NA	NA	NA	NA	0	0	0	0	0	0	0	0
9030204H09Rik	0	NA	NA	NA	NA	NA	0	0	0	0	0	0	0	0
9030619P08Rik	0	NA	NA	NA	NA	NA	0	0	0	0	0	0	0	0
9130019P16Rik	0	NA	NA	NA	NA	NA	0	0	0	0	0	0	0	0
9130204L05Rik	0	NA	NA	NA	NA	NA	0	0	0	0	0	0	0	0
9130209A04Rik	0	NA	NA	NA	NA	NA	0	0	0	0	0	0	0	0
9130221F21Rik	0	NA	NA	NA	NA	NA	0	0	0	0	0	0	0	0
9230009I02Rik	0	NA	NA	NA	NA	NA	0	0	0	0	0	0	0	0
9230102K24Rik	0	NA	NA	NA	NA	NA	0	0	0	0	0	0	0	0
9230102O04Rik	0	NA	NA	NA	NA	NA	0	0	0	0	0	0	0	0
9230110F15Rik	0	NA	NA	NA	NA	NA	0	0	0	0	0	0	0	0
9230112D13Rik	0	NA	NA	NA	NA	NA	0	0	0	0	0	0	0	0
9230112J17Rik	0	NA	NA	NA	NA	NA	0	0	0	0	0	0	0	0
9330158H04Rik	0	NA	NA	NA	NA	NA	0	0	0	0	0	0	0	0
9330162B11Rik	0	NA	NA	NA	NA	NA	0	0	0	0	0	0	0	0
9330178D15Rik	0	NA	NA	NA	NA	NA	0	0	0	0	0	0	0	0
9330182O14Rik	0	NA	NA	NA	NA	NA	0	0	0	0	0	0	0	0
9430007A20Rik	0	NA	NA	NA	NA	NA	0	0	0	0	0	0	0	0
9430019J16Rik	0	NA	NA	NA	NA	NA	0	0	0	0	0	0	0	0
9430021M05Rik	0	NA	NA	NA	NA	NA	0	0	0	0	0	0	0	0
9430037G07Rik	0	NA	NA	NA	NA	NA	0	0	0	0	0	0	0	0
9430076C15Rik	0	NA	NA	NA	NA	NA	0	0	0	0	0	0	0	0
9530002B09Rik	0	NA	NA	NA	NA	NA	0	0	0	0	0	0	0	0
9530003J23Rik	0	NA	NA	NA	NA	NA	0	0	0	0	0	0	0	0
9530026F06Rik	0	NA	NA	NA	NA	NA	0	0	0	0	0	0	0	0
9530036O11Rik	0	NA	NA	NA	NA	NA	0	0	0	0	0	0	0	0
9530051G07Rik	0	NA	NA	NA	NA	NA	0	0	0	0	0	0	0	0
9530059O14Rik	0	NA	NA	NA	NA	NA	0	0	0	0	0	0	0	0
9530080O11Rik	0	NA	NA	NA	NA	NA	0	0	0	0	0	0	0	0
9630001P10Rik	0	NA	NA	NA	NA	NA	0	0	0	0	0	0	0	0
9630013A20Rik	0	NA	NA	NA	NA	NA	0	0	0	0	0	0	0	0
9630028B13Rik	0	NA	NA	NA	NA	NA	0	0	0	0	0	0	0	0
9830132P13Rik	0	NA	NA	NA	NA	NA	0	0	0	0	0	0	0	0
9930014A18Rik	0	NA	NA	NA	NA	NA	0	0	0	0	0	0	0	0
9930111H07Rik	0	NA	NA	NA	NA	NA	0	0	0	0	0	0	0	0
A130077B15Rik	0	NA	NA	NA	NA	NA	0	0	0	0	0	0	0	0
A1cf	0	NA	NA	NA	NA	NA	0	0	0	0	0	0	0	0
A230001M10Rik	0	NA	NA	NA	NA	NA	0	0	0	0	0	0	0	0
A230009B12Rik	0	NA	NA	NA	NA	NA	0	0	0	0	0	0	0	0
A230050P20Rik	0	NA	NA	NA	NA	NA	0	0	0	0	0	0	0	0
A230077H06Rik	0	NA	NA	NA	NA	NA	0	0	0	0	0	0	0	0
A230108P19Rik	0	NA	NA	NA	NA	NA	0	0	0	0	0	0	0	0
A330040F15Rik	0	NA	NA	NA	NA	NA	0	0	0	0	0	0	0	0
A330048O09Rik	0	NA	NA	NA	NA	NA	0	0	0	0	0	0	0	0
A330049N07Rik	0	NA	NA	NA	NA	NA	0	0	0	0	0	0	0	0
A330070K13Rik	0	NA	NA	NA	NA	NA	0	0	0	0	0	0	0	0
A330076C08Rik	0	NA	NA	NA	NA	NA	0	0	0	0	0	0	0	0
A330093E20Rik	0	NA	NA	NA	NA	NA	0	0	0	0	0	0	0	0
A430078G23Rik	0	NA	NA	NA	NA	NA	0	0	0	0	0	0	0	0
A430088P11Rik	0	NA	NA	NA	NA	NA	0	0	0	0	0	0	0	0
A430089I19Rik	0	NA	NA	NA	NA	NA	0	0	0	0	0	0	0	0
A430090L17Rik	0	NA	NA	NA	NA	NA	0	0	0	0	0	0	0	0
A430107P09Rik	0	NA	NA	NA	NA	NA	0	0	0	0	0	0	0	0
A530006G24Rik	0	NA	NA	NA	NA	NA	0	0	0	0	0	0	0	0
A530050N04Rik	0	NA	NA	NA	NA	NA	0	0	0	0	0	0	0	0
A530053G22Rik	0	NA	NA	NA	NA	NA	0	0	0	0	0	0	0	0
A530058N18Rik	0	NA	NA	NA	NA	NA	0	0	0	0	0	0	0	0
A630010A05Rik	0	NA	NA	NA	NA	NA	0	0	0	0	0	0	0	0
A630012P03Rik	0	NA	NA	NA	NA	NA	0	0	0	0	0	0	0	0
A630019I02Rik	0	NA	NA	NA	NA	NA	0	0	0	0	0	0	0	0
A630073D07Rik	0	NA	NA	NA	NA	NA	0	0	0	0	0	0	0	0
A630076J17Rik	0	NA	NA	NA	NA	NA	0	0	0	0	0	0	0	0
A630077J23Rik	0	NA	NA	NA	NA	NA	0	0	0	0	0	0	0	0
A730006G06Rik	0	NA	NA	NA	NA	NA	0	0	0	0	0	0	0	0
A730018C14Rik	0	NA	NA	NA	NA	NA	0	0	0	0	0	0	0	0
A730082K24Rik	0	NA	NA	NA	NA	NA	0	0	0	0	0	0	0	0
A730090H04Rik	0	NA	NA	NA	NA	NA	0	0	0	0	0	0	0	0
A830018L16Rik	0	NA	NA	NA	NA	NA	0	0	0	0	0	0	0	0
A930001A20Rik	0	NA	NA	NA	NA	NA	0	0	0	0	0	0	0	0
A930003A15Rik	0	NA	NA	NA	NA	NA	0	0	0	0	0	0	0	0
A930003O13Rik	0	NA	NA	NA	NA	NA	0	0	0	0	0	0	0	0
A930009A15Rik	0	NA	NA	NA	NA	NA	0	0	0	0	0	0	0	0
A930011G23Rik	0	NA	NA	NA	NA	NA	0	0	0	0	0	0	0	0
A930019D19Rik	0	NA	NA	NA	NA	NA	0	0	0	0	0	0	0	0
AA543401	0	NA	NA	NA	NA	NA	0	0	0	0	0	0	0	0
AA545190	0	NA	NA	NA	NA	NA	0	0	0	0	0	0	0	0
AA619741	0	NA	NA	NA	NA	NA	0	0	0	0	0	0	0	0
AF067061	0	NA	NA	NA	NA	NA	0	0	0	0	0	0	0	0
AF067063	0	NA	NA	NA	NA	NA	0	0	0	0	0	0	0	0
AF251705	0	NA	NA	NA	NA	NA	0	0	0	0	0	0	0	0
AF366264	0	NA	NA	NA	NA	NA	0	0	0	0	0	0	0	0
AI463170	0	NA	NA	NA	NA	NA	0	0	0	0	0	0	0	0
AI504432	0	NA	NA	NA	NA	NA	0	0	0	0	0	0	0	0
AI646519	0	NA	NA	NA	NA	NA	0	0	0	0	0	0	0	0
AI661453	0	NA	NA	NA	NA	NA	0	0	0	0	0	0	0	0
AI747448	0	NA	NA	NA	NA	NA	0	0	0	0	0	0	0	0
AI847159	0	NA	NA	NA	NA	NA	0	0	0	0	0	0	0	0
AI854517	0	NA	NA	NA	NA	NA	0	0	0	0	0	0	0	0
AU015836	0	NA	NA	NA	NA	NA	0	0	0	0	0	0	0	0
AU016765	0	NA	NA	NA	NA	NA	0	0	0	0	0	0	0	0
AU018829	0	NA	NA	NA	NA	NA	0	0	0	0	0	0	0	0
AU022751	0	NA	NA	NA	NA	NA	0	0	0	0	0	0	0	0
AU022793	0	NA	NA	NA	NA	NA	0	0	0	0	0	0	0	0
AU040972	0	NA	NA	NA	NA	NA	0	0	0	0	0	0	0	0
AV320801	0	NA	NA	NA	NA	NA	0	0	0	0	0	0	0	0
AW822252	0	NA	NA	NA	NA	NA	0	0	0	0	0	0	0	0
AY512915	0	NA	NA	NA	NA	NA	0	0	0	0	0	0	0	0
AY512931	0	NA	NA	NA	NA	NA	0	0	0	0	0	0	0	0
AY761184	0	NA	NA	NA	NA	NA	0	0	0	0	0	0	0	0
AY761185	0	NA	NA	NA	NA	NA	0	0	0	0	0	0	0	0
Aadac	0	NA	NA	NA	NA	NA	0	0	0	0	0	0	0	0
Aadacl2	0	NA	NA	NA	NA	NA	0	0	0	0	0	0	0	0
Aadacl3	0	NA	NA	NA	NA	NA	0	0	0	0	0	0	0	0
Aass	0	NA	NA	NA	NA	NA	0	0	0	0	0	0	0	0
Abca14	0	NA	NA	NA	NA	NA	0	0	0	0	0	0	0	0
Abca15	0	NA	NA	NA	NA	NA	0	0	0	0	0	0	0	0
Abcb5	0	NA	NA	NA	NA	NA	0	0	0	0	0	0	0	0
Abcc8	0	NA	NA	NA	NA	NA	0	0	0	0	0	0	0	0
Abcc9	0	NA	NA	NA	NA	NA	0	0	0	0	0	0	0	0
Abcg1	0	NA	NA	NA	NA	NA	0	0	0	0	0	0	0	0
Abcg8	0	NA	NA	NA	NA	NA	0	0	0	0	0	0	0	0
Abhd12b	0	NA	NA	NA	NA	NA	0	0	0	0	0	0	0	0
Abhd16b	0	NA	NA	NA	NA	NA	0	0	0	0	0	0	0	0
Ablim2	0	NA	NA	NA	NA	NA	0	0	0	0	0	0	0	0
Abra	0	NA	NA	NA	NA	NA	0	0	0	0	0	0	0	0
Ace3	0	NA	NA	NA	NA	NA	0	0	0	0	0	0	0	0
Ackr1	0	NA	NA	NA	NA	NA	0	0	0	0	0	0	0	0
Acnat2	0	NA	NA	NA	NA	NA	0	0	0	0	0	0	0	0
Acot6	0	NA	NA	NA	NA	NA	0	0	0	0	0	0	0	0
Acpt	0	NA	NA	NA	NA	NA	0	0	0	0	0	0	0	0
Acr	0	NA	NA	NA	NA	NA	0	0	0	0	0	0	0	0
Acrv1	0	NA	NA	NA	NA	NA	0	0	0	0	0	0	0	0
Acsm1	0	NA	NA	NA	NA	NA	0	0	0	0	0	0	0	0
Acsm2	0	NA	NA	NA	NA	NA	0	0	0	0	0	0	0	0
Acsm5	0	NA	NA	NA	NA	NA	0	0	0	0	0	0	0	0
Acss1	0	NA	NA	NA	NA	NA	0	0	0	0	0	0	0	0
Acss3	0	NA	NA	NA	NA	NA	0	0	0	0	0	0	0	0
Actbl2	0	NA	NA	NA	NA	NA	0	0	0	0	0	0	0	0
Actl11	0	NA	NA	NA	NA	NA	0	0	0	0	0	0	0	0
Actl7a	0	NA	NA	NA	NA	NA	0	0	0	0	0	0	0	0
Actrt1	0	NA	NA	NA	NA	NA	0	0	0	0	0	0	0	0
Actrt2	0	NA	NA	NA	NA	NA	0	0	0	0	0	0	0	0
Adad1	0	NA	NA	NA	NA	NA	0	0	0	0	0	0	0	0
Adad2	0	NA	NA	NA	NA	NA	0	0	0	0	0	0	0	0
Adam18	0	NA	NA	NA	NA	NA	0	0	0	0	0	0	0	0
Adam20	0	NA	NA	NA	NA	NA	0	0	0	0	0	0	0	0
Adam24	0	NA	NA	NA	NA	NA	0	0	0	0	0	0	0	0
Adam25	0	NA	NA	NA	NA	NA	0	0	0	0	0	0	0	0
Adam26a	0	NA	NA	NA	NA	NA	0	0	0	0	0	0	0	0
Adam26b	0	NA	NA	NA	NA	NA	0	0	0	0	0	0	0	0
Adam29	0	NA	NA	NA	NA	NA	0	0	0	0	0	0	0	0
Adam34	0	NA	NA	NA	NA	NA	0	0	0	0	0	0	0	0
Adam39	0	NA	NA	NA	NA	NA	0	0	0	0	0	0	0	0
Adam6a	0	NA	NA	NA	NA	NA	0	0	0	0	0	0	0	0
Adam6b	0	NA	NA	NA	NA	NA	0	0	0	0	0	0	0	0
Adamts18	0	NA	NA	NA	NA	NA	0	0	0	0	0	0	0	0
Adamts19	0	NA	NA	NA	NA	NA	0	0	0	0	0	0	0	0
Adap1	0	NA	NA	NA	NA	NA	0	0	0	0	0	0	0	0
Adcy2	0	NA	NA	NA	NA	NA	0	0	0	0	0	0	0	0
Adcyap1	0	NA	NA	NA	NA	NA	0	0	0	0	0	0	0	0
Adh4	0	NA	NA	NA	NA	NA	0	0	0	0	0	0	0	0
Adh6-ps1	0	NA	NA	NA	NA	NA	0	0	0	0	0	0	0	0
Adh6a	0	NA	NA	NA	NA	NA	0	0	0	0	0	0	0	0
Adora1	0	NA	NA	NA	NA	NA	0	0	0	0	0	0	0	0
Adora3	0	NA	NA	NA	NA	NA	0	0	0	0	0	0	0	0
Adra1a	0	NA	NA	NA	NA	NA	0	0	0	0	0	0	0	0
Adra2c	0	NA	NA	NA	NA	NA	0	0	0	0	0	0	0	0
Adrb1	0	NA	NA	NA	NA	NA	0	0	0	0	0	0	0	0
Adrb3	0	NA	NA	NA	NA	NA	0	0	0	0	0	0	0	0
Adrbk2	0	NA	NA	NA	NA	NA	0	0	0	0	0	0	0	0
Aff2	0	NA	NA	NA	NA	NA	0	0	0	0	0	0	0	0
Afm	0	NA	NA	NA	NA	NA	0	0	0	0	0	0	0	0
Agbl1	0	NA	NA	NA	NA	NA	0	0	0	0	0	0	0	0
Agmat	0	NA	NA	NA	NA	NA	0	0	0	0	0	0	0	0
Agr2	0	NA	NA	NA	NA	NA	0	0	0	0	0	0	0	0
Agr3	0	NA	NA	NA	NA	NA	0	0	0	0	0	0	0	0
Agtr1a	0	NA	NA	NA	NA	NA	0	0	0	0	0	0	0	0
Agxt2	0	NA	NA	NA	NA	NA	0	0	0	0	0	0	0	0
Ajap1	0	NA	NA	NA	NA	NA	0	0	0	0	0	0	0	0
Akap4	0	NA	NA	NA	NA	NA	0	0	0	0	0	0	0	0
Akip1	0	NA	NA	NA	NA	NA	0	0	0	0	0	0	0	0
Akr1b3	0	NA	NA	NA	NA	NA	0	0	0	0	0	0	0	0
Akr1c19	0	NA	NA	NA	NA	NA	0	0	0	0	0	0	0	0
Akr1c21	0	NA	NA	NA	NA	NA	0	0	0	0	0	0	0	0
Akr1c6	0	NA	NA	NA	NA	NA	0	0	0	0	0	0	0	0
Alas2	0	NA	NA	NA	NA	NA	0	0	0	0	0	0	0	0
Aldh1a2	0	NA	NA	NA	NA	NA	0	0	0	0	0	0	0	0
Aldh1b1	0	NA	NA	NA	NA	NA	0	0	0	0	0	0	0	0
Allc	0	NA	NA	NA	NA	NA	0	0	0	0	0	0	0	0
Alox12b	0	NA	NA	NA	NA	NA	0	0	0	0	0	0	0	0
Alox5	0	NA	NA	NA	NA	NA	0	0	0	0	0	0	0	0
Alpi	0	NA	NA	NA	NA	NA	0	0	0	0	0	0	0	0
Alppl2	0	NA	NA	NA	NA	NA	0	0	0	0	0	0	0	0
Alx1	0	NA	NA	NA	NA	NA	0	0	0	0	0	0	0	0
Alx3	0	NA	NA	NA	NA	NA	0	0	0	0	0	0	0	0
Ambn	0	NA	NA	NA	NA	NA	0	0	0	0	0	0	0	0
Amd2	0	NA	NA	NA	NA	NA	0	0	0	0	0	0	0	0
Amelx	0	NA	NA	NA	NA	NA	0	0	0	0	0	0	0	0
Amer2	0	NA	NA	NA	NA	NA	0	0	0	0	0	0	0	0
Amer3	0	NA	NA	NA	NA	NA	0	0	0	0	0	0	0	0
Amica1	0	NA	NA	NA	NA	NA	0	0	0	0	0	0	0	0
Amtn	0	NA	NA	NA	NA	NA	0	0	0	0	0	0	0	0
Amy2a2	0	NA	NA	NA	NA	NA	0	0	0	0	0	0	0	0
Amy2a3	0	NA	NA	NA	NA	NA	0	0	0	0	0	0	0	0
Amy2a4	0	NA	NA	NA	NA	NA	0	0	0	0	0	0	0	0
Amy2a5	0	NA	NA	NA	NA	NA	0	0	0	0	0	0	0	0
Ang3	0	NA	NA	NA	NA	NA	0	0	0	0	0	0	0	0
Ang5	0	NA	NA	NA	NA	NA	0	0	0	0	0	0	0	0
Ang6	0	NA	NA	NA	NA	NA	0	0	0	0	0	0	0	0
Angptl3	0	NA	NA	NA	NA	NA	0	0	0	0	0	0	0	0
Ankfn1	0	NA	NA	NA	NA	NA	0	0	0	0	0	0	0	0
Ankrd29	0	NA	NA	NA	NA	NA	0	0	0	0	0	0	0	0
Ankrd34c	0	NA	NA	NA	NA	NA	0	0	0	0	0	0	0	0
Ankrd36	0	NA	NA	NA	NA	NA	0	0	0	0	0	0	0	0
Ankrd53	0	NA	NA	NA	NA	NA	0	0	0	0	0	0	0	0
Ankrd63	0	NA	NA	NA	NA	NA	0	0	0	0	0	0	0	0
Ankub1	0	NA	NA	NA	NA	NA	0	0	0	0	0	0	0	0
Antxrl	0	NA	NA	NA	NA	NA	0	0	0	0	0	0	0	0
Anxa10	0	NA	NA	NA	NA	NA	0	0	0	0	0	0	0	0
Aoah	0	NA	NA	NA	NA	NA	0	0	0	0	0	0	0	0
Aoc1	0	NA	NA	NA	NA	NA	0	0	0	0	0	0	0	0
Apba2	0	NA	NA	NA	NA	NA	0	0	0	0	0	0	0	0
Apcs	0	NA	NA	NA	NA	NA	0	0	0	0	0	0	0	0
Apela	0	NA	NA	NA	NA	NA	0	0	0	0	0	0	0	0
Aplp1	0	NA	NA	NA	NA	NA	0	0	0	0	0	0	0	0
Apoa4	0	NA	NA	NA	NA	NA	0	0	0	0	0	0	0	0
Apobec2	0	NA	NA	NA	NA	NA	0	0	0	0	0	0	0	0
Apobec4	0	NA	NA	NA	NA	NA	0	0	0	0	0	0	0	0
Apoc3	0	NA	NA	NA	NA	NA	0	0	0	0	0	0	0	0
Apoc4	0	NA	NA	NA	NA	NA	0	0	0	0	0	0	0	0
Apol11a	0	NA	NA	NA	NA	NA	0	0	0	0	0	0	0	0
Apol7e	0	NA	NA	NA	NA	NA	0	0	0	0	0	0	0	0
Apoo-ps	0	NA	NA	NA	NA	NA	0	0	0	0	0	0	0	0
Aqp4	0	NA	NA	NA	NA	NA	0	0	0	0	0	0	0	0
Aqp9	0	NA	NA	NA	NA	NA	0	0	0	0	0	0	0	0
Ar	0	NA	NA	NA	NA	NA	0	0	0	0	0	0	0	0
Arap2	0	NA	NA	NA	NA	NA	0	0	0	0	0	0	0	0
Arhgap15	0	NA	NA	NA	NA	NA	0	0	0	0	0	0	0	0
Arhgap15os	0	NA	NA	NA	NA	NA	0	0	0	0	0	0	0	0
Arhgap25	0	NA	NA	NA	NA	NA	0	0	0	0	0	0	0	0
Arhgap27os3	0	NA	NA	NA	NA	NA	0	0	0	0	0	0	0	0
Arhgap36	0	NA	NA	NA	NA	NA	0	0	0	0	0	0	0	0
Arhgef16	0	NA	NA	NA	NA	NA	0	0	0	0	0	0	0	0
Arhgef26	0	NA	NA	NA	NA	NA	0	0	0	0	0	0	0	0
Arhgef38	0	NA	NA	NA	NA	NA	0	0	0	0	0	0	0	0
Arl13a	0	NA	NA	NA	NA	NA	0	0	0	0	0	0	0	0
Arl14	0	NA	NA	NA	NA	NA	0	0	0	0	0	0	0	0
Armc3	0	NA	NA	NA	NA	NA	0	0	0	0	0	0	0	0
Arpp21	0	NA	NA	NA	NA	NA	0	0	0	0	0	0	0	0
Arr3	0	NA	NA	NA	NA	NA	0	0	0	0	0	0	0	0
Art1	0	NA	NA	NA	NA	NA	0	0	0	0	0	0	0	0
Art2a-ps	0	NA	NA	NA	NA	NA	0	0	0	0	0	0	0	0
Art2b	0	NA	NA	NA	NA	NA	0	0	0	0	0	0	0	0
Art3	0	NA	NA	NA	NA	NA	0	0	0	0	0	0	0	0
Art4	0	NA	NA	NA	NA	NA	0	0	0	0	0	0	0	0
Asb10	0	NA	NA	NA	NA	NA	0	0	0	0	0	0	0	0
Asb14	0	NA	NA	NA	NA	NA	0	0	0	0	0	0	0	0
Asb16	0	NA	NA	NA	NA	NA	0	0	0	0	0	0	0	0
Asb18	0	NA	NA	NA	NA	NA	0	0	0	0	0	0	0	0
Asb9	0	NA	NA	NA	NA	NA	0	0	0	0	0	0	0	0
Ascl1	0	NA	NA	NA	NA	NA	0	0	0	0	0	0	0	0
Ascl4	0	NA	NA	NA	NA	NA	0	0	0	0	0	0	0	0
Ascl5	0	NA	NA	NA	NA	NA	0	0	0	0	0	0	0	0
Asmt	0	NA	NA	NA	NA	NA	0	0	0	0	0	0	0	0
Aspdh	0	NA	NA	NA	NA	NA	0	0	0	0	0	0	0	0
Asphd2	0	NA	NA	NA	NA	NA	0	0	0	0	0	0	0	0
Asz1	0	NA	NA	NA	NA	NA	0	0	0	0	0	0	0	0
Atoh1	0	NA	NA	NA	NA	NA	0	0	0	0	0	0	0	0
Atoh7	0	NA	NA	NA	NA	NA	0	0	0	0	0	0	0	0
Atp12a	0	NA	NA	NA	NA	NA	0	0	0	0	0	0	0	0
Atp13a4	0	NA	NA	NA	NA	NA	0	0	0	0	0	0	0	0
Atp13a5	0	NA	NA	NA	NA	NA	0	0	0	0	0	0	0	0
Atp1a4	0	NA	NA	NA	NA	NA	0	0	0	0	0	0	0	0
Atp4b	0	NA	NA	NA	NA	NA	0	0	0	0	0	0	0	0
Atp6ap1l	0	NA	NA	NA	NA	NA	0	0	0	0	0	0	0	0
Atp6v0c	0	NA	NA	NA	NA	NA	0	0	0	0	0	0	0	0
Atp6v0c-ps2	0	NA	NA	NA	NA	NA	0	0	0	0	0	0	0	0
Atp6v1g3	0	NA	NA	NA	NA	NA	0	0	0	0	0	0	0	0
Avp	0	NA	NA	NA	NA	NA	0	0	0	0	0	0	0	0
Avpr1a	0	NA	NA	NA	NA	NA	0	0	0	0	0	0	0	0
Avpr1b	0	NA	NA	NA	NA	NA	0	0	0	0	0	0	0	0
Avpr2	0	NA	NA	NA	NA	NA	0	0	0	0	0	0	0	0
Aym1	0	NA	NA	NA	NA	NA	0	0	0	0	0	0	0	0
Azgp1	0	NA	NA	NA	NA	NA	0	0	0	0	0	0	0	0
B020004C17Rik	0	NA	NA	NA	NA	NA	0	0	0	0	0	0	0	0
B020004J07Rik	0	NA	NA	NA	NA	NA	0	0	0	0	0	0	0	0
B020014A21Rik	0	NA	NA	NA	NA	NA	0	0	0	0	0	0	0	0
B020018J22Rik	0	NA	NA	NA	NA	NA	0	0	0	0	0	0	0	0
B230112J18Rik	0	NA	NA	NA	NA	NA	0	0	0	0	0	0	0	0
B230119M05Rik	0	NA	NA	NA	NA	NA	0	0	0	0	0	0	0	0
B230214G05Rik	0	NA	NA	NA	NA	NA	0	0	0	0	0	0	0	0
B230312C02Rik	0	NA	NA	NA	NA	NA	0	0	0	0	0	0	0	0
B230323A14Rik	0	NA	NA	NA	NA	NA	0	0	0	0	0	0	0	0
B3galt2	0	NA	NA	NA	NA	NA	0	0	0	0	0	0	0	0
B3galt5	0	NA	NA	NA	NA	NA	0	0	0	0	0	0	0	0
B3gat1	0	NA	NA	NA	NA	NA	0	0	0	0	0	0	0	0
B3gnt7	0	NA	NA	NA	NA	NA	0	0	0	0	0	0	0	0
B3gnt8	0	NA	NA	NA	NA	NA	0	0	0	0	0	0	0	0
B430010I23Rik	0	NA	NA	NA	NA	NA	0	0	0	0	0	0	0	0
BB014433	0	NA	NA	NA	NA	NA	0	0	0	0	0	0	0	0
BB019430	0	NA	NA	NA	NA	NA	0	0	0	0	0	0	0	0
BB031773	0	NA	NA	NA	NA	NA	0	0	0	0	0	0	0	0
BB287469	0	NA	NA	NA	NA	NA	0	0	0	0	0	0	0	0
BC021891	0	NA	NA	NA	NA	NA	0	0	0	0	0	0	0	0
BC024139	0	NA	NA	NA	NA	NA	0	0	0	0	0	0	0	0
BC026585	0	NA	NA	NA	NA	NA	0	0	0	0	0	0	0	0
BC030500	0	NA	NA	NA	NA	NA	0	0	0	0	0	0	0	0
BC030870	0	NA	NA	NA	NA	NA	0	0	0	0	0	0	0	0
BC035044	0	NA	NA	NA	NA	NA	0	0	0	0	0	0	0	0
BC048502	0	NA	NA	NA	NA	NA	0	0	0	0	0	0	0	0
BC048546	0	NA	NA	NA	NA	NA	0	0	0	0	0	0	0	0
BC048562	0	NA	NA	NA	NA	NA	0	0	0	0	0	0	0	0
BC048679	0	NA	NA	NA	NA	NA	0	0	0	0	0	0	0	0
BC049352	0	NA	NA	NA	NA	NA	0	0	0	0	0	0	0	0
BC049635	0	NA	NA	NA	NA	NA	0	0	0	0	0	0	0	0
BC049730	0	NA	NA	NA	NA	NA	0	0	0	0	0	0	0	0
BC051142	0	NA	NA	NA	NA	NA	0	0	0	0	0	0	0	0
BC051628	0	NA	NA	NA	NA	NA	0	0	0	0	0	0	0	0
BC051665	0	NA	NA	NA	NA	NA	0	0	0	0	0	0	0	0
BC055111	0	NA	NA	NA	NA	NA	0	0	0	0	0	0	0	0
BC061195	0	NA	NA	NA	NA	NA	0	0	0	0	0	0	0	0
BC061212	0	NA	NA	NA	NA	NA	0	0	0	0	0	0	0	0
BC061237	0	NA	NA	NA	NA	NA	0	0	0	0	0	0	0	0
BC080695	0	NA	NA	NA	NA	NA	0	0	0	0	0	0	0	0
BC089491	0	NA	NA	NA	NA	NA	0	0	0	0	0	0	0	0
BC100530	0	NA	NA	NA	NA	NA	0	0	0	0	0	0	0	0
BC107364	0	NA	NA	NA	NA	NA	0	0	0	0	0	0	0	0
BC117090	0	NA	NA	NA	NA	NA	0	0	0	0	0	0	0	0
Bace2	0	NA	NA	NA	NA	NA	0	0	0	0	0	0	0	0
Bai3	0	NA	NA	NA	NA	NA	0	0	0	0	0	0	0	0
Bambi-ps1	0	NA	NA	NA	NA	NA	0	0	0	0	0	0	0	0
Banf2	0	NA	NA	NA	NA	NA	0	0	0	0	0	0	0	0
Barhl2	0	NA	NA	NA	NA	NA	0	0	0	0	0	0	0	0
Barx1	0	NA	NA	NA	NA	NA	0	0	0	0	0	0	0	0
Bc1	0	NA	NA	NA	NA	NA	0	0	0	0	0	0	0	0
Bcam	0	NA	NA	NA	NA	NA	0	0	0	0	0	0	0	0
Bcas1	0	NA	NA	NA	NA	NA	0	0	0	0	0	0	0	0
Bcas1os2	0	NA	NA	NA	NA	NA	0	0	0	0	0	0	0	0
Bcas3os1	0	NA	NA	NA	NA	NA	0	0	0	0	0	0	0	0
Bcas3os2	0	NA	NA	NA	NA	NA	0	0	0	0	0	0	0	0
Bcl11a	0	NA	NA	NA	NA	NA	0	0	0	0	0	0	0	0
Bcl2a1a	0	NA	NA	NA	NA	NA	0	0	0	0	0	0	0	0
Bcl2a1b	0	NA	NA	NA	NA	NA	0	0	0	0	0	0	0	0
Bcl2a1c	0	NA	NA	NA	NA	NA	0	0	0	0	0	0	0	0
Bcl2a1d	0	NA	NA	NA	NA	NA	0	0	0	0	0	0	0	0
Bean1	0	NA	NA	NA	NA	NA	0	0	0	0	0	0	0	0
Bend7	0	NA	NA	NA	NA	NA	0	0	0	0	0	0	0	0
Best1	0	NA	NA	NA	NA	NA	0	0	0	0	0	0	0	0
Best3	0	NA	NA	NA	NA	NA	0	0	0	0	0	0	0	0
Bex4	0	NA	NA	NA	NA	NA	0	0	0	0	0	0	0	0
Bglap2	0	NA	NA	NA	NA	NA	0	0	0	0	0	0	0	0
Bhlha9	0	NA	NA	NA	NA	NA	0	0	0	0	0	0	0	0
Bhlhe23	0	NA	NA	NA	NA	NA	0	0	0	0	0	0	0	0
Bhmt	0	NA	NA	NA	NA	NA	0	0	0	0	0	0	0	0
Bhmt2	0	NA	NA	NA	NA	NA	0	0	0	0	0	0	0	0
Birc7	0	NA	NA	NA	NA	NA	0	0	0	0	0	0	0	0
Blk	0	NA	NA	NA	NA	NA	0	0	0	0	0	0	0	0
Bmp10	0	NA	NA	NA	NA	NA	0	0	0	0	0	0	0	0
Bmp2	0	NA	NA	NA	NA	NA	0	0	0	0	0	0	0	0
Bmp3	0	NA	NA	NA	NA	NA	0	0	0	0	0	0	0	0
Bmp4	0	NA	NA	NA	NA	NA	0	0	0	0	0	0	0	0
Bmyc	0	NA	NA	NA	NA	NA	0	0	0	0	0	0	0	0
Boll	0	NA	NA	NA	NA	NA	0	0	0	0	0	0	0	0
Bpi	0	NA	NA	NA	NA	NA	0	0	0	0	0	0	0	0
Bpifa1	0	NA	NA	NA	NA	NA	0	0	0	0	0	0	0	0
Bpifa2	0	NA	NA	NA	NA	NA	0	0	0	0	0	0	0	0
Bpifa3	0	NA	NA	NA	NA	NA	0	0	0	0	0	0	0	0
Bpifa5	0	NA	NA	NA	NA	NA	0	0	0	0	0	0	0	0
Bpifa6	0	NA	NA	NA	NA	NA	0	0	0	0	0	0	0	0
Bpifb1	0	NA	NA	NA	NA	NA	0	0	0	0	0	0	0	0
Bpifb3	0	NA	NA	NA	NA	NA	0	0	0	0	0	0	0	0
Bpifb4	0	NA	NA	NA	NA	NA	0	0	0	0	0	0	0	0
Bpifb5	0	NA	NA	NA	NA	NA	0	0	0	0	0	0	0	0
Bpifb9a	0	NA	NA	NA	NA	NA	0	0	0	0	0	0	0	0
Bpifb9b	0	NA	NA	NA	NA	NA	0	0	0	0	0	0	0	0
Brinp2	0	NA	NA	NA	NA	NA	0	0	0	0	0	0	0	0
Brs3	0	NA	NA	NA	NA	NA	0	0	0	0	0	0	0	0
Bsnd	0	NA	NA	NA	NA	NA	0	0	0	0	0	0	0	0
Bsph2	0	NA	NA	NA	NA	NA	0	0	0	0	0	0	0	0
Bsx	0	NA	NA	NA	NA	NA	0	0	0	0	0	0	0	0
Btbd17	0	NA	NA	NA	NA	NA	0	0	0	0	0	0	0	0
Btg3	0	NA	NA	NA	NA	NA	0	0	0	0	0	0	0	0
Btnl1	0	NA	NA	NA	NA	NA	0	0	0	0	0	0	0	0
Btnl2	0	NA	NA	NA	NA	NA	0	0	0	0	0	0	0	0
Btnl4	0	NA	NA	NA	NA	NA	0	0	0	0	0	0	0	0
Btnl5-ps	0	NA	NA	NA	NA	NA	0	0	0	0	0	0	0	0
Btnl6	0	NA	NA	NA	NA	NA	0	0	0	0	0	0	0	0
Bves	0	NA	NA	NA	NA	NA	0	0	0	0	0	0	0	0
C030007H22Rik	0	NA	NA	NA	NA	NA	0	0	0	0	0	0	0	0
C030013G03Rik	0	NA	NA	NA	NA	NA	0	0	0	0	0	0	0	0
C030023E24Rik	0	NA	NA	NA	NA	NA	0	0	0	0	0	0	0	0
C030029H02Rik	0	NA	NA	NA	NA	NA	0	0	0	0	0	0	0	0
C030034L19Rik	0	NA	NA	NA	NA	NA	0	0	0	0	0	0	0	0
C130021I20Rik	0	NA	NA	NA	NA	NA	0	0	0	0	0	0	0	0
C130060K24Rik	0	NA	NA	NA	NA	NA	0	0	0	0	0	0	0	0
C130074G19Rik	0	NA	NA	NA	NA	NA	0	0	0	0	0	0	0	0
C130079G13Rik	0	NA	NA	NA	NA	NA	0	0	0	0	0	0	0	0
C130080G10Rik	0	NA	NA	NA	NA	NA	0	0	0	0	0	0	0	0
C130083M11Rik	0	NA	NA	NA	NA	NA	0	0	0	0	0	0	0	0
C1qa	0	NA	NA	NA	NA	NA	0	0	0	0	0	0	0	0
C1qb	0	NA	NA	NA	NA	NA	0	0	0	0	0	0	0	0
C1qc	0	NA	NA	NA	NA	NA	0	0	0	0	0	0	0	0
C1ql2	0	NA	NA	NA	NA	NA	0	0	0	0	0	0	0	0
C1qtnf4	0	NA	NA	NA	NA	NA	0	0	0	0	0	0	0	0
C1qtnf5	0	NA	NA	NA	NA	NA	0	0	0	0	0	0	0	0
C1qtnf7	0	NA	NA	NA	NA	NA	0	0	0	0	0	0	0	0
C230004F18Rik	0	NA	NA	NA	NA	NA	0	0	0	0	0	0	0	0
C230079O03Rik	0	NA	NA	NA	NA	NA	0	0	0	0	0	0	0	0
C230091D08Rik	0	NA	NA	NA	NA	NA	0	0	0	0	0	0	0	0
C2cd4a	0	NA	NA	NA	NA	NA	0	0	0	0	0	0	0	0
C2cd4b	0	NA	NA	NA	NA	NA	0	0	0	0	0	0	0	0
C2cd4d	0	NA	NA	NA	NA	NA	0	0	0	0	0	0	0	0
C330011F03Rik	0	NA	NA	NA	NA	NA	0	0	0	0	0	0	0	0
C330013F16Rik	0	NA	NA	NA	NA	NA	0	0	0	0	0	0	0	0
C330024D21Rik	0	NA	NA	NA	NA	NA	0	0	0	0	0	0	0	0
C430002E04Rik	0	NA	NA	NA	NA	NA	0	0	0	0	0	0	0	0
C6	0	NA	NA	NA	NA	NA	0	0	0	0	0	0	0	0
C630031E19Rik	0	NA	NA	NA	NA	NA	0	0	0	0	0	0	0	0
C7	0	NA	NA	NA	NA	NA	0	0	0	0	0	0	0	0
C730027H18Rik	0	NA	NA	NA	NA	NA	0	0	0	0	0	0	0	0
C730036E19Rik	0	NA	NA	NA	NA	NA	0	0	0	0	0	0	0	0
C86187	0	NA	NA	NA	NA	NA	0	0	0	0	0	0	0	0
C86695	0	NA	NA	NA	NA	NA	0	0	0	0	0	0	0	0
C87198	0	NA	NA	NA	NA	NA	0	0	0	0	0	0	0	0
C87414	0	NA	NA	NA	NA	NA	0	0	0	0	0	0	0	0
C87977	0	NA	NA	NA	NA	NA	0	0	0	0	0	0	0	0
C8b	0	NA	NA	NA	NA	NA	0	0	0	0	0	0	0	0
C9	0	NA	NA	NA	NA	NA	0	0	0	0	0	0	0	0
CK137956	0	NA	NA	NA	NA	NA	0	0	0	0	0	0	0	0
Cabp2	0	NA	NA	NA	NA	NA	0	0	0	0	0	0	0	0
Cabp7	0	NA	NA	NA	NA	NA	0	0	0	0	0	0	0	0
Cabs1	0	NA	NA	NA	NA	NA	0	0	0	0	0	0	0	0
Cacna1e	0	NA	NA	NA	NA	NA	0	0	0	0	0	0	0	0
Cacna1h	0	NA	NA	NA	NA	NA	0	0	0	0	0	0	0	0
Cacna1s	0	NA	NA	NA	NA	NA	0	0	0	0	0	0	0	0
Cacng1	0	NA	NA	NA	NA	NA	0	0	0	0	0	0	0	0
Cacng2	0	NA	NA	NA	NA	NA	0	0	0	0	0	0	0	0
Cacng3	0	NA	NA	NA	NA	NA	0	0	0	0	0	0	0	0
Cacng4	0	NA	NA	NA	NA	NA	0	0	0	0	0	0	0	0
Cacng6	0	NA	NA	NA	NA	NA	0	0	0	0	0	0	0	0
Cadm3	0	NA	NA	NA	NA	NA	0	0	0	0	0	0	0	0
Calb1	0	NA	NA	NA	NA	NA	0	0	0	0	0	0	0	0
Calca	0	NA	NA	NA	NA	NA	0	0	0	0	0	0	0	0
Calcr	0	NA	NA	NA	NA	NA	0	0	0	0	0	0	0	0
Calhm1	0	NA	NA	NA	NA	NA	0	0	0	0	0	0	0	0
Calm4	0	NA	NA	NA	NA	NA	0	0	0	0	0	0	0	0
Calm5	0	NA	NA	NA	NA	NA	0	0	0	0	0	0	0	0
Calml3	0	NA	NA	NA	NA	NA	0	0	0	0	0	0	0	0
Caln1	0	NA	NA	NA	NA	NA	0	0	0	0	0	0	0	0
Capn12	0	NA	NA	NA	NA	NA	0	0	0	0	0	0	0	0
Capn13	0	NA	NA	NA	NA	NA	0	0	0	0	0	0	0	0
Capn8	0	NA	NA	NA	NA	NA	0	0	0	0	0	0	0	0
Capsl	0	NA	NA	NA	NA	NA	0	0	0	0	0	0	0	0
Capza3	0	NA	NA	NA	NA	NA	0	0	0	0	0	0	0	0
Card11	0	NA	NA	NA	NA	NA	0	0	0	0	0	0	0	0
Caskin1	0	NA	NA	NA	NA	NA	0	0	0	0	0	0	0	0
Casr	0	NA	NA	NA	NA	NA	0	0	0	0	0	0	0	0
Casz1	0	NA	NA	NA	NA	NA	0	0	0	0	0	0	0	0
Cav3	0	NA	NA	NA	NA	NA	0	0	0	0	0	0	0	0
Cbln1	0	NA	NA	NA	NA	NA	0	0	0	0	0	0	0	0
Cbln2	0	NA	NA	NA	NA	NA	0	0	0	0	0	0	0	0
Cbln4	0	NA	NA	NA	NA	NA	0	0	0	0	0	0	0	0
Ccdc105	0	NA	NA	NA	NA	NA	0	0	0	0	0	0	0	0
Ccdc110	0	NA	NA	NA	NA	NA	0	0	0	0	0	0	0	0
Ccdc121	0	NA	NA	NA	NA	NA	0	0	0	0	0	0	0	0
Ccdc129	0	NA	NA	NA	NA	NA	0	0	0	0	0	0	0	0
Ccdc135	0	NA	NA	NA	NA	NA	0	0	0	0	0	0	0	0
Ccdc147	0	NA	NA	NA	NA	NA	0	0	0	0	0	0	0	0
Ccdc149	0	NA	NA	NA	NA	NA	0	0	0	0	0	0	0	0
Ccdc153	0	NA	NA	NA	NA	NA	0	0	0	0	0	0	0	0
Ccdc158	0	NA	NA	NA	NA	NA	0	0	0	0	0	0	0	0
Ccdc175	0	NA	NA	NA	NA	NA	0	0	0	0	0	0	0	0
Ccdc183	0	NA	NA	NA	NA	NA	0	0	0	0	0	0	0	0
Ccdc185	0	NA	NA	NA	NA	NA	0	0	0	0	0	0	0	0
Ccdc27	0	NA	NA	NA	NA	NA	0	0	0	0	0	0	0	0
Ccdc34os	0	NA	NA	NA	NA	NA	0	0	0	0	0	0	0	0
Ccdc42b	0	NA	NA	NA	NA	NA	0	0	0	0	0	0	0	0
Ccdc60	0	NA	NA	NA	NA	NA	0	0	0	0	0	0	0	0
Ccdc64b	0	NA	NA	NA	NA	NA	0	0	0	0	0	0	0	0
Ccdc67	0	NA	NA	NA	NA	NA	0	0	0	0	0	0	0	0
Ccdc69	0	NA	NA	NA	NA	NA	0	0	0	0	0	0	0	0
Ccdc7	0	NA	NA	NA	NA	NA	0	0	0	0	0	0	0	0
Ccdc70	0	NA	NA	NA	NA	NA	0	0	0	0	0	0	0	0
Ccer1	0	NA	NA	NA	NA	NA	0	0	0	0	0	0	0	0
Cckar	0	NA	NA	NA	NA	NA	0	0	0	0	0	0	0	0
Cckbr	0	NA	NA	NA	NA	NA	0	0	0	0	0	0	0	0
Ccl12	0	NA	NA	NA	NA	NA	0	0	0	0	0	0	0	0
Ccl20	0	NA	NA	NA	NA	NA	0	0	0	0	0	0	0	0
Ccl21a	0	NA	NA	NA	NA	NA	0	0	0	0	0	0	0	0
Ccl21b	0	NA	NA	NA	NA	NA	0	0	0	0	0	0	0	0
Ccl21c	0	NA	NA	NA	NA	NA	0	0	0	0	0	0	0	0
Ccl22	0	NA	NA	NA	NA	NA	0	0	0	0	0	0	0	0
Ccl24	0	NA	NA	NA	NA	NA	0	0	0	0	0	0	0	0
Ccl26	0	NA	NA	NA	NA	NA	0	0	0	0	0	0	0	0
Ccl27b	0	NA	NA	NA	NA	NA	0	0	0	0	0	0	0	0
Ccl3	0	NA	NA	NA	NA	NA	0	0	0	0	0	0	0	0
Ccl4	0	NA	NA	NA	NA	NA	0	0	0	0	0	0	0	0
Ccna1	0	NA	NA	NA	NA	NA	0	0	0	0	0	0	0	0
Ccr2	0	NA	NA	NA	NA	NA	0	0	0	0	0	0	0	0
Ccr3	0	NA	NA	NA	NA	NA	0	0	0	0	0	0	0	0
Ccr5	0	NA	NA	NA	NA	NA	0	0	0	0	0	0	0	0
Ccr6	0	NA	NA	NA	NA	NA	0	0	0	0	0	0	0	0
Ccr8	0	NA	NA	NA	NA	NA	0	0	0	0	0	0	0	0
Cd160	0	NA	NA	NA	NA	NA	0	0	0	0	0	0	0	0
Cd177	0	NA	NA	NA	NA	NA	0	0	0	0	0	0	0	0
Cd180	0	NA	NA	NA	NA	NA	0	0	0	0	0	0	0	0
Cd1d2	0	NA	NA	NA	NA	NA	0	0	0	0	0	0	0	0
Cd200r2	0	NA	NA	NA	NA	NA	0	0	0	0	0	0	0	0
Cd200r4	0	NA	NA	NA	NA	NA	0	0	0	0	0	0	0	0
Cd209a	0	NA	NA	NA	NA	NA	0	0	0	0	0	0	0	0
Cd209b	0	NA	NA	NA	NA	NA	0	0	0	0	0	0	0	0
Cd209c	0	NA	NA	NA	NA	NA	0	0	0	0	0	0	0	0
Cd209d	0	NA	NA	NA	NA	NA	0	0	0	0	0	0	0	0
Cd209f	0	NA	NA	NA	NA	NA	0	0	0	0	0	0	0	0
Cd209g	0	NA	NA	NA	NA	NA	0	0	0	0	0	0	0	0
Cd226	0	NA	NA	NA	NA	NA	0	0	0	0	0	0	0	0
Cd300a	0	NA	NA	NA	NA	NA	0	0	0	0	0	0	0	0
Cd300c	0	NA	NA	NA	NA	NA	0	0	0	0	0	0	0	0
Cd300ld	0	NA	NA	NA	NA	NA	0	0	0	0	0	0	0	0
Cd300lf	0	NA	NA	NA	NA	NA	0	0	0	0	0	0	0	0
Cd300lg	0	NA	NA	NA	NA	NA	0	0	0	0	0	0	0	0
Cd300lh	0	NA	NA	NA	NA	NA	0	0	0	0	0	0	0	0
Cd36	0	NA	NA	NA	NA	NA	0	0	0	0	0	0	0	0
Cd3e	0	NA	NA	NA	NA	NA	0	0	0	0	0	0	0	0
Cd3g	0	NA	NA	NA	NA	NA	0	0	0	0	0	0	0	0
Cd4	0	NA	NA	NA	NA	NA	0	0	0	0	0	0	0	0
Cd40lg	0	NA	NA	NA	NA	NA	0	0	0	0	0	0	0	0
Cd5l	0	NA	NA	NA	NA	NA	0	0	0	0	0	0	0	0
Cd6	0	NA	NA	NA	NA	NA	0	0	0	0	0	0	0	0
Cd70	0	NA	NA	NA	NA	NA	0	0	0	0	0	0	0	0
Cd83	0	NA	NA	NA	NA	NA	0	0	0	0	0	0	0	0
Cd84	0	NA	NA	NA	NA	NA	0	0	0	0	0	0	0	0
Cd86	0	NA	NA	NA	NA	NA	0	0	0	0	0	0	0	0
Cd8a	0	NA	NA	NA	NA	NA	0	0	0	0	0	0	0	0
Cd8b1	0	NA	NA	NA	NA	NA	0	0	0	0	0	0	0	0
Cdc20b	0	NA	NA	NA	NA	NA	0	0	0	0	0	0	0	0
Cdh12	0	NA	NA	NA	NA	NA	0	0	0	0	0	0	0	0
Cdh20	0	NA	NA	NA	NA	NA	0	0	0	0	0	0	0	0
Cdh4	0	NA	NA	NA	NA	NA	0	0	0	0	0	0	0	0
Cdh6	0	NA	NA	NA	NA	NA	0	0	0	0	0	0	0	0
Cdh7	0	NA	NA	NA	NA	NA	0	0	0	0	0	0	0	0
Cdh8	0	NA	NA	NA	NA	NA	0	0	0	0	0	0	0	0
Cdh9	0	NA	NA	NA	NA	NA	0	0	0	0	0	0	0	0
Cdk5r2	0	NA	NA	NA	NA	NA	0	0	0	0	0	0	0	0
Cdkn2a	0	NA	NA	NA	NA	NA	0	0	0	0	0	0	0	0
Cdkn2b	0	NA	NA	NA	NA	NA	0	0	0	0	0	0	0	0
Cdr1	0	NA	NA	NA	NA	NA	0	0	0	0	0	0	0	0
Cds1	0	NA	NA	NA	NA	NA	0	0	0	0	0	0	0	0
Cdx2	0	NA	NA	NA	NA	NA	0	0	0	0	0	0	0	0
Cdx4	0	NA	NA	NA	NA	NA	0	0	0	0	0	0	0	0
Cdyl	0	NA	NA	NA	NA	NA	0	0	0	0	0	0	0	0
Ceacam-ps1	0	NA	NA	NA	NA	NA	0	0	0	0	0	0	0	0
Ceacam10	0	NA	NA	NA	NA	NA	0	0	0	0	0	0	0	0
Ceacam11	0	NA	NA	NA	NA	NA	0	0	0	0	0	0	0	0
Ceacam12	0	NA	NA	NA	NA	NA	0	0	0	0	0	0	0	0
Ceacam13	0	NA	NA	NA	NA	NA	0	0	0	0	0	0	0	0
Ceacam14	0	NA	NA	NA	NA	NA	0	0	0	0	0	0	0	0
Ceacam16	0	NA	NA	NA	NA	NA	0	0	0	0	0	0	0	0
Ceacam18	0	NA	NA	NA	NA	NA	0	0	0	0	0	0	0	0
Ceacam3	0	NA	NA	NA	NA	NA	0	0	0	0	0	0	0	0
Ceacam5	0	NA	NA	NA	NA	NA	0	0	0	0	0	0	0	0
Cebpa	0	NA	NA	NA	NA	NA	0	0	0	0	0	0	0	0
Cela2a	0	NA	NA	NA	NA	NA	0	0	0	0	0	0	0	0
Cela3b	0	NA	NA	NA	NA	NA	0	0	0	0	0	0	0	0
Celf3	0	NA	NA	NA	NA	NA	0	0	0	0	0	0	0	0
Celrr	0	NA	NA	NA	NA	NA	0	0	0	0	0	0	0	0
Cend1	0	NA	NA	NA	NA	NA	0	0	0	0	0	0	0	0
Cerkl	0	NA	NA	NA	NA	NA	0	0	0	0	0	0	0	0
Cers1	0	NA	NA	NA	NA	NA	0	0	0	0	0	0	0	0
Ces1b	0	NA	NA	NA	NA	NA	0	0	0	0	0	0	0	0
Ces1c	0	NA	NA	NA	NA	NA	0	0	0	0	0	0	0	0
Ces1d	0	NA	NA	NA	NA	NA	0	0	0	0	0	0	0	0
Ces1e	0	NA	NA	NA	NA	NA	0	0	0	0	0	0	0	0
Ces1g	0	NA	NA	NA	NA	NA	0	0	0	0	0	0	0	0
Ces2a	0	NA	NA	NA	NA	NA	0	0	0	0	0	0	0	0
Ces2b	0	NA	NA	NA	NA	NA	0	0	0	0	0	0	0	0
Ces2c	0	NA	NA	NA	NA	NA	0	0	0	0	0	0	0	0
Ces2d-ps	0	NA	NA	NA	NA	NA	0	0	0	0	0	0	0	0
Ces3a	0	NA	NA	NA	NA	NA	0	0	0	0	0	0	0	0
Ces3b	0	NA	NA	NA	NA	NA	0	0	0	0	0	0	0	0
Cetn1	0	NA	NA	NA	NA	NA	0	0	0	0	0	0	0	0
Cfc1	0	NA	NA	NA	NA	NA	0	0	0	0	0	0	0	0
Cfd	0	NA	NA	NA	NA	NA	0	0	0	0	0	0	0	0
Cfh	0	NA	NA	NA	NA	NA	0	0	0	0	0	0	0	0
Cftr	0	NA	NA	NA	NA	NA	0	0	0	0	0	0	0	0
Cga	0	NA	NA	NA	NA	NA	0	0	0	0	0	0	0	0
Ch25h	0	NA	NA	NA	NA	NA	0	0	0	0	0	0	0	0
Chad	0	NA	NA	NA	NA	NA	0	0	0	0	0	0	0	0
Chat	0	NA	NA	NA	NA	NA	0	0	0	0	0	0	0	0
Chga	0	NA	NA	NA	NA	NA	0	0	0	0	0	0	0	0
Chia1	0	NA	NA	NA	NA	NA	0	0	0	0	0	0	0	0
Chil3	0	NA	NA	NA	NA	NA	0	0	0	0	0	0	0	0
Chil4	0	NA	NA	NA	NA	NA	0	0	0	0	0	0	0	0
Chil6	0	NA	NA	NA	NA	NA	0	0	0	0	0	0	0	0
ChkbCpt1b	0	NA	NA	NA	NA	NA	0	0	0	0	0	0	0	0
Chl1	0	NA	NA	NA	NA	NA	0	0	0	0	0	0	0	0
Chmp4c	0	NA	NA	NA	NA	NA	0	0	0	0	0	0	0	0
Chn2	0	NA	NA	NA	NA	NA	0	0	0	0	0	0	0	0
Chodl	0	NA	NA	NA	NA	NA	0	0	0	0	0	0	0	0
Chp2	0	NA	NA	NA	NA	NA	0	0	0	0	0	0	0	0
Chrm2	0	NA	NA	NA	NA	NA	0	0	0	0	0	0	0	0
Chrna5	0	NA	NA	NA	NA	NA	0	0	0	0	0	0	0	0
Chrna6	0	NA	NA	NA	NA	NA	0	0	0	0	0	0	0	0
Chrna7	0	NA	NA	NA	NA	NA	0	0	0	0	0	0	0	0
Chrnd	0	NA	NA	NA	NA	NA	0	0	0	0	0	0	0	0
Chrng	0	NA	NA	NA	NA	NA	0	0	0	0	0	0	0	0
Chst8	0	NA	NA	NA	NA	NA	0	0	0	0	0	0	0	0
Chst9	0	NA	NA	NA	NA	NA	0	0	0	0	0	0	0	0
Chsy3	0	NA	NA	NA	NA	NA	0	0	0	0	0	0	0	0
Cib3	0	NA	NA	NA	NA	NA	0	0	0	0	0	0	0	0
Cistr-act	0	NA	NA	NA	NA	NA	0	0	0	0	0	0	0	0
Cited4	0	NA	NA	NA	NA	NA	0	0	0	0	0	0	0	0
Ckm	0	NA	NA	NA	NA	NA	0	0	0	0	0	0	0	0
Ckmt2	0	NA	NA	NA	NA	NA	0	0	0	0	0	0	0	0
Cldn10	0	NA	NA	NA	NA	NA	0	0	0	0	0	0	0	0
Cldn13	0	NA	NA	NA	NA	NA	0	0	0	0	0	0	0	0
Cldn14	0	NA	NA	NA	NA	NA	0	0	0	0	0	0	0	0
Cldn16	0	NA	NA	NA	NA	NA	0	0	0	0	0	0	0	0
Cldn17	0	NA	NA	NA	NA	NA	0	0	0	0	0	0	0	0
Cldn22	0	NA	NA	NA	NA	NA	0	0	0	0	0	0	0	0
Cldn23	0	NA	NA	NA	NA	NA	0	0	0	0	0	0	0	0
Cldn24	0	NA	NA	NA	NA	NA	0	0	0	0	0	0	0	0
Cldn26	0	NA	NA	NA	NA	NA	0	0	0	0	0	0	0	0
Cldn3	0	NA	NA	NA	NA	NA	0	0	0	0	0	0	0	0
Cldn5	0	NA	NA	NA	NA	NA	0	0	0	0	0	0	0	0
Cldn7	0	NA	NA	NA	NA	NA	0	0	0	0	0	0	0	0
Cldn8	0	NA	NA	NA	NA	NA	0	0	0	0	0	0	0	0
Clec12a	0	NA	NA	NA	NA	NA	0	0	0	0	0	0	0	0
Clec12b	0	NA	NA	NA	NA	NA	0	0	0	0	0	0	0	0
Clec14a	0	NA	NA	NA	NA	NA	0	0	0	0	0	0	0	0
Clec2i	0	NA	NA	NA	NA	NA	0	0	0	0	0	0	0	0
Clec3a	0	NA	NA	NA	NA	NA	0	0	0	0	0	0	0	0
Clec4a2	0	NA	NA	NA	NA	NA	0	0	0	0	0	0	0	0
Clec4a3	0	NA	NA	NA	NA	NA	0	0	0	0	0	0	0	0
Clec4a4	0	NA	NA	NA	NA	NA	0	0	0	0	0	0	0	0
Clec4b1	0	NA	NA	NA	NA	NA	0	0	0	0	0	0	0	0
Clec4b2	0	NA	NA	NA	NA	NA	0	0	0	0	0	0	0	0
Clec4d	0	NA	NA	NA	NA	NA	0	0	0	0	0	0	0	0
Clec4e	0	NA	NA	NA	NA	NA	0	0	0	0	0	0	0	0
Clec4f	0	NA	NA	NA	NA	NA	0	0	0	0	0	0	0	0
Clec4g	0	NA	NA	NA	NA	NA	0	0	0	0	0	0	0	0
Clec4n	0	NA	NA	NA	NA	NA	0	0	0	0	0	0	0	0
Clnk	0	NA	NA	NA	NA	NA	0	0	0	0	0	0	0	0
Clpsl2	0	NA	NA	NA	NA	NA	0	0	0	0	0	0	0	0
Clrn1	0	NA	NA	NA	NA	NA	0	0	0	0	0	0	0	0
Clrn2	0	NA	NA	NA	NA	NA	0	0	0	0	0	0	0	0
Clrn3	0	NA	NA	NA	NA	NA	0	0	0	0	0	0	0	0
Clstn2	0	NA	NA	NA	NA	NA	0	0	0	0	0	0	0	0
Clvs2	0	NA	NA	NA	NA	NA	0	0	0	0	0	0	0	0
Cma2	0	NA	NA	NA	NA	NA	0	0	0	0	0	0	0	0
Cmtm1	0	NA	NA	NA	NA	NA	0	0	0	0	0	0	0	0
Cmtm2a	0	NA	NA	NA	NA	NA	0	0	0	0	0	0	0	0
Cmtm2b	0	NA	NA	NA	NA	NA	0	0	0	0	0	0	0	0
Cmtm5	0	NA	NA	NA	NA	NA	0	0	0	0	0	0	0	0
Cmtm8	0	NA	NA	NA	NA	NA	0	0	0	0	0	0	0	0
Cndp1	0	NA	NA	NA	NA	NA	0	0	0	0	0	0	0	0
Cnga1	0	NA	NA	NA	NA	NA	0	0	0	0	0	0	0	0
Cnga2	0	NA	NA	NA	NA	NA	0	0	0	0	0	0	0	0
Cngb3	0	NA	NA	NA	NA	NA	0	0	0	0	0	0	0	0
Cnksr2	0	NA	NA	NA	NA	NA	0	0	0	0	0	0	0	0
Cnpy1	0	NA	NA	NA	NA	NA	0	0	0	0	0	0	0	0
Cnr1	0	NA	NA	NA	NA	NA	0	0	0	0	0	0	0	0
Cnrip1	0	NA	NA	NA	NA	NA	0	0	0	0	0	0	0	0
Cntn1	0	NA	NA	NA	NA	NA	0	0	0	0	0	0	0	0
Cntn2	0	NA	NA	NA	NA	NA	0	0	0	0	0	0	0	0
Cntn4	0	NA	NA	NA	NA	NA	0	0	0	0	0	0	0	0
Cntn5	0	NA	NA	NA	NA	NA	0	0	0	0	0	0	0	0
Cntnap2	0	NA	NA	NA	NA	NA	0	0	0	0	0	0	0	0
Cntnap4	0	NA	NA	NA	NA	NA	0	0	0	0	0	0	0	0
Cntnap5a	0	NA	NA	NA	NA	NA	0	0	0	0	0	0	0	0
Cntnap5b	0	NA	NA	NA	NA	NA	0	0	0	0	0	0	0	0
Cntnap5c	0	NA	NA	NA	NA	NA	0	0	0	0	0	0	0	0
Col13a1	0	NA	NA	NA	NA	NA	0	0	0	0	0	0	0	0
Col19a1	0	NA	NA	NA	NA	NA	0	0	0	0	0	0	0	0
Col26a1	0	NA	NA	NA	NA	NA	0	0	0	0	0	0	0	0
Col9a1	0	NA	NA	NA	NA	NA	0	0	0	0	0	0	0	0
Colgalt2	0	NA	NA	NA	NA	NA	0	0	0	0	0	0	0	0
Cox8b	0	NA	NA	NA	NA	NA	0	0	0	0	0	0	0	0
Cox8c	0	NA	NA	NA	NA	NA	0	0	0	0	0	0	0	0
Cpa5	0	NA	NA	NA	NA	NA	0	0	0	0	0	0	0	0
Cpb2	0	NA	NA	NA	NA	NA	0	0	0	0	0	0	0	0
Cphx1	0	NA	NA	NA	NA	NA	0	0	0	0	0	0	0	0
Cphx2	0	NA	NA	NA	NA	NA	0	0	0	0	0	0	0	0
Cpn2	0	NA	NA	NA	NA	NA	0	0	0	0	0	0	0	0
Cpne6	0	NA	NA	NA	NA	NA	0	0	0	0	0	0	0	0
Cpvl	0	NA	NA	NA	NA	NA	0	0	0	0	0	0	0	0
Cpxcr1	0	NA	NA	NA	NA	NA	0	0	0	0	0	0	0	0
Crb1	0	NA	NA	NA	NA	NA	0	0	0	0	0	0	0	0
Crb3	0	NA	NA	NA	NA	NA	0	0	0	0	0	0	0	0
Crct1	0	NA	NA	NA	NA	NA	0	0	0	0	0	0	0	0
Creg2	0	NA	NA	NA	NA	NA	0	0	0	0	0	0	0	0
Crh	0	NA	NA	NA	NA	NA	0	0	0	0	0	0	0	0
Crhbp	0	NA	NA	NA	NA	NA	0	0	0	0	0	0	0	0
Crisp1	0	NA	NA	NA	NA	NA	0	0	0	0	0	0	0	0
Crisp3	0	NA	NA	NA	NA	NA	0	0	0	0	0	0	0	0
Crisp4	0	NA	NA	NA	NA	NA	0	0	0	0	0	0	0	0
Crnn	0	NA	NA	NA	NA	NA	0	0	0	0	0	0	0	0
Crp	0	NA	NA	NA	NA	NA	0	0	0	0	0	0	0	0
Crtac1	0	NA	NA	NA	NA	NA	0	0	0	0	0	0	0	0
Cryba1	0	NA	NA	NA	NA	NA	0	0	0	0	0	0	0	0
Cryba2	0	NA	NA	NA	NA	NA	0	0	0	0	0	0	0	0
Crybb2	0	NA	NA	NA	NA	NA	0	0	0	0	0	0	0	0
Crybb3	0	NA	NA	NA	NA	NA	0	0	0	0	0	0	0	0
Cryga	0	NA	NA	NA	NA	NA	0	0	0	0	0	0	0	0
Crygb	0	NA	NA	NA	NA	NA	0	0	0	0	0	0	0	0
Crygc	0	NA	NA	NA	NA	NA	0	0	0	0	0	0	0	0
Crygd	0	NA	NA	NA	NA	NA	0	0	0	0	0	0	0	0
Crygf	0	NA	NA	NA	NA	NA	0	0	0	0	0	0	0	0
Crygs	0	NA	NA	NA	NA	NA	0	0	0	0	0	0	0	0
Crym	0	NA	NA	NA	NA	NA	0	0	0	0	0	0	0	0
Csf3r	0	NA	NA	NA	NA	NA	0	0	0	0	0	0	0	0
Csmd1	0	NA	NA	NA	NA	NA	0	0	0	0	0	0	0	0
Csmd2os	0	NA	NA	NA	NA	NA	0	0	0	0	0	0	0	0
Csn1s1	0	NA	NA	NA	NA	NA	0	0	0	0	0	0	0	0
Csn1s2a	0	NA	NA	NA	NA	NA	0	0	0	0	0	0	0	0
Csn1s2b	0	NA	NA	NA	NA	NA	0	0	0	0	0	0	0	0
Csn2	0	NA	NA	NA	NA	NA	0	0	0	0	0	0	0	0
Csn3	0	NA	NA	NA	NA	NA	0	0	0	0	0	0	0	0
Csprs	0	NA	NA	NA	NA	NA	0	0	0	0	0	0	0	0
Csrnp3	0	NA	NA	NA	NA	NA	0	0	0	0	0	0	0	0
Cst10	0	NA	NA	NA	NA	NA	0	0	0	0	0	0	0	0
Cst12	0	NA	NA	NA	NA	NA	0	0	0	0	0	0	0	0
Csta1	0	NA	NA	NA	NA	NA	0	0	0	0	0	0	0	0
Ctag2	0	NA	NA	NA	NA	NA	0	0	0	0	0	0	0	0
Ctcfl	0	NA	NA	NA	NA	NA	0	0	0	0	0	0	0	0
Ctcflos	0	NA	NA	NA	NA	NA	0	0	0	0	0	0	0	0
Ctf2	0	NA	NA	NA	NA	NA	0	0	0	0	0	0	0	0
Ctla4	0	NA	NA	NA	NA	NA	0	0	0	0	0	0	0	0
Ctnnd2	0	NA	NA	NA	NA	NA	0	0	0	0	0	0	0	0
Ctrc	0	NA	NA	NA	NA	NA	0	0	0	0	0	0	0	0
Ctrcos	0	NA	NA	NA	NA	NA	0	0	0	0	0	0	0	0
Cts3	0	NA	NA	NA	NA	NA	0	0	0	0	0	0	0	0
Cts6	0	NA	NA	NA	NA	NA	0	0	0	0	0	0	0	0
Cts7	0	NA	NA	NA	NA	NA	0	0	0	0	0	0	0	0
Cts8	0	NA	NA	NA	NA	NA	0	0	0	0	0	0	0	0
Cts8-ps	0	NA	NA	NA	NA	NA	0	0	0	0	0	0	0	0
Ctsc	0	NA	NA	NA	NA	NA	0	0	0	0	0	0	0	0
Ctse	0	NA	NA	NA	NA	NA	0	0	0	0	0	0	0	0
Ctsg	0	NA	NA	NA	NA	NA	0	0	0	0	0	0	0	0
Ctsh	0	NA	NA	NA	NA	NA	0	0	0	0	0	0	0	0
Ctsj	0	NA	NA	NA	NA	NA	0	0	0	0	0	0	0	0
Ctsll3	0	NA	NA	NA	NA	NA	0	0	0	0	0	0	0	0
Ctsm	0	NA	NA	NA	NA	NA	0	0	0	0	0	0	0	0
Ctsq	0	NA	NA	NA	NA	NA	0	0	0	0	0	0	0	0
Ctsr	0	NA	NA	NA	NA	NA	0	0	0	0	0	0	0	0
Cux2	0	NA	NA	NA	NA	NA	0	0	0	0	0	0	0	0
Cxcl14	0	NA	NA	NA	NA	NA	0	0	0	0	0	0	0	0
Cxcl15	0	NA	NA	NA	NA	NA	0	0	0	0	0	0	0	0
Cxcl16	0	NA	NA	NA	NA	NA	0	0	0	0	0	0	0	0
Cxcl2	0	NA	NA	NA	NA	NA	0	0	0	0	0	0	0	0
Cxcl3	0	NA	NA	NA	NA	NA	0	0	0	0	0	0	0	0
Cxcl9	0	NA	NA	NA	NA	NA	0	0	0	0	0	0	0	0
Cxcr3	0	NA	NA	NA	NA	NA	0	0	0	0	0	0	0	0
Cxcr4	0	NA	NA	NA	NA	NA	0	0	0	0	0	0	0	0
Cyb5r2	0	NA	NA	NA	NA	NA	0	0	0	0	0	0	0	0
Cylc2	0	NA	NA	NA	NA	NA	0	0	0	0	0	0	0	0
Cyp11b2	0	NA	NA	NA	NA	NA	0	0	0	0	0	0	0	0
Cyp17a1	0	NA	NA	NA	NA	NA	0	0	0	0	0	0	0	0
Cyp19a1	0	NA	NA	NA	NA	NA	0	0	0	0	0	0	0	0
Cyp1a2	0	NA	NA	NA	NA	NA	0	0	0	0	0	0	0	0
Cyp2a12	0	NA	NA	NA	NA	NA	0	0	0	0	0	0	0	0
Cyp2a22	0	NA	NA	NA	NA	NA	0	0	0	0	0	0	0	0
Cyp2a4	0	NA	NA	NA	NA	NA	0	0	0	0	0	0	0	0
Cyp2a5	0	NA	NA	NA	NA	NA	0	0	0	0	0	0	0	0
Cyp2b19	0	NA	NA	NA	NA	NA	0	0	0	0	0	0	0	0
Cyp2b23	0	NA	NA	NA	NA	NA	0	0	0	0	0	0	0	0
Cyp2b9	0	NA	NA	NA	NA	NA	0	0	0	0	0	0	0	0
Cyp2c29	0	NA	NA	NA	NA	NA	0	0	0	0	0	0	0	0
Cyp2c37	0	NA	NA	NA	NA	NA	0	0	0	0	0	0	0	0
Cyp2c38	0	NA	NA	NA	NA	NA	0	0	0	0	0	0	0	0
Cyp2c39	0	NA	NA	NA	NA	NA	0	0	0	0	0	0	0	0
Cyp2c40	0	NA	NA	NA	NA	NA	0	0	0	0	0	0	0	0
Cyp2c50	0	NA	NA	NA	NA	NA	0	0	0	0	0	0	0	0
Cyp2c53-ps	0	NA	NA	NA	NA	NA	0	0	0	0	0	0	0	0
Cyp2c54	0	NA	NA	NA	NA	NA	0	0	0	0	0	0	0	0
Cyp2c66	0	NA	NA	NA	NA	NA	0	0	0	0	0	0	0	0
Cyp2c67	0	NA	NA	NA	NA	NA	0	0	0	0	0	0	0	0
Cyp2c68	0	NA	NA	NA	NA	NA	0	0	0	0	0	0	0	0
Cyp2c69	0	NA	NA	NA	NA	NA	0	0	0	0	0	0	0	0
Cyp2c70	0	NA	NA	NA	NA	NA	0	0	0	0	0	0	0	0
Cyp2d11	0	NA	NA	NA	NA	NA	0	0	0	0	0	0	0	0
Cyp2d12	0	NA	NA	NA	NA	NA	0	0	0	0	0	0	0	0
Cyp2d13	0	NA	NA	NA	NA	NA	0	0	0	0	0	0	0	0
Cyp2d34	0	NA	NA	NA	NA	NA	0	0	0	0	0	0	0	0
Cyp2d37-ps	0	NA	NA	NA	NA	NA	0	0	0	0	0	0	0	0
Cyp2d9	0	NA	NA	NA	NA	NA	0	0	0	0	0	0	0	0
Cyp2e1	0	NA	NA	NA	NA	NA	0	0	0	0	0	0	0	0
Cyp2g1	0	NA	NA	NA	NA	NA	0	0	0	0	0	0	0	0
Cyp2j11	0	NA	NA	NA	NA	NA	0	0	0	0	0	0	0	0
Cyp2j12	0	NA	NA	NA	NA	NA	0	0	0	0	0	0	0	0
Cyp2j13	0	NA	NA	NA	NA	NA	0	0	0	0	0	0	0	0
Cyp2j5	0	NA	NA	NA	NA	NA	0	0	0	0	0	0	0	0
Cyp2r1	0	NA	NA	NA	NA	NA	0	0	0	0	0	0	0	0
Cyp2t4	0	NA	NA	NA	NA	NA	0	0	0	0	0	0	0	0
Cyp2w1	0	NA	NA	NA	NA	NA	0	0	0	0	0	0	0	0
Cyp3a11	0	NA	NA	NA	NA	NA	0	0	0	0	0	0	0	0
Cyp3a25	0	NA	NA	NA	NA	NA	0	0	0	0	0	0	0	0
Cyp3a41b	0	NA	NA	NA	NA	NA	0	0	0	0	0	0	0	0
Cyp3a44	0	NA	NA	NA	NA	NA	0	0	0	0	0	0	0	0
Cyp3a59	0	NA	NA	NA	NA	NA	0	0	0	0	0	0	0	0
Cyp4a12a	0	NA	NA	NA	NA	NA	0	0	0	0	0	0	0	0
Cyp4a14	0	NA	NA	NA	NA	NA	0	0	0	0	0	0	0	0
Cyp4a29	0	NA	NA	NA	NA	NA	0	0	0	0	0	0	0	0
Cyp4a30b	0	NA	NA	NA	NA	NA	0	0	0	0	0	0	0	0
Cyp4a32	0	NA	NA	NA	NA	NA	0	0	0	0	0	0	0	0
Cyp4b1-ps2	0	NA	NA	NA	NA	NA	0	0	0	0	0	0	0	0
Cyp4f15	0	NA	NA	NA	NA	NA	0	0	0	0	0	0	0	0
Cyp7b1	0	NA	NA	NA	NA	NA	0	0	0	0	0	0	0	0
Cyp8b1	0	NA	NA	NA	NA	NA	0	0	0	0	0	0	0	0
Cypt1	0	NA	NA	NA	NA	NA	0	0	0	0	0	0	0	0
Cypt10	0	NA	NA	NA	NA	NA	0	0	0	0	0	0	0	0
Cypt12	0	NA	NA	NA	NA	NA	0	0	0	0	0	0	0	0
Cypt14	0	NA	NA	NA	NA	NA	0	0	0	0	0	0	0	0
Cypt15	0	NA	NA	NA	NA	NA	0	0	0	0	0	0	0	0
Cypt2	0	NA	NA	NA	NA	NA	0	0	0	0	0	0	0	0
Cypt3	0	NA	NA	NA	NA	NA	0	0	0	0	0	0	0	0
Cypt4	0	NA	NA	NA	NA	NA	0	0	0	0	0	0	0	0
Cypt7	0	NA	NA	NA	NA	NA	0	0	0	0	0	0	0	0
Cypt8	0	NA	NA	NA	NA	NA	0	0	0	0	0	0	0	0
Cypt9	0	NA	NA	NA	NA	NA	0	0	0	0	0	0	0	0
Cysltr1	0	NA	NA	NA	NA	NA	0	0	0	0	0	0	0	0
Cytl1	0	NA	NA	NA	NA	NA	0	0	0	0	0	0	0	0
Cyyr1	0	NA	NA	NA	NA	NA	0	0	0	0	0	0	0	0
D030018L15Rik	0	NA	NA	NA	NA	NA	0	0	0	0	0	0	0	0
D030024E09Rik	0	NA	NA	NA	NA	NA	0	0	0	0	0	0	0	0
D030025E07Rik	0	NA	NA	NA	NA	NA	0	0	0	0	0	0	0	0
D10Bwg1379e	0	NA	NA	NA	NA	NA	0	0	0	0	0	0	0	0
D130009I18Rik	0	NA	NA	NA	NA	NA	0	0	0	0	0	0	0	0
D130017N08Rik	0	NA	NA	NA	NA	NA	0	0	0	0	0	0	0	0
D130058E03	0	NA	NA	NA	NA	NA	0	0	0	0	0	0	0	0
D230030E09Rik	0	NA	NA	NA	NA	NA	0	0	0	0	0	0	0	0
D330045A20Rik	0	NA	NA	NA	NA	NA	0	0	0	0	0	0	0	0
D3Bwg0562e	0	NA	NA	NA	NA	NA	0	0	0	0	0	0	0	0
D430019H16Rik	0	NA	NA	NA	NA	NA	0	0	0	0	0	0	0	0
D430036J16Rik	0	NA	NA	NA	NA	NA	0	0	0	0	0	0	0	0
D530049I02Rik	0	NA	NA	NA	NA	NA	0	0	0	0	0	0	0	0
D5Ertd577e	0	NA	NA	NA	NA	NA	0	0	0	0	0	0	0	0
D630003M21Rik	0	NA	NA	NA	NA	NA	0	0	0	0	0	0	0	0
D630010B17Rik	0	NA	NA	NA	NA	NA	0	0	0	0	0	0	0	0
D630013N20Rik	0	NA	NA	NA	NA	NA	0	0	0	0	0	0	0	0
D630024D03Rik	0	NA	NA	NA	NA	NA	0	0	0	0	0	0	0	0
D630039A03Rik	0	NA	NA	NA	NA	NA	0	0	0	0	0	0	0	0
D730045A05Rik	0	NA	NA	NA	NA	NA	0	0	0	0	0	0	0	0
D730048I06Rik	0	NA	NA	NA	NA	NA	0	0	0	0	0	0	0	0
D730050B12Rik	0	NA	NA	NA	NA	NA	0	0	0	0	0	0	0	0
D7Ertd143e	0	NA	NA	NA	NA	NA	0	0	0	0	0	0	0	0
D830005E20Rik	0	NA	NA	NA	NA	NA	0	0	0	0	0	0	0	0
D830015G02Rik	0	NA	NA	NA	NA	NA	0	0	0	0	0	0	0	0
D830030K20Rik	0	NA	NA	NA	NA	NA	0	0	0	0	0	0	0	0
D830032E09Rik	0	NA	NA	NA	NA	NA	0	0	0	0	0	0	0	0
D830046C22Rik	0	NA	NA	NA	NA	NA	0	0	0	0	0	0	0	0
D930032P07Rik	0	NA	NA	NA	NA	NA	0	0	0	0	0	0	0	0
DXBay18	0	NA	NA	NA	NA	NA	0	0	0	0	0	0	0	0
Dach1	0	NA	NA	NA	NA	NA	0	0	0	0	0	0	0	0
Dact2	0	NA	NA	NA	NA	NA	0	0	0	0	0	0	0	0
Dapk2	0	NA	NA	NA	NA	NA	0	0	0	0	0	0	0	0
Dapl1	0	NA	NA	NA	NA	NA	0	0	0	0	0	0	0	0
Daw1	0	NA	NA	NA	NA	NA	0	0	0	0	0	0	0	0
Dazl	0	NA	NA	NA	NA	NA	0	0	0	0	0	0	0	0
Dbh	0	NA	NA	NA	NA	NA	0	0	0	0	0	0	0	0
Dbpht2	0	NA	NA	NA	NA	NA	0	0	0	0	0	0	0	0
Dbx1	0	NA	NA	NA	NA	NA	0	0	0	0	0	0	0	0
Dcaf12l1	0	NA	NA	NA	NA	NA	0	0	0	0	0	0	0	0
Dcaf12l2	0	NA	NA	NA	NA	NA	0	0	0	0	0	0	0	0
Dcc	0	NA	NA	NA	NA	NA	0	0	0	0	0	0	0	0
Dcdc2c	0	NA	NA	NA	NA	NA	0	0	0	0	0	0	0	0
Dclk3	0	NA	NA	NA	NA	NA	0	0	0	0	0	0	0	0
Dcpp1	0	NA	NA	NA	NA	NA	0	0	0	0	0	0	0	0
Dcpp3	0	NA	NA	NA	NA	NA	0	0	0	0	0	0	0	0
Dct	0	NA	NA	NA	NA	NA	0	0	0	0	0	0	0	0
Dcx	0	NA	NA	NA	NA	NA	0	0	0	0	0	0	0	0
Ddi1	0	NA	NA	NA	NA	NA	0	0	0	0	0	0	0	0
Ddx25	0	NA	NA	NA	NA	NA	0	0	0	0	0	0	0	0
Ddx43	0	NA	NA	NA	NA	NA	0	0	0	0	0	0	0	0
Dear1	0	NA	NA	NA	NA	NA	0	0	0	0	0	0	0	0
Defa-ps1	0	NA	NA	NA	NA	NA	0	0	0	0	0	0	0	0
Defa-ps12	0	NA	NA	NA	NA	NA	0	0	0	0	0	0	0	0
Defa-ps13	0	NA	NA	NA	NA	NA	0	0	0	0	0	0	0	0
Defa-rs1	0	NA	NA	NA	NA	NA	0	0	0	0	0	0	0	0
Defa-rs7	0	NA	NA	NA	NA	NA	0	0	0	0	0	0	0	0
Defa17	0	NA	NA	NA	NA	NA	0	0	0	0	0	0	0	0
Defa2	0	NA	NA	NA	NA	NA	0	0	0	0	0	0	0	0
Defa20	0	NA	NA	NA	NA	NA	0	0	0	0	0	0	0	0
Defa21	0	NA	NA	NA	NA	NA	0	0	0	0	0	0	0	0
Defa22	0	NA	NA	NA	NA	NA	0	0	0	0	0	0	0	0
Defa23	0	NA	NA	NA	NA	NA	0	0	0	0	0	0	0	0
Defa24	0	NA	NA	NA	NA	NA	0	0	0	0	0	0	0	0
Defa25	0	NA	NA	NA	NA	NA	0	0	0	0	0	0	0	0
Defa26	0	NA	NA	NA	NA	NA	0	0	0	0	0	0	0	0
Defa3	0	NA	NA	NA	NA	NA	0	0	0	0	0	0	0	0
Defa4	0	NA	NA	NA	NA	NA	0	0	0	0	0	0	0	0
Defa5	0	NA	NA	NA	NA	NA	0	0	0	0	0	0	0	0
Defa6	0	NA	NA	NA	NA	NA	0	0	0	0	0	0	0	0
Defb1	0	NA	NA	NA	NA	NA	0	0	0	0	0	0	0	0
Defb10	0	NA	NA	NA	NA	NA	0	0	0	0	0	0	0	0
Defb11	0	NA	NA	NA	NA	NA	0	0	0	0	0	0	0	0
Defb12	0	NA	NA	NA	NA	NA	0	0	0	0	0	0	0	0
Defb13	0	NA	NA	NA	NA	NA	0	0	0	0	0	0	0	0
Defb14	0	NA	NA	NA	NA	NA	0	0	0	0	0	0	0	0
Defb18	0	NA	NA	NA	NA	NA	0	0	0	0	0	0	0	0
Defb19	0	NA	NA	NA	NA	NA	0	0	0	0	0	0	0	0
Defb2	0	NA	NA	NA	NA	NA	0	0	0	0	0	0	0	0
Defb21	0	NA	NA	NA	NA	NA	0	0	0	0	0	0	0	0
Defb23	0	NA	NA	NA	NA	NA	0	0	0	0	0	0	0	0
Defb25	0	NA	NA	NA	NA	NA	0	0	0	0	0	0	0	0
Defb26	0	NA	NA	NA	NA	NA	0	0	0	0	0	0	0	0
Defb29	0	NA	NA	NA	NA	NA	0	0	0	0	0	0	0	0
Defb3	0	NA	NA	NA	NA	NA	0	0	0	0	0	0	0	0
Defb33	0	NA	NA	NA	NA	NA	0	0	0	0	0	0	0	0
Defb34	0	NA	NA	NA	NA	NA	0	0	0	0	0	0	0	0
Defb35	0	NA	NA	NA	NA	NA	0	0	0	0	0	0	0	0
Defb36	0	NA	NA	NA	NA	NA	0	0	0	0	0	0	0	0
Defb37	0	NA	NA	NA	NA	NA	0	0	0	0	0	0	0	0
Defb38	0	NA	NA	NA	NA	NA	0	0	0	0	0	0	0	0
Defb39	0	NA	NA	NA	NA	NA	0	0	0	0	0	0	0	0
Defb4	0	NA	NA	NA	NA	NA	0	0	0	0	0	0	0	0
Defb40	0	NA	NA	NA	NA	NA	0	0	0	0	0	0	0	0
Defb44-ps	0	NA	NA	NA	NA	NA	0	0	0	0	0	0	0	0
Defb45	0	NA	NA	NA	NA	NA	0	0	0	0	0	0	0	0
Defb46	0	NA	NA	NA	NA	NA	0	0	0	0	0	0	0	0
Defb5	0	NA	NA	NA	NA	NA	0	0	0	0	0	0	0	0
Defb50	0	NA	NA	NA	NA	NA	0	0	0	0	0	0	0	0
Defb6	0	NA	NA	NA	NA	NA	0	0	0	0	0	0	0	0
Defb7	0	NA	NA	NA	NA	NA	0	0	0	0	0	0	0	0
Defb8	0	NA	NA	NA	NA	NA	0	0	0	0	0	0	0	0
Defb9	0	NA	NA	NA	NA	NA	0	0	0	0	0	0	0	0
Degs2	0	NA	NA	NA	NA	NA	0	0	0	0	0	0	0	0
Dennd1c	0	NA	NA	NA	NA	NA	0	0	0	0	0	0	0	0
Dgkb	0	NA	NA	NA	NA	NA	0	0	0	0	0	0	0	0
Dgkg	0	NA	NA	NA	NA	NA	0	0	0	0	0	0	0	0
Dhrs2	0	NA	NA	NA	NA	NA	0	0	0	0	0	0	0	0
Dhrsx	0	NA	NA	NA	NA	NA	0	0	0	0	0	0	0	0
Dkk4	0	NA	NA	NA	NA	NA	0	0	0	0	0	0	0	0
Dkkl1	0	NA	NA	NA	NA	NA	0	0	0	0	0	0	0	0
Dleu7	0	NA	NA	NA	NA	NA	0	0	0	0	0	0	0	0
Dlgap3	0	NA	NA	NA	NA	NA	0	0	0	0	0	0	0	0
Dlx3	0	NA	NA	NA	NA	NA	0	0	0	0	0	0	0	0
Dlx6	0	NA	NA	NA	NA	NA	0	0	0	0	0	0	0	0
Dlx6as2	0	NA	NA	NA	NA	NA	0	0	0	0	0	0	0	0
Dmd	0	NA	NA	NA	NA	NA	0	0	0	0	0	0	0	0
Dmr	0	NA	NA	NA	NA	NA	0	0	0	0	0	0	0	0
Dmrt1	0	NA	NA	NA	NA	NA	0	0	0	0	0	0	0	0
Dmrt3	0	NA	NA	NA	NA	NA	0	0	0	0	0	0	0	0
Dmrtc1a	0	NA	NA	NA	NA	NA	0	0	0	0	0	0	0	0
Dmrtc1b	0	NA	NA	NA	NA	NA	0	0	0	0	0	0	0	0
Dmrtc1c1	0	NA	NA	NA	NA	NA	0	0	0	0	0	0	0	0
Dmrtc1c2	0	NA	NA	NA	NA	NA	0	0	0	0	0	0	0	0
Dmrtc2	0	NA	NA	NA	NA	NA	0	0	0	0	0	0	0	0
Dnah9	0	NA	NA	NA	NA	NA	0	0	0	0	0	0	0	0
Dnajb3	0	NA	NA	NA	NA	NA	0	0	0	0	0	0	0	0
Dnajb7	0	NA	NA	NA	NA	NA	0	0	0	0	0	0	0	0
Dnajb8	0	NA	NA	NA	NA	NA	0	0	0	0	0	0	0	0
Dnajc5g	0	NA	NA	NA	NA	NA	0	0	0	0	0	0	0	0
Dnase2b	0	NA	NA	NA	NA	NA	0	0	0	0	0	0	0	0
Dnmt3aos	0	NA	NA	NA	NA	NA	0	0	0	0	0	0	0	0
Dntt	0	NA	NA	NA	NA	NA	0	0	0	0	0	0	0	0
Dock2	0	NA	NA	NA	NA	NA	0	0	0	0	0	0	0	0
Dok6	0	NA	NA	NA	NA	NA	0	0	0	0	0	0	0	0
Doxl2	0	NA	NA	NA	NA	NA	0	0	0	0	0	0	0	0
Dpp10	0	NA	NA	NA	NA	NA	0	0	0	0	0	0	0	0
Dpp6	0	NA	NA	NA	NA	NA	0	0	0	0	0	0	0	0
Dppa3	0	NA	NA	NA	NA	NA	0	0	0	0	0	0	0	0
Dpysl4	0	NA	NA	NA	NA	NA	0	0	0	0	0	0	0	0
Drd1a	0	NA	NA	NA	NA	NA	0	0	0	0	0	0	0	0
Drd2	0	NA	NA	NA	NA	NA	0	0	0	0	0	0	0	0
Drd5	0	NA	NA	NA	NA	NA	0	0	0	0	0	0	0	0
Dsc1	0	NA	NA	NA	NA	NA	0	0	0	0	0	0	0	0
Dsc2	0	NA	NA	NA	NA	NA	0	0	0	0	0	0	0	0
Dsc3	0	NA	NA	NA	NA	NA	0	0	0	0	0	0	0	0
Dscaml1	0	NA	NA	NA	NA	NA	0	0	0	0	0	0	0	0
Dsg1a	0	NA	NA	NA	NA	NA	0	0	0	0	0	0	0	0
Dsg1b	0	NA	NA	NA	NA	NA	0	0	0	0	0	0	0	0
Dsg1c	0	NA	NA	NA	NA	NA	0	0	0	0	0	0	0	0
Dsg2	0	NA	NA	NA	NA	NA	0	0	0	0	0	0	0	0
Dsg3	0	NA	NA	NA	NA	NA	0	0	0	0	0	0	0	0
Dsg4	0	NA	NA	NA	NA	NA	0	0	0	0	0	0	0	0
Dspp	0	NA	NA	NA	NA	NA	0	0	0	0	0	0	0	0
Dthd1	0	NA	NA	NA	NA	NA	0	0	0	0	0	0	0	0
Duoxa2	0	NA	NA	NA	NA	NA	0	0	0	0	0	0	0	0
Dupd1	0	NA	NA	NA	NA	NA	0	0	0	0	0	0	0	0
Dusp18	0	NA	NA	NA	NA	NA	0	0	0	0	0	0	0	0
Dusp21	0	NA	NA	NA	NA	NA	0	0	0	0	0	0	0	0
Dux	0	NA	NA	NA	NA	NA	0	0	0	0	0	0	0	0
Duxbl1	0	NA	NA	NA	NA	NA	0	0	0	0	0	0	0	0
Duxbl2	0	NA	NA	NA	NA	NA	0	0	0	0	0	0	0	0
Duxbl3	0	NA	NA	NA	NA	NA	0	0	0	0	0	0	0	0
Dydc1	0	NA	NA	NA	NA	NA	0	0	0	0	0	0	0	0
Dydc2	0	NA	NA	NA	NA	NA	0	0	0	0	0	0	0	0
Dynlrb2	0	NA	NA	NA	NA	NA	0	0	0	0	0	0	0	0
Dynlt1c	0	NA	NA	NA	NA	NA	0	0	0	0	0	0	0	0
Dytn	0	NA	NA	NA	NA	NA	0	0	0	0	0	0	0	0
E030002O03Rik	0	NA	NA	NA	NA	NA	0	0	0	0	0	0	0	0
E030018B13Rik	0	NA	NA	NA	NA	NA	0	0	0	0	0	0	0	0
E030019B13Rik	0	NA	NA	NA	NA	NA	0	0	0	0	0	0	0	0
E030025P04Rik	0	NA	NA	NA	NA	NA	0	0	0	0	0	0	0	0
E030044B06Rik	0	NA	NA	NA	NA	NA	0	0	0	0	0	0	0	0
E130008D07Rik	0	NA	NA	NA	NA	NA	0	0	0	0	0	0	0	0
E130215H24Rik	0	NA	NA	NA	NA	NA	0	0	0	0	0	0	0	0
E130309F12Rik	0	NA	NA	NA	NA	NA	0	0	0	0	0	0	0	0
E230019M04Rik	0	NA	NA	NA	NA	NA	0	0	0	0	0	0	0	0
E330012B07Rik	0	NA	NA	NA	NA	NA	0	0	0	0	0	0	0	0
E330014E10Rik	0	NA	NA	NA	NA	NA	0	0	0	0	0	0	0	0
E330017A01Rik	0	NA	NA	NA	NA	NA	0	0	0	0	0	0	0	0
E330020D12Rik	0	NA	NA	NA	NA	NA	0	0	0	0	0	0	0	0
E330021D16Rik	0	NA	NA	NA	NA	NA	0	0	0	0	0	0	0	0
E330023G01Rik	0	NA	NA	NA	NA	NA	0	0	0	0	0	0	0	0
E530001F21Rik	0	NA	NA	NA	NA	NA	0	0	0	0	0	0	0	0
Ear1	0	NA	NA	NA	NA	NA	0	0	0	0	0	0	0	0
Ear10	0	NA	NA	NA	NA	NA	0	0	0	0	0	0	0	0
Ear12	0	NA	NA	NA	NA	NA	0	0	0	0	0	0	0	0
Ear14	0	NA	NA	NA	NA	NA	0	0	0	0	0	0	0	0
Ear2	0	NA	NA	NA	NA	NA	0	0	0	0	0	0	0	0
Ear3	0	NA	NA	NA	NA	NA	0	0	0	0	0	0	0	0
Ear4	0	NA	NA	NA	NA	NA	0	0	0	0	0	0	0	0
Ear6	0	NA	NA	NA	NA	NA	0	0	0	0	0	0	0	0
Ear7	0	NA	NA	NA	NA	NA	0	0	0	0	0	0	0	0
Edar	0	NA	NA	NA	NA	NA	0	0	0	0	0	0	0	0
Edn3	0	NA	NA	NA	NA	NA	0	0	0	0	0	0	0	0
Efcab12	0	NA	NA	NA	NA	NA	0	0	0	0	0	0	0	0
Efs	0	NA	NA	NA	NA	NA	0	0	0	0	0	0	0	0
Egfbp2	0	NA	NA	NA	NA	NA	0	0	0	0	0	0	0	0
Egfem1	0	NA	NA	NA	NA	NA	0	0	0	0	0	0	0	0
Egr4	0	NA	NA	NA	NA	NA	0	0	0	0	0	0	0	0
Eif3j1	0	NA	NA	NA	NA	NA	0	0	0	0	0	0	0	0
Eif3j2	0	NA	NA	NA	NA	NA	0	0	0	0	0	0	0	0
Eif4e3	0	NA	NA	NA	NA	NA	0	0	0	0	0	0	0	0
Elf5	0	NA	NA	NA	NA	NA	0	0	0	0	0	0	0	0
Elmod1	0	NA	NA	NA	NA	NA	0	0	0	0	0	0	0	0
Emr1	0	NA	NA	NA	NA	NA	0	0	0	0	0	0	0	0
Emr4	0	NA	NA	NA	NA	NA	0	0	0	0	0	0	0	0
Emx1	0	NA	NA	NA	NA	NA	0	0	0	0	0	0	0	0
Enam	0	NA	NA	NA	NA	NA	0	0	0	0	0	0	0	0
Enpep	0	NA	NA	NA	NA	NA	0	0	0	0	0	0	0	0
Enpp6	0	NA	NA	NA	NA	NA	0	0	0	0	0	0	0	0
Enpp7	0	NA	NA	NA	NA	NA	0	0	0	0	0	0	0	0
Entpd2	0	NA	NA	NA	NA	NA	0	0	0	0	0	0	0	0
Entpd3	0	NA	NA	NA	NA	NA	0	0	0	0	0	0	0	0
Eomes	0	NA	NA	NA	NA	NA	0	0	0	0	0	0	0	0
Epha5	0	NA	NA	NA	NA	NA	0	0	0	0	0	0	0	0
Epha6	0	NA	NA	NA	NA	NA	0	0	0	0	0	0	0	0
Epo	0	NA	NA	NA	NA	NA	0	0	0	0	0	0	0	0
Eppin	0	NA	NA	NA	NA	NA	0	0	0	0	0	0	0	0
Epx	0	NA	NA	NA	NA	NA	0	0	0	0	0	0	0	0
Eras	0	NA	NA	NA	NA	NA	0	0	0	0	0	0	0	0
Erbb4	0	NA	NA	NA	NA	NA	0	0	0	0	0	0	0	0
Erich4	0	NA	NA	NA	NA	NA	0	0	0	0	0	0	0	0
Ermn	0	NA	NA	NA	NA	NA	0	0	0	0	0	0	0	0
Ern2	0	NA	NA	NA	NA	NA	0	0	0	0	0	0	0	0
Esm1	0	NA	NA	NA	NA	NA	0	0	0	0	0	0	0	0
Esp1	0	NA	NA	NA	NA	NA	0	0	0	0	0	0	0	0
Esp15	0	NA	NA	NA	NA	NA	0	0	0	0	0	0	0	0
Esp16	0	NA	NA	NA	NA	NA	0	0	0	0	0	0	0	0
Esp18	0	NA	NA	NA	NA	NA	0	0	0	0	0	0	0	0
Esp23	0	NA	NA	NA	NA	NA	0	0	0	0	0	0	0	0
Esp24	0	NA	NA	NA	NA	NA	0	0	0	0	0	0	0	0
Esp3	0	NA	NA	NA	NA	NA	0	0	0	0	0	0	0	0
Esp31	0	NA	NA	NA	NA	NA	0	0	0	0	0	0	0	0
Esp34	0	NA	NA	NA	NA	NA	0	0	0	0	0	0	0	0
Esp36	0	NA	NA	NA	NA	NA	0	0	0	0	0	0	0	0
Esp38	0	NA	NA	NA	NA	NA	0	0	0	0	0	0	0	0
Esp4	0	NA	NA	NA	NA	NA	0	0	0	0	0	0	0	0
Esp5	0	NA	NA	NA	NA	NA	0	0	0	0	0	0	0	0
Esp6	0	NA	NA	NA	NA	NA	0	0	0	0	0	0	0	0
Esp6-esp5	0	NA	NA	NA	NA	NA	0	0	0	0	0	0	0	0
Esp8	0	NA	NA	NA	NA	NA	0	0	0	0	0	0	0	0
Etd	0	NA	NA	NA	NA	NA	0	0	0	0	0	0	0	0
Etnppl	0	NA	NA	NA	NA	NA	0	0	0	0	0	0	0	0
Evi2a-evi2b	0	NA	NA	NA	NA	NA	0	0	0	0	0	0	0	0
Evi2b	0	NA	NA	NA	NA	NA	0	0	0	0	0	0	0	0
Evx1	0	NA	NA	NA	NA	NA	0	0	0	0	0	0	0	0
Evx2	0	NA	NA	NA	NA	NA	0	0	0	0	0	0	0	0
Eya2	0	NA	NA	NA	NA	NA	0	0	0	0	0	0	0	0
F10	0	NA	NA	NA	NA	NA	0	0	0	0	0	0	0	0
F11	0	NA	NA	NA	NA	NA	0	0	0	0	0	0	0	0
F13b	0	NA	NA	NA	NA	NA	0	0	0	0	0	0	0	0
F5	0	NA	NA	NA	NA	NA	0	0	0	0	0	0	0	0
F630028O10Rik	0	NA	NA	NA	NA	NA	0	0	0	0	0	0	0	0
F730035M05Rik	0	NA	NA	NA	NA	NA	0	0	0	0	0	0	0	0
F830016B08Rik	0	NA	NA	NA	NA	NA	0	0	0	0	0	0	0	0
F830045P16Rik	0	NA	NA	NA	NA	NA	0	0	0	0	0	0	0	0
F9	0	NA	NA	NA	NA	NA	0	0	0	0	0	0	0	0
F930015N05Rik	0	NA	NA	NA	NA	NA	0	0	0	0	0	0	0	0
Fabp1	0	NA	NA	NA	NA	NA	0	0	0	0	0	0	0	0
Fabp12	0	NA	NA	NA	NA	NA	0	0	0	0	0	0	0	0
Fabp3	0	NA	NA	NA	NA	NA	0	0	0	0	0	0	0	0
Fabp7	0	NA	NA	NA	NA	NA	0	0	0	0	0	0	0	0
Fads6	0	NA	NA	NA	NA	NA	0	0	0	0	0	0	0	0
Faim3	0	NA	NA	NA	NA	NA	0	0	0	0	0	0	0	0
Fam101a	0	NA	NA	NA	NA	NA	0	0	0	0	0	0	0	0
Fam115e	0	NA	NA	NA	NA	NA	0	0	0	0	0	0	0	0
Fam122c	0	NA	NA	NA	NA	NA	0	0	0	0	0	0	0	0
Fam124b	0	NA	NA	NA	NA	NA	0	0	0	0	0	0	0	0
Fam150b	0	NA	NA	NA	NA	NA	0	0	0	0	0	0	0	0
Fam154a	0	NA	NA	NA	NA	NA	0	0	0	0	0	0	0	0
Fam155a	0	NA	NA	NA	NA	NA	0	0	0	0	0	0	0	0
Fam159b	0	NA	NA	NA	NA	NA	0	0	0	0	0	0	0	0
Fam162b	0	NA	NA	NA	NA	NA	0	0	0	0	0	0	0	0
Fam163b	0	NA	NA	NA	NA	NA	0	0	0	0	0	0	0	0
Fam170a	0	NA	NA	NA	NA	NA	0	0	0	0	0	0	0	0
Fam170b	0	NA	NA	NA	NA	NA	0	0	0	0	0	0	0	0
Fam174b	0	NA	NA	NA	NA	NA	0	0	0	0	0	0	0	0
Fam177a	0	NA	NA	NA	NA	NA	0	0	0	0	0	0	0	0
Fam181a	0	NA	NA	NA	NA	NA	0	0	0	0	0	0	0	0
Fam181b	0	NA	NA	NA	NA	NA	0	0	0	0	0	0	0	0
Fam183b	0	NA	NA	NA	NA	NA	0	0	0	0	0	0	0	0
Fam189a2	0	NA	NA	NA	NA	NA	0	0	0	0	0	0	0	0
Fam196a	0	NA	NA	NA	NA	NA	0	0	0	0	0	0	0	0
Fam216b	0	NA	NA	NA	NA	NA	0	0	0	0	0	0	0	0
Fam24a	0	NA	NA	NA	NA	NA	0	0	0	0	0	0	0	0
Fam25c	0	NA	NA	NA	NA	NA	0	0	0	0	0	0	0	0
Fam43b	0	NA	NA	NA	NA	NA	0	0	0	0	0	0	0	0
Fam47c	0	NA	NA	NA	NA	NA	0	0	0	0	0	0	0	0
Fam47e	0	NA	NA	NA	NA	NA	0	0	0	0	0	0	0	0
Fam49a	0	NA	NA	NA	NA	NA	0	0	0	0	0	0	0	0
Fam71a	0	NA	NA	NA	NA	NA	0	0	0	0	0	0	0	0
Fam71b	0	NA	NA	NA	NA	NA	0	0	0	0	0	0	0	0
Fam81a	0	NA	NA	NA	NA	NA	0	0	0	0	0	0	0	0
Fam83b	0	NA	NA	NA	NA	NA	0	0	0	0	0	0	0	0
Fam83g	0	NA	NA	NA	NA	NA	0	0	0	0	0	0	0	0
Fam84a	0	NA	NA	NA	NA	NA	0	0	0	0	0	0	0	0
Fam89a	0	NA	NA	NA	NA	NA	0	0	0	0	0	0	0	0
Fat3	0	NA	NA	NA	NA	NA	0	0	0	0	0	0	0	0
Fate1	0	NA	NA	NA	NA	NA	0	0	0	0	0	0	0	0
Fbll1	0	NA	NA	NA	NA	NA	0	0	0	0	0	0	0	0
Fbln7	0	NA	NA	NA	NA	NA	0	0	0	0	0	0	0	0
Fbp1	0	NA	NA	NA	NA	NA	0	0	0	0	0	0	0	0
Fbp2	0	NA	NA	NA	NA	NA	0	0	0	0	0	0	0	0
Fbxo27	0	NA	NA	NA	NA	NA	0	0	0	0	0	0	0	0
Fbxo40	0	NA	NA	NA	NA	NA	0	0	0	0	0	0	0	0
Fbxo44	0	NA	NA	NA	NA	NA	0	0	0	0	0	0	0	0
Fbxw13	0	NA	NA	NA	NA	NA	0	0	0	0	0	0	0	0
Fbxw14	0	NA	NA	NA	NA	NA	0	0	0	0	0	0	0	0
Fbxw15	0	NA	NA	NA	NA	NA	0	0	0	0	0	0	0	0
Fbxw16	0	NA	NA	NA	NA	NA	0	0	0	0	0	0	0	0
Fbxw20	0	NA	NA	NA	NA	NA	0	0	0	0	0	0	0	0
Fbxw21	0	NA	NA	NA	NA	NA	0	0	0	0	0	0	0	0
Fbxw22	0	NA	NA	NA	NA	NA	0	0	0	0	0	0	0	0
Fbxw24	0	NA	NA	NA	NA	NA	0	0	0	0	0	0	0	0
Fbxw26	0	NA	NA	NA	NA	NA	0	0	0	0	0	0	0	0
Fbxw28	0	NA	NA	NA	NA	NA	0	0	0	0	0	0	0	0
Fcer1a	0	NA	NA	NA	NA	NA	0	0	0	0	0	0	0	0
Fcgr1	0	NA	NA	NA	NA	NA	0	0	0	0	0	0	0	0
Fcnb	0	NA	NA	NA	NA	NA	0	0	0	0	0	0	0	0
Fcrl1	0	NA	NA	NA	NA	NA	0	0	0	0	0	0	0	0
Fcrl5	0	NA	NA	NA	NA	NA	0	0	0	0	0	0	0	0
Fcrl6	0	NA	NA	NA	NA	NA	0	0	0	0	0	0	0	0
Fcrla	0	NA	NA	NA	NA	NA	0	0	0	0	0	0	0	0
Fcrls	0	NA	NA	NA	NA	NA	0	0	0	0	0	0	0	0
Ferd3l	0	NA	NA	NA	NA	NA	0	0	0	0	0	0	0	0
Fermt1	0	NA	NA	NA	NA	NA	0	0	0	0	0	0	0	0
Fev	0	NA	NA	NA	NA	NA	0	0	0	0	0	0	0	0
Fezf1	0	NA	NA	NA	NA	NA	0	0	0	0	0	0	0	0
Fezf2	0	NA	NA	NA	NA	NA	0	0	0	0	0	0	0	0
Ffar1	0	NA	NA	NA	NA	NA	0	0	0	0	0	0	0	0
Ffar2	0	NA	NA	NA	NA	NA	0	0	0	0	0	0	0	0
Ffar3	0	NA	NA	NA	NA	NA	0	0	0	0	0	0	0	0
Ffar4	0	NA	NA	NA	NA	NA	0	0	0	0	0	0	0	0
Fga	0	NA	NA	NA	NA	NA	0	0	0	0	0	0	0	0
Fgf13	0	NA	NA	NA	NA	NA	0	0	0	0	0	0	0	0
Fgf16	0	NA	NA	NA	NA	NA	0	0	0	0	0	0	0	0
Fgf22	0	NA	NA	NA	NA	NA	0	0	0	0	0	0	0	0
Fgf5	0	NA	NA	NA	NA	NA	0	0	0	0	0	0	0	0
Fgf6	0	NA	NA	NA	NA	NA	0	0	0	0	0	0	0	0
Fgfr3	0	NA	NA	NA	NA	NA	0	0	0	0	0	0	0	0
Fgg	0	NA	NA	NA	NA	NA	0	0	0	0	0	0	0	0
Fgr	0	NA	NA	NA	NA	NA	0	0	0	0	0	0	0	0
Fhad1	0	NA	NA	NA	NA	NA	0	0	0	0	0	0	0	0
Fhad1os1	0	NA	NA	NA	NA	NA	0	0	0	0	0	0	0	0
Fhit	0	NA	NA	NA	NA	NA	0	0	0	0	0	0	0	0
Figla	0	NA	NA	NA	NA	NA	0	0	0	0	0	0	0	0
Fitm1	0	NA	NA	NA	NA	NA	0	0	0	0	0	0	0	0
Flg2	0	NA	NA	NA	NA	NA	0	0	0	0	0	0	0	0
Fmo9	0	NA	NA	NA	NA	NA	0	0	0	0	0	0	0	0
Fnd3c2	0	NA	NA	NA	NA	NA	0	0	0	0	0	0	0	0
Fndc3c1	0	NA	NA	NA	NA	NA	0	0	0	0	0	0	0	0
Folh1	0	NA	NA	NA	NA	NA	0	0	0	0	0	0	0	0
Folr4	0	NA	NA	NA	NA	NA	0	0	0	0	0	0	0	0
Foxa1	0	NA	NA	NA	NA	NA	0	0	0	0	0	0	0	0
Foxb1	0	NA	NA	NA	NA	NA	0	0	0	0	0	0	0	0
Foxb2	0	NA	NA	NA	NA	NA	0	0	0	0	0	0	0	0
Foxd3	0	NA	NA	NA	NA	NA	0	0	0	0	0	0	0	0
Foxe1	0	NA	NA	NA	NA	NA	0	0	0	0	0	0	0	0
Foxe3	0	NA	NA	NA	NA	NA	0	0	0	0	0	0	0	0
Foxi1	0	NA	NA	NA	NA	NA	0	0	0	0	0	0	0	0
Foxi2	0	NA	NA	NA	NA	NA	0	0	0	0	0	0	0	0
Foxi3	0	NA	NA	NA	NA	NA	0	0	0	0	0	0	0	0
Foxl2	0	NA	NA	NA	NA	NA	0	0	0	0	0	0	0	0
Foxr1	0	NA	NA	NA	NA	NA	0	0	0	0	0	0	0	0
Foxr2	0	NA	NA	NA	NA	NA	0	0	0	0	0	0	0	0
Fpr-rs3	0	NA	NA	NA	NA	NA	0	0	0	0	0	0	0	0
Fpr-rs4	0	NA	NA	NA	NA	NA	0	0	0	0	0	0	0	0
Fpr-rs6	0	NA	NA	NA	NA	NA	0	0	0	0	0	0	0	0
Fpr1	0	NA	NA	NA	NA	NA	0	0	0	0	0	0	0	0
Fpr3	0	NA	NA	NA	NA	NA	0	0	0	0	0	0	0	0
Frmpd1	0	NA	NA	NA	NA	NA	0	0	0	0	0	0	0	0
Frmpd1os	0	NA	NA	NA	NA	NA	0	0	0	0	0	0	0	0
Frrs1l	0	NA	NA	NA	NA	NA	0	0	0	0	0	0	0	0
Frs3os	0	NA	NA	NA	NA	NA	0	0	0	0	0	0	0	0
Fscb	0	NA	NA	NA	NA	NA	0	0	0	0	0	0	0	0
Fsd1	0	NA	NA	NA	NA	NA	0	0	0	0	0	0	0	0
Fshb	0	NA	NA	NA	NA	NA	0	0	0	0	0	0	0	0
Fshr	0	NA	NA	NA	NA	NA	0	0	0	0	0	0	0	0
Fstl5	0	NA	NA	NA	NA	NA	0	0	0	0	0	0	0	0
Ftcd	0	NA	NA	NA	NA	NA	0	0	0	0	0	0	0	0
Fthl17	0	NA	NA	NA	NA	NA	0	0	0	0	0	0	0	0
Ftmt	0	NA	NA	NA	NA	NA	0	0	0	0	0	0	0	0
Fut4	0	NA	NA	NA	NA	NA	0	0	0	0	0	0	0	0
Fut9	0	NA	NA	NA	NA	NA	0	0	0	0	0	0	0	0
Fxyd2	0	NA	NA	NA	NA	NA	0	0	0	0	0	0	0	0
Fxyd4	0	NA	NA	NA	NA	NA	0	0	0	0	0	0	0	0
Fxyd6	0	NA	NA	NA	NA	NA	0	0	0	0	0	0	0	0
Fzd10	0	NA	NA	NA	NA	NA	0	0	0	0	0	0	0	0
Fzd9	0	NA	NA	NA	NA	NA	0	0	0	0	0	0	0	0
G0s2	0	NA	NA	NA	NA	NA	0	0	0	0	0	0	0	0
G630055G22Rik	0	NA	NA	NA	NA	NA	0	0	0	0	0	0	0	0
G630093K05Rik	0	NA	NA	NA	NA	NA	0	0	0	0	0	0	0	0
G6pc2	0	NA	NA	NA	NA	NA	0	0	0	0	0	0	0	0
Gabbr2	0	NA	NA	NA	NA	NA	0	0	0	0	0	0	0	0
Gabra2	0	NA	NA	NA	NA	NA	0	0	0	0	0	0	0	0
Gabra4	0	NA	NA	NA	NA	NA	0	0	0	0	0	0	0	0
Gabra5	0	NA	NA	NA	NA	NA	0	0	0	0	0	0	0	0
Gabra6	0	NA	NA	NA	NA	NA	0	0	0	0	0	0	0	0
Gabrb1	0	NA	NA	NA	NA	NA	0	0	0	0	0	0	0	0
Gabrb3	0	NA	NA	NA	NA	NA	0	0	0	0	0	0	0	0
Gabrd	0	NA	NA	NA	NA	NA	0	0	0	0	0	0	0	0
Gabrg1	0	NA	NA	NA	NA	NA	0	0	0	0	0	0	0	0
Gabrg2	0	NA	NA	NA	NA	NA	0	0	0	0	0	0	0	0
Gabrg3	0	NA	NA	NA	NA	NA	0	0	0	0	0	0	0	0
Gabrp	0	NA	NA	NA	NA	NA	0	0	0	0	0	0	0	0
Gabrq	0	NA	NA	NA	NA	NA	0	0	0	0	0	0	0	0
Gabrr3	0	NA	NA	NA	NA	NA	0	0	0	0	0	0	0	0
Gad1os	0	NA	NA	NA	NA	NA	0	0	0	0	0	0	0	0
Gal	0	NA	NA	NA	NA	NA	0	0	0	0	0	0	0	0
Gal3st2	0	NA	NA	NA	NA	NA	0	0	0	0	0	0	0	0
Galnt14	0	NA	NA	NA	NA	NA	0	0	0	0	0	0	0	0
Galnt3	0	NA	NA	NA	NA	NA	0	0	0	0	0	0	0	0
Galntl5	0	NA	NA	NA	NA	NA	0	0	0	0	0	0	0	0
Galntl6	0	NA	NA	NA	NA	NA	0	0	0	0	0	0	0	0
Galp	0	NA	NA	NA	NA	NA	0	0	0	0	0	0	0	0
Galr1	0	NA	NA	NA	NA	NA	0	0	0	0	0	0	0	0
Gas2l2	0	NA	NA	NA	NA	NA	0	0	0	0	0	0	0	0
Gata5	0	NA	NA	NA	NA	NA	0	0	0	0	0	0	0	0
Gata5os	0	NA	NA	NA	NA	NA	0	0	0	0	0	0	0	0
Gbp8	0	NA	NA	NA	NA	NA	0	0	0	0	0	0	0	0
Gbx2	0	NA	NA	NA	NA	NA	0	0	0	0	0	0	0	0
Gc	0	NA	NA	NA	NA	NA	0	0	0	0	0	0	0	0
Gcg	0	NA	NA	NA	NA	NA	0	0	0	0	0	0	0	0
Gcgr	0	NA	NA	NA	NA	NA	0	0	0	0	0	0	0	0
Gck	0	NA	NA	NA	NA	NA	0	0	0	0	0	0	0	0
Gcm1	0	NA	NA	NA	NA	NA	0	0	0	0	0	0	0	0
Gcm2	0	NA	NA	NA	NA	NA	0	0	0	0	0	0	0	0
Gcnt7	0	NA	NA	NA	NA	NA	0	0	0	0	0	0	0	0
Gdf1	0	NA	NA	NA	NA	NA	0	0	0	0	0	0	0	0
Gdf10	0	NA	NA	NA	NA	NA	0	0	0	0	0	0	0	0
Gdf15	0	NA	NA	NA	NA	NA	0	0	0	0	0	0	0	0
Gdf3	0	NA	NA	NA	NA	NA	0	0	0	0	0	0	0	0
Gdf6	0	NA	NA	NA	NA	NA	0	0	0	0	0	0	0	0
Gdpd4	0	NA	NA	NA	NA	NA	0	0	0	0	0	0	0	0
Gfra3	0	NA	NA	NA	NA	NA	0	0	0	0	0	0	0	0
Gfral	0	NA	NA	NA	NA	NA	0	0	0	0	0	0	0	0
Ggt5	0	NA	NA	NA	NA	NA	0	0	0	0	0	0	0	0
Ggt6	0	NA	NA	NA	NA	NA	0	0	0	0	0	0	0	0
Ghsr	0	NA	NA	NA	NA	NA	0	0	0	0	0	0	0	0
Gif	0	NA	NA	NA	NA	NA	0	0	0	0	0	0	0	0
Gimap1	0	NA	NA	NA	NA	NA	0	0	0	0	0	0	0	0
Gimap3	0	NA	NA	NA	NA	NA	0	0	0	0	0	0	0	0
Gimap5	0	NA	NA	NA	NA	NA	0	0	0	0	0	0	0	0
Gimap7	0	NA	NA	NA	NA	NA	0	0	0	0	0	0	0	0
Gimap8	0	NA	NA	NA	NA	NA	0	0	0	0	0	0	0	0
Gja3	0	NA	NA	NA	NA	NA	0	0	0	0	0	0	0	0
Gjb1	0	NA	NA	NA	NA	NA	0	0	0	0	0	0	0	0
Gjb2	0	NA	NA	NA	NA	NA	0	0	0	0	0	0	0	0
Gjb6	0	NA	NA	NA	NA	NA	0	0	0	0	0	0	0	0
Gjd2	0	NA	NA	NA	NA	NA	0	0	0	0	0	0	0	0
Gje1	0	NA	NA	NA	NA	NA	0	0	0	0	0	0	0	0
Gkn1	0	NA	NA	NA	NA	NA	0	0	0	0	0	0	0	0
Gkn2	0	NA	NA	NA	NA	NA	0	0	0	0	0	0	0	0
Gkn3	0	NA	NA	NA	NA	NA	0	0	0	0	0	0	0	0
Glb1l2	0	NA	NA	NA	NA	NA	0	0	0	0	0	0	0	0
Gldn	0	NA	NA	NA	NA	NA	0	0	0	0	0	0	0	0
Glipr1l1	0	NA	NA	NA	NA	NA	0	0	0	0	0	0	0	0
Glipr1l2	0	NA	NA	NA	NA	NA	0	0	0	0	0	0	0	0
Glp1r	0	NA	NA	NA	NA	NA	0	0	0	0	0	0	0	0
Glra4	0	NA	NA	NA	NA	NA	0	0	0	0	0	0	0	0
Glt6d1	0	NA	NA	NA	NA	NA	0	0	0	0	0	0	0	0
Gltpd2	0	NA	NA	NA	NA	NA	0	0	0	0	0	0	0	0
Glycam1	0	NA	NA	NA	NA	NA	0	0	0	0	0	0	0	0
Gm10007	0	NA	NA	NA	NA	NA	0	0	0	0	0	0	0	0
Gm10024	0	NA	NA	NA	NA	NA	0	0	0	0	0	0	0	0
Gm10052	0	NA	NA	NA	NA	NA	0	0	0	0	0	0	0	0
Gm10057	0	NA	NA	NA	NA	NA	0	0	0	0	0	0	0	0
Gm10058	0	NA	NA	NA	NA	NA	0	0	0	0	0	0	0	0
Gm10081	0	NA	NA	NA	NA	NA	0	0	0	0	0	0	0	0
Gm10094	0	NA	NA	NA	NA	NA	0	0	0	0	0	0	0	0
Gm10096	0	NA	NA	NA	NA	NA	0	0	0	0	0	0	0	0
Gm10100	0	NA	NA	NA	NA	NA	0	0	0	0	0	0	0	0
Gm10104	0	NA	NA	NA	NA	NA	0	0	0	0	0	0	0	0
Gm10142	0	NA	NA	NA	NA	NA	0	0	0	0	0	0	0	0
Gm10147	0	NA	NA	NA	NA	NA	0	0	0	0	0	0	0	0
Gm10190	0	NA	NA	NA	NA	NA	0	0	0	0	0	0	0	0
Gm10220	0	NA	NA	NA	NA	NA	0	0	0	0	0	0	0	0
Gm10228	0	NA	NA	NA	NA	NA	0	0	0	0	0	0	0	0
Gm10229	0	NA	NA	NA	NA	NA	0	0	0	0	0	0	0	0
[truncated: 22,063 more rows]
