# Supplementary material for: A Method for the Acute and Rapid Degradation of Endogenous Proteins
Source: Cell. 2017 Dec 14;171(7):1692–1706.e18. doi: 10.1016/j.cell.2017.10.033 (PMC5733393; doi:10.1016/j.cell.2017.10.033)
Supplement: Table S3. RNA Sequencing mCherry-TRIM21 versus Wild-Type (IgG), Related to Figure S5M [file mmc3.xlsx]

## Sheet: Sheet1
ID	baseMean	log2FoldChange	lfcSE	stat	pvalue	padj	replicate 1	replicate 2	replicate 3	mean Trim21	replicate 1	replicate 2	replicate 3	mean wildtype
Trim21	11517.6	5.55778	0.105546	52.6574	0	0	22651.8	22382.4	23520.9	22851.7	150.473	199.002	201.171	183.549
Dio2	16.3595	0.793149	0.12565	6.31237	2.74787e-10	1.38426e-07	26.6364	28.1186	37.756	30.837	0	1.1503	4.49545	1.88192
Ldb2	13.7368	0.700397	0.120681	5.8037	6.48678e-09	2.25632e-06	20.7172	22.4949	32.6538	25.2886	3.15677	1.1503	2.24772	2.18493
Sorcs2	282.714	0.677303	0.113078	5.98972	2.10198e-09	8.08099e-07	411.385	337.424	344.906	364.571	223.078	179.447	200.047	200.858
Aqp1	11942.1	0.65641	0.0944374	6.95074	3.63372e-12	2.52786e-09	16315.3	13908.6	14836.1	15020	8947.34	8592.76	9052.7	8864.27
Kcnn4	960.857	0.546957	0.130318	4.19709	2.70368e-05	0.00434045	1468.95	1200.1	1026.55	1231.87	740.789	601.608	727.138	689.845
Npc2	10923.1	-0.30426	0.0660351	-4.60755	4.0745e-06	0.000793659	9443.1	9991.11	9668.59	9700.93	12033.6	12055.2	12346.7	12145.2
Arhgap28	1105.68	-0.340906	0.0818085	-4.16712	3.08469e-05	0.00474577	1010.21	959.408	915.327	961.648	1234.3	1205.52	1309.3	1249.7
Gas2	3613.68	-0.354859	0.0865877	-4.09826	4.16268e-05	0.00614269	3064.17	3087.43	3197.01	3116.2	4286.89	4289.48	3757.07	4111.15
Ptprk	3845.96	-0.412596	0.10023	-4.11651	3.84654e-05	0.0057341	3187.49	3239.27	3170.48	3199.08	4191.14	4781.81	4505.56	4492.84
Ttl	382.404	-0.421796	0.103164	-4.08861	4.33973e-05	0.00633991	340.354	334.049	272.455	315.62	425.112	478.526	443.925	449.188
Jph1	6.25321	-0.425433	0.0902488	-4.71401	2.42894e-06	0.000486481	0	1.12475	0	0.374915	13.6793	10.3527	12.3625	12.1315
6430411K18Rik	7.65827	-0.445097	0.0959581	-4.63846	3.51019e-06	0.000692978	0	0	1.02043	0.340144	7.3658	20.7054	16.8579	14.9764
Epha7	6.4121	-0.451366	0.0924293	-4.88337	1.04289e-06	0.000241836	0	0	0	0	15.7838	9.20242	13.4863	12.8242
Cxx1c	7.23552	-0.451768	0.095587	-4.72625	2.28703e-06	0.000477303	0	0	0	0	11.5748	16.1042	15.7341	14.471
Gstm1	2821.85	-0.458674	0.10375	-4.42095	9.82685e-06	0.00168895	2349.92	2159.51	2349.03	2286.16	3087.32	3102.37	3882.94	3357.54
Slc43a1	156.47	-0.487451	0.116978	-4.16702	3.0861e-05	0.00474577	117.398	131.595	117.35	122.114	172.57	187.499	212.41	190.826
Olfml2b	501.136	-0.48894	0.120146	-4.06954	4.71052e-05	0.00674666	363.044	377.915	425.52	388.826	608.204	554.446	677.688	613.446
Amigo2	583.687	-0.491118	0.0958589	-5.12334	3.00177e-07	7.3088e-05	470.577	470.144	467.358	469.359	652.399	770.703	670.945	698.016
Ppp1r3c	9.84026	-0.491473	0.104262	-4.71384	2.43091e-06	0.000486481	0	1.12475	1.02043	0.715059	27.3587	13.8036	15.7341	18.9655
Lum	27.2911	-0.502978	0.111663	-4.50445	6.65462e-06	0.00121522	6.90574	1.12475	11.2247	6.41841	39.9858	48.3127	56.1931	48.1638
Mapkapk3	698.301	-0.503213	0.121467	-4.14278	3.43118e-05	0.00516764	487.348	509.51	608.177	535.011	792.349	874.23	918.195	861.591
Aff3	486.98	-0.505528	0.119491	-4.23069	2.3298e-05	0.00378179	377.842	377.915	369.396	375.051	530.337	626.915	639.477	598.91
Dapk1	21.8304	-0.506344	0.119661	-4.23149	2.32153e-05	0.00378179	9.86534	7.87322	10.2043	9.31429	32.62	32.2085	38.2113	34.3466
Chn1	11.2339	-0.515481	0.108792	-4.73822	2.15605e-06	0.000456489	0.986534	3.37424	3.06129	2.47402	18.9406	25.3067	15.7341	19.9938
Tuba4a	291.699	-0.524228	0.119218	-4.39723	1.09643e-05	0.0018202	230.849	226.074	209.188	222.037	383.021	332.437	368.627	361.362
Rnd3	1648.69	-0.526049	0.0797392	-6.59711	4.19242e-11	2.35565e-08	1398.9	1315.95	1249.01	1321.29	1913	1944.01	2071.28	1976.1
Hexb	501.726	-0.526793	0.110007	-4.78873	1.67843e-06	0.000365973	363.044	368.917	434.704	388.888	596.63	666.025	581.036	614.564
Gstm2	741.707	-0.529696	0.0925068	-5.72602	1.02816e-08	3.2653e-06	589.947	596.115	576.544	587.535	939.665	896.086	851.887	895.879
Crtap	2074.74	-0.53413	0.0917244	-5.82321	5.77284e-09	2.05696e-06	1599.17	1609.51	1713.3	1640.66	2369.68	2467.4	2689.4	2508.83
Cdo1	117.371	-0.537661	0.132357	-4.06219	4.8614e-05	0.00689517	31.5691	59.6115	93.8797	61.6868	125.219	172.545	221.401	173.055
Rtl1	155.403	-0.542145	0.136068	-3.98436	6.76625e-05	0.0094141	127.263	106.851	82.6549	105.59	199.929	190.95	224.772	205.217
AW551984	2638.7	-0.543328	0.135851	-3.99943	6.3496e-05	0.00891935	1700.78	1663.5	2050.05	1804.78	3102.05	3645.31	3670.53	3472.63
Ndn	536.721	-0.549818	0.102693	-5.35398	8.60426e-08	2.28545e-05	443.94	381.289	421.438	415.556	640.824	632.666	700.166	657.885
Rnase4	406.444	-0.551853	0.135117	-4.08425	4.4219e-05	0.006396	238.741	262.066	332.661	277.822	474.568	587.805	542.825	535.066
Rnpepl1	9.88559	-0.552342	0.100892	-5.47457	4.38567e-08	1.23212e-05	0	0	0	0	12.6271	26.457	20.2295	19.7712
Mirg	519.861	-0.553968	0.121799	-4.5482	5.4106e-06	0.00102654	389.681	398.16	368.376	385.405	668.183	687.881	606.885	654.316
Itgb3	160.138	-0.556451	0.126015	-4.41576	1.00654e-05	0.00170982	119.371	123.722	108.166	117.086	196.772	210.505	202.295	203.191
Cacna1g	438.327	-0.562117	0.134982	-4.1644	3.12177e-05	0.00475062	299.906	347.546	250.006	299.153	567.166	484.277	681.06	577.501
Rora	117.343	-0.567682	0.135737	-4.18221	2.88689e-05	0.0045349	61.1651	68.6095	73.4711	67.7485	148.368	175.996	176.446	166.937
Vldlr	288.531	-0.57422	0.136995	-4.19153	2.77077e-05	0.0043998	257.485	166.462	98.9818	174.31	496.665	399.155	312.433	402.751
Mmp16	13.8825	-0.576929	0.122347	-4.71552	2.411e-06	0.000486481	4.93267	5.62373	3.06129	4.53923	23.1496	19.5551	26.9727	23.2258
Phyh	24.3405	-0.586972	0.128814	-4.55676	5.19491e-06	0.000998585	9.86534	7.87322	14.286	10.6749	24.2019	44.8618	44.9545	38.0061
Mgp	402.388	-0.58913	0.130887	-4.50106	6.76162e-06	0.00121951	230.849	361.043	248.985	280.292	490.352	524.538	558.559	524.483
Pdk4	948.613	-0.591895	0.134444	-4.40252	1.06999e-05	0.00179672	558.378	592.741	764.303	638.474	1075.41	1280.29	1420.56	1258.75
Spats2l	288.387	-0.595984	0.131711	-4.52494	6.04135e-06	0.00111719	192.374	168.712	234.699	198.595	378.812	363.496	392.228	378.179
Stra6	30.5849	-0.598452	0.135175	-4.42723	9.54513e-06	0.00166006	13.8115	19.1207	15.3065	16.0795	53.6651	29.9079	51.6976	45.0902
Eml2	82.2862	-0.603942	0.134792	-4.48056	7.44489e-06	0.00131039	58.2055	52.863	51.0216	54.03	102.069	110.429	119.129	110.542
Adam23	721.913	-0.613147	0.12863	-4.76673	1.87242e-06	0.000402266	441.967	523.007	541.849	502.274	788.14	981.208	1055.31	941.551
Islr	197.541	-0.6136	0.136933	-4.48104	7.42816e-06	0.00131039	112.465	94.4786	134.697	113.88	231.496	276.073	336.035	281.201
Parp12	36.8211	-0.618819	0.13631	-4.5398	5.6307e-06	0.0010546	16.7711	21.3702	22.4495	20.1969	56.8219	54.0642	49.4499	53.4453
Eya1	191.79	-0.629076	0.114398	-5.49902	3.81915e-08	1.094e-05	131.209	141.718	144.901	139.276	260.96	241.564	230.392	244.305
Mccc2	78.2001	-0.636296	0.129825	-4.90119	9.52582e-07	0.000224456	44.394	50.6136	63.2667	52.7581	93.6508	113.88	103.395	103.642
Rhox5	112.367	-0.636551	0.130811	-4.86618	1.13778e-06	0.000259716	63.1382	73.1085	89.798	75.3482	151.525	143.788	152.845	149.386
Peg13	400.722	-0.643398	0.124012	-5.1882	2.12336e-07	5.25765e-05	239.728	276.687	323.477	279.964	440.896	572.851	550.692	521.479
Hmcn1	12.6056	-0.643627	0.113465	-5.67247	1.40754e-08	4.3536e-06	2.9596	2.24949	0	1.73636	29.4632	21.8558	19.1056	23.4749
Cdon	1294.19	-0.650161	0.124035	-5.24174	1.59072e-07	4.07698e-05	887.88	868.304	946.96	901.048	1591.01	1684.04	1786.94	1687.33
Herc3	38.5305	-0.651666	0.135491	-4.80967	1.51179e-06	0.000334633	22.6903	8.99796	25.5108	19.0663	53.6651	51.7636	68.5555	57.9948
Epha4	192.958	-0.656015	0.125262	-5.23713	1.63097e-07	4.10808e-05	130.222	114.724	153.065	132.67	249.385	249.616	260.736	253.245
Maf	55.1512	-0.6609	0.137033	-4.82293	1.41465e-06	0.000317949	27.6229	29.2434	32.6538	29.84	64.1877	81.6715	95.5282	80.4625
Tmem176b	60.3044	-0.675514	0.135994	-4.96723	6.79163e-07	0.000162654	37.4883	30.3681	39.7968	35.8844	64.1877	100.076	89.9089	84.7243
Zfp422	11.9162	-0.704953	0.116048	-6.07467	1.24245e-09	5.33854e-07	0.986534	1.12475	1.02043	1.0439	26.3064	20.7054	21.3534	22.7884
Pappa2	865.786	-0.721395	0.136458	-5.28658	1.24627e-07	3.25121e-05	452.819	574.745	484.705	504.09	1095.4	1463.19	1123.86	1227.48
Slc16a9	57.5606	-0.72887	0.135706	-5.37095	7.8321e-08	2.11887e-05	28.6095	38.2413	33.6742	33.5084	64.1877	85.1224	95.5282	81.6128
Rab6b	21.0093	-0.732183	0.125029	-5.85609	4.73896e-09	1.73079e-06	0	8.99796	7.14302	5.38033	32.62	37.96	39.3351	36.6384
Tshz3	43.0011	-0.741109	0.136807	-5.4172	6.0541e-08	1.66876e-05	21.7037	19.1207	23.4699	21.4314	61.0309	51.7636	80.918	64.5708
Sfrp2	31.3899	-0.742046	0.123561	-6.00551	1.90729e-09	7.5307e-07	2.9596	7.87322	9.18388	6.67223	38.9335	55.2145	74.1749	56.1076
Myl9	984.782	-0.743163	0.109705	-6.77418	1.2511e-11	7.31095e-09	674.789	707.465	651.035	677.763	1339.52	1095.09	1440.79	1291.8
Slc1a3	2000.97	-0.751132	0.133399	-5.63071	1.79474e-08	5.3509e-06	1228.23	1052.76	1342.89	1207.96	2796.9	2567.48	3017.57	2793.98
Col11a1	83.1865	-0.75717	0.135468	-5.5893	2.27987e-08	6.66132e-06	51.2997	62.9858	31.6334	48.6396	103.121	123.082	126.996	117.733
Egfr	112.869	-0.767061	0.133512	-5.74524	9.17897e-09	2.9799e-06	69.0574	67.4847	65.3076	67.2832	159.943	129.984	185.437	158.455
Sparcl1	332.537	-0.771528	0.12727	-6.06214	1.34322e-09	5.6066e-07	176.59	231.698	220.413	209.567	385.126	500.382	481.013	455.507
Gata6	23.6771	-0.772672	0.131343	-5.88285	4.03266e-09	1.51059e-06	5.9192	8.99796	8.16345	7.69354	48.4038	39.1103	31.4681	39.6607
Fhl1	860.564	-0.776961	0.137037	-5.6697	1.43044e-08	4.3536e-06	418.29	526.381	392.866	445.846	1217.46	1413.72	1194.66	1275.28
Enpp1	1021.75	-0.780804	0.0863057	-9.04696	1.47006e-19	1.65201e-16	746.806	737.833	675.526	720.055	1361.62	1280.29	1328.4	1323.44
Gap43	37.5616	-0.784644	0.136037	-5.76787	8.02787e-09	2.66544e-06	13.8115	21.3702	11.2247	15.4688	54.7173	75.92	48.326	59.6545
Nhsl2	63.4742	-0.786816	0.136342	-5.77091	7.88434e-09	2.66544e-06	27.6229	26.9939	32.6538	29.0902	102.069	117.331	74.1749	97.8582
Ace	44.2034	-0.800261	0.124484	-6.42862	1.28771e-10	6.71862e-08	7.89227	3.37424	11.2247	7.49708	57.8741	72.4691	112.386	80.9098
H19	294.026	-0.818992	0.126601	-6.46907	9.8606e-11	5.33531e-08	40.4479	59.6115	95.9205	65.3266	418.798	425.612	723.767	522.726
Ikzf2	119.146	-0.820355	0.130843	-6.26977	3.61589e-10	1.70402e-07	69.0574	64.1105	77.5528	70.2402	173.622	151.84	178.694	168.052
Agtr2	1392.29	-0.825088	0.131374	-6.28047	3.37548e-10	1.64375e-07	389.681	359.919	528.583	426.061	2048.74	2336.26	2690.52	2358.51
Smoc2	100.706	-0.825642	0.137026	-6.02544	1.68653e-09	6.84401e-07	37.4883	49.4888	48.9807	45.3193	142.055	159.892	166.331	156.093
Mrvi1	291.954	-0.826256	0.134148	-6.15931	7.30639e-10	3.23452e-07	130.222	186.708	171.432	162.788	347.245	447.468	468.65	421.121
Fibin	247.085	-0.836351	0.135748	-6.16104	7.22707e-10	3.23452e-07	106.546	165.338	124.493	132.125	355.663	438.265	292.204	362.044
Ptprm	261.037	-0.882317	0.128791	-6.85078	7.34475e-12	4.47081e-09	162.778	147.342	141.84	150.653	359.872	354.293	400.095	371.42
Eml5	78.7197	-0.91961	0.133658	-6.88032	5.97187e-12	3.79318e-09	47.3536	33.7424	41.8377	40.9779	127.323	126.533	95.5282	116.462
Cd24a	846.732	-0.922944	0.133612	-6.90763	4.92804e-12	3.27244e-09	169.684	259.816	331.64	253.713	1214.3	1503.45	1601.5	1439.75
Ntn1	107.02	-0.950999	0.13081	-7.27011	3.59207e-13	2.91537e-10	59.192	55.1125	57.1442	57.1496	152.577	148.389	169.703	156.89
Gas6	52.0114	-0.952782	0.135478	-7.03273	2.02524e-12	1.47934e-09	19.7307	8.99796	17.3473	15.3587	82.076	80.5212	103.395	88.6642
Camk1d	76.7566	-0.953554	0.133602	-7.13727	9.52e-13	7.31987e-10	43.4075	34.8671	38.7764	39.017	122.062	98.926	122.501	114.496
0610005C13Rik	0	NA	NA	NA	NA	NA	0	0	0	0	0	0	0	0
0610010B08Rik	0	NA	NA	NA	NA	NA	0	0	0	0	0	0	0	0
0610031O16Rik	0	NA	NA	NA	NA	NA	0	0	0	0	0	0	0	0
1100001G20Rik	0	NA	NA	NA	NA	NA	0	0	0	0	0	0	0	0
1110015O18Rik	0	NA	NA	NA	NA	NA	0	0	0	0	0	0	0	0
1110025L11Rik	0	NA	NA	NA	NA	NA	0	0	0	0	0	0	0	0
1110028F11Rik	0	NA	NA	NA	NA	NA	0	0	0	0	0	0	0	0
1110028F18Rik	0	NA	NA	NA	NA	NA	0	0	0	0	0	0	0	0
1110032F04Rik	0	NA	NA	NA	NA	NA	0	0	0	0	0	0	0	0
1110036E04Rik	0	NA	NA	NA	NA	NA	0	0	0	0	0	0	0	0
1190003K10Rik	0	NA	NA	NA	NA	NA	0	0	0	0	0	0	0	0
1500009L16Rik	0	NA	NA	NA	NA	NA	0	0	0	0	0	0	0	0
1500012K07Rik	0	NA	NA	NA	NA	NA	0	0	0	0	0	0	0	0
1600014K23Rik	0	NA	NA	NA	NA	NA	0	0	0	0	0	0	0	0
1600015I10Rik	0	NA	NA	NA	NA	NA	0	0	0	0	0	0	0	0
1600029I14Rik	0	NA	NA	NA	NA	NA	0	0	0	0	0	0	0	0
1700001D01Rik	0	NA	NA	NA	NA	NA	0	0	0	0	0	0	0	0
1700001F09Rik	0	NA	NA	NA	NA	NA	0	0	0	0	0	0	0	0
1700001K19Rik	0	NA	NA	NA	NA	NA	0	0	0	0	0	0	0	0
1700003C15Rik	0	NA	NA	NA	NA	NA	0	0	0	0	0	0	0	0
1700003D09Rik	0	NA	NA	NA	NA	NA	0	0	0	0	0	0	0	0
1700003E24Rik	0	NA	NA	NA	NA	NA	0	0	0	0	0	0	0	0
1700003G13Rik	0	NA	NA	NA	NA	NA	0	0	0	0	0	0	0	0
1700003G18Rik	0	NA	NA	NA	NA	NA	0	0	0	0	0	0	0	0
1700003H04Rik	0	NA	NA	NA	NA	NA	0	0	0	0	0	0	0	0
1700003L19Rik	0	NA	NA	NA	NA	NA	0	0	0	0	0	0	0	0
1700003P14Rik	0	NA	NA	NA	NA	NA	0	0	0	0	0	0	0	0
1700006A11Rik	0	NA	NA	NA	NA	NA	0	0	0	0	0	0	0	0
1700006E09Rik	0	NA	NA	NA	NA	NA	0	0	0	0	0	0	0	0
1700006F04Rik	0	NA	NA	NA	NA	NA	0	0	0	0	0	0	0	0
1700007B14Rik	0	NA	NA	NA	NA	NA	0	0	0	0	0	0	0	0
1700008F21Rik	0	NA	NA	NA	NA	NA	0	0	0	0	0	0	0	0
1700008K24Rik	0	NA	NA	NA	NA	NA	0	0	0	0	0	0	0	0
1700008P02Rik	0	NA	NA	NA	NA	NA	0	0	0	0	0	0	0	0
1700009C05Rik	0	NA	NA	NA	NA	NA	0	0	0	0	0	0	0	0
1700009J07Rik	0	NA	NA	NA	NA	NA	0	0	0	0	0	0	0	0
1700010D01Rik	0	NA	NA	NA	NA	NA	0	0	0	0	0	0	0	0
1700010I02Rik	0	NA	NA	NA	NA	NA	0	0	0	0	0	0	0	0
1700010J16Rik	0	NA	NA	NA	NA	NA	0	0	0	0	0	0	0	0
1700010K23Rik	0	NA	NA	NA	NA	NA	0	0	0	0	0	0	0	0
1700011B04Rik	0	NA	NA	NA	NA	NA	0	0	0	0	0	0	0	0
1700011H14Rik	0	NA	NA	NA	NA	NA	0	0	0	0	0	0	0	0
1700011M02Rik	0	NA	NA	NA	NA	NA	0	0	0	0	0	0	0	0
1700012B09Rik	0	NA	NA	NA	NA	NA	0	0	0	0	0	0	0	0
1700012L04Rik	0	NA	NA	NA	NA	NA	0	0	0	0	0	0	0	0
1700012P22Rik	0	NA	NA	NA	NA	NA	0	0	0	0	0	0	0	0
1700013D24Rik	0	NA	NA	NA	NA	NA	0	0	0	0	0	0	0	0
1700013G24Rik	0	NA	NA	NA	NA	NA	0	0	0	0	0	0	0	0
1700015E13Rik	0	NA	NA	NA	NA	NA	0	0	0	0	0	0	0	0
1700016D06Rik	0	NA	NA	NA	NA	NA	0	0	0	0	0	0	0	0
1700016H13Rik	0	NA	NA	NA	NA	NA	0	0	0	0	0	0	0	0
1700016K19Rik	0	NA	NA	NA	NA	NA	0	0	0	0	0	0	0	0
1700016L21Rik	0	NA	NA	NA	NA	NA	0	0	0	0	0	0	0	0
1700016P04Rik	0	NA	NA	NA	NA	NA	0	0	0	0	0	0	0	0
1700017D01Rik	0	NA	NA	NA	NA	NA	0	0	0	0	0	0	0	0
1700017G19Rik	0	NA	NA	NA	NA	NA	0	0	0	0	0	0	0	0
1700018B24Rik	0	NA	NA	NA	NA	NA	0	0	0	0	0	0	0	0
1700018C11Rik	0	NA	NA	NA	NA	NA	0	0	0	0	0	0	0	0
1700018F24Rik	0	NA	NA	NA	NA	NA	0	0	0	0	0	0	0	0
1700018G05Rik	0	NA	NA	NA	NA	NA	0	0	0	0	0	0	0	0
1700019D03Rik	0	NA	NA	NA	NA	NA	0	0	0	0	0	0	0	0
1700019E08Rik	0	NA	NA	NA	NA	NA	0	0	0	0	0	0	0	0
1700019G24Rik	0	NA	NA	NA	NA	NA	0	0	0	0	0	0	0	0
1700019M22Rik	0	NA	NA	NA	NA	NA	0	0	0	0	0	0	0	0
1700019O17Rik	0	NA	NA	NA	NA	NA	0	0	0	0	0	0	0	0
1700020A23Rik	0	NA	NA	NA	NA	NA	0	0	0	0	0	0	0	0
1700020G17Rik	0	NA	NA	NA	NA	NA	0	0	0	0	0	0	0	0
1700020M21Rik	0	NA	NA	NA	NA	NA	0	0	0	0	0	0	0	0
1700020N15Rik	0	NA	NA	NA	NA	NA	0	0	0	0	0	0	0	0
1700021F07Rik	0	NA	NA	NA	NA	NA	0	0	0	0	0	0	0	0
1700022A21Rik	0	NA	NA	NA	NA	NA	0	0	0	0	0	0	0	0
1700022A22Rik	0	NA	NA	NA	NA	NA	0	0	0	0	0	0	0	0
1700022E09Rik	0	NA	NA	NA	NA	NA	0	0	0	0	0	0	0	0
1700022I11Rik	0	NA	NA	NA	NA	NA	0	0	0	0	0	0	0	0
1700023C21Rik	0	NA	NA	NA	NA	NA	0	0	0	0	0	0	0	0
1700023E05Rik	0	NA	NA	NA	NA	NA	0	0	0	0	0	0	0	0
1700023F02Rik	0	NA	NA	NA	NA	NA	0	0	0	0	0	0	0	0
1700024B18Rik	0	NA	NA	NA	NA	NA	0	0	0	0	0	0	0	0
1700024F13Rik	0	NA	NA	NA	NA	NA	0	0	0	0	0	0	0	0
1700024G13Rik	0	NA	NA	NA	NA	NA	0	0	0	0	0	0	0	0
1700024P04Rik	0	NA	NA	NA	NA	NA	0	0	0	0	0	0	0	0
1700025C18Rik	0	NA	NA	NA	NA	NA	0	0	0	0	0	0	0	0
1700025F22Rik	0	NA	NA	NA	NA	NA	0	0	0	0	0	0	0	0
1700025K24Rik	0	NA	NA	NA	NA	NA	0	0	0	0	0	0	0	0
1700025N23Rik	0	NA	NA	NA	NA	NA	0	0	0	0	0	0	0	0
1700026D11Rik	0	NA	NA	NA	NA	NA	0	0	0	0	0	0	0	0
1700026F02Rik	0	NA	NA	NA	NA	NA	0	0	0	0	0	0	0	0
1700027A15Rik	0	NA	NA	NA	NA	NA	0	0	0	0	0	0	0	0
1700027F09Rik	0	NA	NA	NA	NA	NA	0	0	0	0	0	0	0	0
1700027H10Rik	0	NA	NA	NA	NA	NA	0	0	0	0	0	0	0	0
1700027J07Rik	0	NA	NA	NA	NA	NA	0	0	0	0	0	0	0	0
1700028D13Rik	0	NA	NA	NA	NA	NA	0	0	0	0	0	0	0	0
1700028P14Rik	0	NA	NA	NA	NA	NA	0	0	0	0	0	0	0	0
1700028P15Rik	0	NA	NA	NA	NA	NA	0	0	0	0	0	0	0	0
1700029B22Rik	0	NA	NA	NA	NA	NA	0	0	0	0	0	0	0	0
1700029F12Rik	0	NA	NA	NA	NA	NA	0	0	0	0	0	0	0	0
1700029J03Rik	0	NA	NA	NA	NA	NA	0	0	0	0	0	0	0	0
1700029M20Rik	0	NA	NA	NA	NA	NA	0	0	0	0	0	0	0	0
1700029N11Rik	0	NA	NA	NA	NA	NA	0	0	0	0	0	0	0	0
1700029P11Rik	0	NA	NA	NA	NA	NA	0	0	0	0	0	0	0	0
1700030A11Rik	0	NA	NA	NA	NA	NA	0	0	0	0	0	0	0	0
1700030F04Rik	0	NA	NA	NA	NA	NA	0	0	0	0	0	0	0	0
1700030M09Rik	0	NA	NA	NA	NA	NA	0	0	0	0	0	0	0	0
1700030O20Rik	0	NA	NA	NA	NA	NA	0	0	0	0	0	0	0	0
1700031F05Rik	0	NA	NA	NA	NA	NA	0	0	0	0	0	0	0	0
1700031M16Rik	0	NA	NA	NA	NA	NA	0	0	0	0	0	0	0	0
1700031P21Rik	0	NA	NA	NA	NA	NA	0	0	0	0	0	0	0	0
1700034G24Rik	0	NA	NA	NA	NA	NA	0	0	0	0	0	0	0	0
1700034K08Rik	0	NA	NA	NA	NA	NA	0	0	0	0	0	0	0	0
1700034O15Rik	0	NA	NA	NA	NA	NA	0	0	0	0	0	0	0	0
1700036G14Rik	0	NA	NA	NA	NA	NA	0	0	0	0	0	0	0	0
1700039E15Rik	0	NA	NA	NA	NA	NA	0	0	0	0	0	0	0	0
1700039E22Rik	0	NA	NA	NA	NA	NA	0	0	0	0	0	0	0	0
1700041C23Rik	0	NA	NA	NA	NA	NA	0	0	0	0	0	0	0	0
1700041M19Rik	0	NA	NA	NA	NA	NA	0	0	0	0	0	0	0	0
1700042B14Rik	0	NA	NA	NA	NA	NA	0	0	0	0	0	0	0	0
1700042G07Rik	0	NA	NA	NA	NA	NA	0	0	0	0	0	0	0	0
1700044C05Rik	0	NA	NA	NA	NA	NA	0	0	0	0	0	0	0	0
1700044K03Rik	0	NA	NA	NA	NA	NA	0	0	0	0	0	0	0	0
1700046C09Rik	0	NA	NA	NA	NA	NA	0	0	0	0	0	0	0	0
1700047A11Rik	0	NA	NA	NA	NA	NA	0	0	0	0	0	0	0	0
1700047E10Rik	0	NA	NA	NA	NA	NA	0	0	0	0	0	0	0	0
1700047G03Rik	0	NA	NA	NA	NA	NA	0	0	0	0	0	0	0	0
1700047I17Rik2	0	NA	NA	NA	NA	NA	0	0	0	0	0	0	0	0
1700047L14Rik	0	NA	NA	NA	NA	NA	0	0	0	0	0	0	0	0
1700047M11Rik	0	NA	NA	NA	NA	NA	0	0	0	0	0	0	0	0
1700048M11Rik	0	NA	NA	NA	NA	NA	0	0	0	0	0	0	0	0
1700049E22Rik	0	NA	NA	NA	NA	NA	0	0	0	0	0	0	0	0
1700049L16Rik	0	NA	NA	NA	NA	NA	0	0	0	0	0	0	0	0
1700051A21Rik	0	NA	NA	NA	NA	NA	0	0	0	0	0	0	0	0
1700052I22Rik	0	NA	NA	NA	NA	NA	0	0	0	0	0	0	0	0
1700054A03Rik	0	NA	NA	NA	NA	NA	0	0	0	0	0	0	0	0
1700054K19Rik	0	NA	NA	NA	NA	NA	0	0	0	0	0	0	0	0
1700054M17Rik	0	NA	NA	NA	NA	NA	0	0	0	0	0	0	0	0
1700054O13Rik	0	NA	NA	NA	NA	NA	0	0	0	0	0	0	0	0
1700055C04Rik	0	NA	NA	NA	NA	NA	0	0	0	0	0	0	0	0
1700055N04Rik	0	NA	NA	NA	NA	NA	0	0	0	0	0	0	0	0
1700057H15Rik	0	NA	NA	NA	NA	NA	0	0	0	0	0	0	0	0
1700061F12Rik	0	NA	NA	NA	NA	NA	0	0	0	0	0	0	0	0
1700061G19Rik	0	NA	NA	NA	NA	NA	0	0	0	0	0	0	0	0
1700061I17Rik	0	NA	NA	NA	NA	NA	0	0	0	0	0	0	0	0
1700063A18Rik	0	NA	NA	NA	NA	NA	0	0	0	0	0	0	0	0
1700063O14Rik	0	NA	NA	NA	NA	NA	0	0	0	0	0	0	0	0
1700064J06Rik	0	NA	NA	NA	NA	NA	0	0	0	0	0	0	0	0
1700065I16Rik	0	NA	NA	NA	NA	NA	0	0	0	0	0	0	0	0
1700065J11Rik	0	NA	NA	NA	NA	NA	0	0	0	0	0	0	0	0
1700065J18Rik	0	NA	NA	NA	NA	NA	0	0	0	0	0	0	0	0
1700065L07Rik	0	NA	NA	NA	NA	NA	0	0	0	0	0	0	0	0
1700065O20Rik	0	NA	NA	NA	NA	NA	0	0	0	0	0	0	0	0
1700066B17Rik	0	NA	NA	NA	NA	NA	0	0	0	0	0	0	0	0
1700066B19Rik	0	NA	NA	NA	NA	NA	0	0	0	0	0	0	0	0
1700066N21Rik	0	NA	NA	NA	NA	NA	0	0	0	0	0	0	0	0
1700067G17Rik	0	NA	NA	NA	NA	NA	0	0	0	0	0	0	0	0
1700067P10Rik	0	NA	NA	NA	NA	NA	0	0	0	0	0	0	0	0
1700069L16Rik	0	NA	NA	NA	NA	NA	0	0	0	0	0	0	0	0
1700069P05Rik	0	NA	NA	NA	NA	NA	0	0	0	0	0	0	0	0
1700071M16Rik	0	NA	NA	NA	NA	NA	0	0	0	0	0	0	0	0
1700072B07Rik	0	NA	NA	NA	NA	NA	0	0	0	0	0	0	0	0
1700072O05Rik	0	NA	NA	NA	NA	NA	0	0	0	0	0	0	0	0
1700074H08Rik	0	NA	NA	NA	NA	NA	0	0	0	0	0	0	0	0
1700074P13Rik	0	NA	NA	NA	NA	NA	0	0	0	0	0	0	0	0
1700080E11Rik	0	NA	NA	NA	NA	NA	0	0	0	0	0	0	0	0
1700080O16Rik	0	NA	NA	NA	NA	NA	0	0	0	0	0	0	0	0
1700084F23Rik	0	NA	NA	NA	NA	NA	0	0	0	0	0	0	0	0
1700085C21Rik	0	NA	NA	NA	NA	NA	0	0	0	0	0	0	0	0
1700086L19Rik	0	NA	NA	NA	NA	NA	0	0	0	0	0	0	0	0
1700091H14Rik	0	NA	NA	NA	NA	NA	0	0	0	0	0	0	0	0
1700092C10Rik	0	NA	NA	NA	NA	NA	0	0	0	0	0	0	0	0
1700092E19Rik	0	NA	NA	NA	NA	NA	0	0	0	0	0	0	0	0
1700092K14Rik	0	NA	NA	NA	NA	NA	0	0	0	0	0	0	0	0
1700094M24Rik	0	NA	NA	NA	NA	NA	0	0	0	0	0	0	0	0
1700095A21Rik	0	NA	NA	NA	NA	NA	0	0	0	0	0	0	0	0
1700095B10Rik	0	NA	NA	NA	NA	NA	0	0	0	0	0	0	0	0
1700096J18Rik	0	NA	NA	NA	NA	NA	0	0	0	0	0	0	0	0
1700097N02Rik	0	NA	NA	NA	NA	NA	0	0	0	0	0	0	0	0
1700100L14Rik	0	NA	NA	NA	NA	NA	0	0	0	0	0	0	0	0
1700101O22Rik	0	NA	NA	NA	NA	NA	0	0	0	0	0	0	0	0
1700106J16Rik	0	NA	NA	NA	NA	NA	0	0	0	0	0	0	0	0
1700108J01Rik	0	NA	NA	NA	NA	NA	0	0	0	0	0	0	0	0
1700109G15Rik	0	NA	NA	NA	NA	NA	0	0	0	0	0	0	0	0
1700109I08Rik	0	NA	NA	NA	NA	NA	0	0	0	0	0	0	0	0
1700109K24Rik	0	NA	NA	NA	NA	NA	0	0	0	0	0	0	0	0
1700110I01Rik	0	NA	NA	NA	NA	NA	0	0	0	0	0	0	0	0
1700110K17Rik	0	NA	NA	NA	NA	NA	0	0	0	0	0	0	0	0
1700112J05Rik	0	NA	NA	NA	NA	NA	0	0	0	0	0	0	0	0
1700120E14Rik	0	NA	NA	NA	NA	NA	0	0	0	0	0	0	0	0
1700120G07Rik	0	NA	NA	NA	NA	NA	0	0	0	0	0	0	0	0
1700121L16Rik	0	NA	NA	NA	NA	NA	0	0	0	0	0	0	0	0
1700121N20Rik	0	NA	NA	NA	NA	NA	0	0	0	0	0	0	0	0
1700122O11Rik	0	NA	NA	NA	NA	NA	0	0	0	0	0	0	0	0
1700123L14Rik	0	NA	NA	NA	NA	NA	0	0	0	0	0	0	0	0
1700123O12Rik	0	NA	NA	NA	NA	NA	0	0	0	0	0	0	0	0
1700123O21Rik	0	NA	NA	NA	NA	NA	0	0	0	0	0	0	0	0
1700125G02Rik	0	NA	NA	NA	NA	NA	0	0	0	0	0	0	0	0
1700125H03Rik	0	NA	NA	NA	NA	NA	0	0	0	0	0	0	0	0
1700126H18Rik	0	NA	NA	NA	NA	NA	0	0	0	0	0	0	0	0
1700128A07Rik	0	NA	NA	NA	NA	NA	0	0	0	0	0	0	0	0
1700128F08Rik	0	NA	NA	NA	NA	NA	0	0	0	0	0	0	0	0
1700129C05Rik	0	NA	NA	NA	NA	NA	0	0	0	0	0	0	0	0
1810006J02Rik	0	NA	NA	NA	NA	NA	0	0	0	0	0	0	0	0
1810007D17Rik	0	NA	NA	NA	NA	NA	0	0	0	0	0	0	0	0
1810008I18Rik	0	NA	NA	NA	NA	NA	0	0	0	0	0	0	0	0
1810009J06Rik	0	NA	NA	NA	NA	NA	0	0	0	0	0	0	0	0
1810011H11Rik	0	NA	NA	NA	NA	NA	0	0	0	0	0	0	0	0
1810018F18Rik	0	NA	NA	NA	NA	NA	0	0	0	0	0	0	0	0
1810034E14Rik	0	NA	NA	NA	NA	NA	0	0	0	0	0	0	0	0
1810041L15Rik	0	NA	NA	NA	NA	NA	0	0	0	0	0	0	0	0
1810046K07Rik	0	NA	NA	NA	NA	NA	0	0	0	0	0	0	0	0
1810053B23Rik	0	NA	NA	NA	NA	NA	0	0	0	0	0	0	0	0
1810065E05Rik	0	NA	NA	NA	NA	NA	0	0	0	0	0	0	0	0
2010009K17Rik	0	NA	NA	NA	NA	NA	0	0	0	0	0	0	0	0
2010010A06Rik	0	NA	NA	NA	NA	NA	0	0	0	0	0	0	0	0
2010106C02Rik	0	NA	NA	NA	NA	NA	0	0	0	0	0	0	0	0
2010107G23Rik	0	NA	NA	NA	NA	NA	0	0	0	0	0	0	0	0
2200002J24Rik	0	NA	NA	NA	NA	NA	0	0	0	0	0	0	0	0
2210010C04Rik	0	NA	NA	NA	NA	NA	0	0	0	0	0	0	0	0
2210011C24Rik	0	NA	NA	NA	NA	NA	0	0	0	0	0	0	0	0
2210019I11Rik	0	NA	NA	NA	NA	NA	0	0	0	0	0	0	0	0
2210407C18Rik	0	NA	NA	NA	NA	NA	0	0	0	0	0	0	0	0
2210409D07Rik	0	NA	NA	NA	NA	NA	0	0	0	0	0	0	0	0
2210409E12Rik	0	NA	NA	NA	NA	NA	0	0	0	0	0	0	0	0
2210414B05Rik	0	NA	NA	NA	NA	NA	0	0	0	0	0	0	0	0
2210417A02Rik	0	NA	NA	NA	NA	NA	0	0	0	0	0	0	0	0
2210420H20Rik	0	NA	NA	NA	NA	NA	0	0	0	0	0	0	0	0
2300002M23Rik	0	NA	NA	NA	NA	NA	0	0	0	0	0	0	0	0
2300003K06Rik	0	NA	NA	NA	NA	NA	0	0	0	0	0	0	0	0
2310005A03Rik	0	NA	NA	NA	NA	NA	0	0	0	0	0	0	0	0
2310007L24Rik	0	NA	NA	NA	NA	NA	0	0	0	0	0	0	0	0
2310016D03Rik	0	NA	NA	NA	NA	NA	0	0	0	0	0	0	0	0
2310020H05Rik	0	NA	NA	NA	NA	NA	0	0	0	0	0	0	0	0
2310034C09Rik	0	NA	NA	NA	NA	NA	0	0	0	0	0	0	0	0
2310039L15Rik	0	NA	NA	NA	NA	NA	0	0	0	0	0	0	0	0
2310042E22Rik	0	NA	NA	NA	NA	NA	0	0	0	0	0	0	0	0
2310057J18Rik	0	NA	NA	NA	NA	NA	0	0	0	0	0	0	0	0
2310057N15Rik	0	NA	NA	NA	NA	NA	0	0	0	0	0	0	0	0
2310061N02Rik	0	NA	NA	NA	NA	NA	0	0	0	0	0	0	0	0
2310065F04Rik	0	NA	NA	NA	NA	NA	0	0	0	0	0	0	0	0
2310069G16Rik	0	NA	NA	NA	NA	NA	0	0	0	0	0	0	0	0
2310079G19Rik	0	NA	NA	NA	NA	NA	0	0	0	0	0	0	0	0
2310081J21Rik	0	NA	NA	NA	NA	NA	0	0	0	0	0	0	0	0
2410003L11Rik	0	NA	NA	NA	NA	NA	0	0	0	0	0	0	0	0
2410007B07Rik	0	NA	NA	NA	NA	NA	0	0	0	0	0	0	0	0
2410017I17Rik	0	NA	NA	NA	NA	NA	0	0	0	0	0	0	0	0
2410021H03Rik	0	NA	NA	NA	NA	NA	0	0	0	0	0	0	0	0
2410114N07Rik	0	NA	NA	NA	NA	NA	0	0	0	0	0	0	0	0
2410124H12Rik	0	NA	NA	NA	NA	NA	0	0	0	0	0	0	0	0
2510049J12Rik	0	NA	NA	NA	NA	NA	0	0	0	0	0	0	0	0
2610016A17Rik	0	NA	NA	NA	NA	NA	0	0	0	0	0	0	0	0
2610018G03Rik	0	NA	NA	NA	NA	NA	0	0	0	0	0	0	0	0
2610028H24Rik	0	NA	NA	NA	NA	NA	0	0	0	0	0	0	0	0
2610034M16Rik	0	NA	NA	NA	NA	NA	0	0	0	0	0	0	0	0
2610035F20Rik	0	NA	NA	NA	NA	NA	0	0	0	0	0	0	0	0
2610037D02Rik	0	NA	NA	NA	NA	NA	0	0	0	0	0	0	0	0
2610100L16Rik	0	NA	NA	NA	NA	NA	0	0	0	0	0	0	0	0
2610207O16Rik	0	NA	NA	NA	NA	NA	0	0	0	0	0	0	0	0
2610316D01Rik	0	NA	NA	NA	NA	NA	0	0	0	0	0	0	0	0
2610528J11Rik	0	NA	NA	NA	NA	NA	0	0	0	0	0	0	0	0
2700046A07Rik	0	NA	NA	NA	NA	NA	0	0	0	0	0	0	0	0
2810007J24Rik	0	NA	NA	NA	NA	NA	0	0	0	0	0	0	0	0
2810404M03Rik	0	NA	NA	NA	NA	NA	0	0	0	0	0	0	0	0
2810429I04Rik	0	NA	NA	NA	NA	NA	0	0	0	0	0	0	0	0
2810459M11Rik	0	NA	NA	NA	NA	NA	0	0	0	0	0	0	0	0
2810471M01Rik	0	NA	NA	NA	NA	NA	0	0	0	0	0	0	0	0
2900005J15Rik	0	NA	NA	NA	NA	NA	0	0	0	0	0	0	0	0
2900052N01Rik	0	NA	NA	NA	NA	NA	0	0	0	0	0	0	0	0
2900055J20Rik	0	NA	NA	NA	NA	NA	0	0	0	0	0	0	0	0
2900079G21Rik	0	NA	NA	NA	NA	NA	0	0	0	0	0	0	0	0
2900092D14Rik	0	NA	NA	NA	NA	NA	0	0	0	0	0	0	0	0
3010033K07Rik	0	NA	NA	NA	NA	NA	0	0	0	0	0	0	0	0
3100003L05Rik	0	NA	NA	NA	NA	NA	0	0	0	0	0	0	0	0
3110035E14Rik	0	NA	NA	NA	NA	NA	0	0	0	0	0	0	0	0
3200001D21Rik	0	NA	NA	NA	NA	NA	0	0	0	0	0	0	0	0
3425401B19Rik	0	NA	NA	NA	NA	NA	0	0	0	0	0	0	0	0
4631405J19Rik	0	NA	NA	NA	NA	NA	0	0	0	0	0	0	0	0
4732456N10Rik	0	NA	NA	NA	NA	NA	0	0	0	0	0	0	0	0
4833411C07Rik	0	NA	NA	NA	NA	NA	0	0	0	0	0	0	0	0
4833423E24Rik	0	NA	NA	NA	NA	NA	0	0	0	0	0	0	0	0
4833424O15Rik	0	NA	NA	NA	NA	NA	0	0	0	0	0	0	0	0
4833428L15Rik	0	NA	NA	NA	NA	NA	0	0	0	0	0	0	0	0
4921501E09Rik	0	NA	NA	NA	NA	NA	0	0	0	0	0	0	0	0
4921504E06Rik	0	NA	NA	NA	NA	NA	0	0	0	0	0	0	0	0
4921506M07Rik	0	NA	NA	NA	NA	NA	0	0	0	0	0	0	0	0
4921507P07Rik	0	NA	NA	NA	NA	NA	0	0	0	0	0	0	0	0
4921509C19Rik	0	NA	NA	NA	NA	NA	0	0	0	0	0	0	0	0
4921509O07Rik	0	NA	NA	NA	NA	NA	0	0	0	0	0	0	0	0
4921511C10Rik	0	NA	NA	NA	NA	NA	0	0	0	0	0	0	0	0
4921511C20Rik	0	NA	NA	NA	NA	NA	0	0	0	0	0	0	0	0
4921511H03Rik	0	NA	NA	NA	NA	NA	0	0	0	0	0	0	0	0
4921511I17Rik	0	NA	NA	NA	NA	NA	0	0	0	0	0	0	0	0
4921511M17Rik	0	NA	NA	NA	NA	NA	0	0	0	0	0	0	0	0
4921515E04Rik	0	NA	NA	NA	NA	NA	0	0	0	0	0	0	0	0
4921517D22Rik	0	NA	NA	NA	NA	NA	0	0	0	0	0	0	0	0
4921529L05Rik	0	NA	NA	NA	NA	NA	0	0	0	0	0	0	0	0
4921530L21Rik	0	NA	NA	NA	NA	NA	0	0	0	0	0	0	0	0
4921531P14Rik	0	NA	NA	NA	NA	NA	0	0	0	0	0	0	0	0
4921533I20Rik	0	NA	NA	NA	NA	NA	0	0	0	0	0	0	0	0
4921534H16Rik	0	NA	NA	NA	NA	NA	0	0	0	0	0	0	0	0
4921539E11Rik	0	NA	NA	NA	NA	NA	0	0	0	0	0	0	0	0
4922502D21Rik	0	NA	NA	NA	NA	NA	0	0	0	0	0	0	0	0
4922502H24Rik	0	NA	NA	NA	NA	NA	0	0	0	0	0	0	0	0
4922502N22Rik	0	NA	NA	NA	NA	NA	0	0	0	0	0	0	0	0
4930401C15Rik	0	NA	NA	NA	NA	NA	0	0	0	0	0	0	0	0
4930401O10Rik	0	NA	NA	NA	NA	NA	0	0	0	0	0	0	0	0
4930401O12Rik	0	NA	NA	NA	NA	NA	0	0	0	0	0	0	0	0
4930402K13Rik	0	NA	NA	NA	NA	NA	0	0	0	0	0	0	0	0
4930404A05Rik	0	NA	NA	NA	NA	NA	0	0	0	0	0	0	0	0
4930404A10Rik	0	NA	NA	NA	NA	NA	0	0	0	0	0	0	0	0
4930405A10Rik	0	NA	NA	NA	NA	NA	0	0	0	0	0	0	0	0
4930405D11Rik	0	NA	NA	NA	NA	NA	0	0	0	0	0	0	0	0
4930405J17Rik	0	NA	NA	NA	NA	NA	0	0	0	0	0	0	0	0
4930405L22Rik	0	NA	NA	NA	NA	NA	0	0	0	0	0	0	0	0
4930406D18Rik	0	NA	NA	NA	NA	NA	0	0	0	0	0	0	0	0
4930412B13Rik	0	NA	NA	NA	NA	NA	0	0	0	0	0	0	0	0
4930412C18Rik	0	NA	NA	NA	NA	NA	0	0	0	0	0	0	0	0
4930412D23Rik	0	NA	NA	NA	NA	NA	0	0	0	0	0	0	0	0
4930412O13Rik	0	NA	NA	NA	NA	NA	0	0	0	0	0	0	0	0
4930413E15Rik	0	NA	NA	NA	NA	NA	0	0	0	0	0	0	0	0
4930413F20Rik	0	NA	NA	NA	NA	NA	0	0	0	0	0	0	0	0
4930413M19Rik	0	NA	NA	NA	NA	NA	0	0	0	0	0	0	0	0
4930414N06Rik	0	NA	NA	NA	NA	NA	0	0	0	0	0	0	0	0
4930415L06Rik	0	NA	NA	NA	NA	NA	0	0	0	0	0	0	0	0
4930417O22Rik	0	NA	NA	NA	NA	NA	0	0	0	0	0	0	0	0
4930419G24Rik	0	NA	NA	NA	NA	NA	0	0	0	0	0	0	0	0
4930423M02Rik	0	NA	NA	NA	NA	NA	0	0	0	0	0	0	0	0
4930425K10Rik	0	NA	NA	NA	NA	NA	0	0	0	0	0	0	0	0
4930425O10Rik	0	NA	NA	NA	NA	NA	0	0	0	0	0	0	0	0
4930426D05Rik	0	NA	NA	NA	NA	NA	0	0	0	0	0	0	0	0
4930428D18Rik	0	NA	NA	NA	NA	NA	0	0	0	0	0	0	0	0
4930428E07Rik	0	NA	NA	NA	NA	NA	0	0	0	0	0	0	0	0
4930428G15Rik	0	NA	NA	NA	NA	NA	0	0	0	0	0	0	0	0
4930430A15Rik	0	NA	NA	NA	NA	NA	0	0	0	0	0	0	0	0
4930430F21Rik	0	NA	NA	NA	NA	NA	0	0	0	0	0	0	0	0
4930430J02Rik	0	NA	NA	NA	NA	NA	0	0	0	0	0	0	0	0
4930432J09Rik	0	NA	NA	NA	NA	NA	0	0	0	0	0	0	0	0
4930433B08Rik	0	NA	NA	NA	NA	NA	0	0	0	0	0	0	0	0
4930433I11Rik	0	NA	NA	NA	NA	NA	0	0	0	0	0	0	0	0
4930433N12Rik	0	NA	NA	NA	NA	NA	0	0	0	0	0	0	0	0
4930434J06Rik	0	NA	NA	NA	NA	NA	0	0	0	0	0	0	0	0
4930435E12Rik	0	NA	NA	NA	NA	NA	0	0	0	0	0	0	0	0
4930438E09Rik	0	NA	NA	NA	NA	NA	0	0	0	0	0	0	0	0
4930440C22Rik	0	NA	NA	NA	NA	NA	0	0	0	0	0	0	0	0
4930440I19Rik	0	NA	NA	NA	NA	NA	0	0	0	0	0	0	0	0
4930441J16Rik	0	NA	NA	NA	NA	NA	0	0	0	0	0	0	0	0
4930442J19Rik	0	NA	NA	NA	NA	NA	0	0	0	0	0	0	0	0
4930442L01Rik	0	NA	NA	NA	NA	NA	0	0	0	0	0	0	0	0
4930444F02Rik	0	NA	NA	NA	NA	NA	0	0	0	0	0	0	0	0
4930444G20Rik	0	NA	NA	NA	NA	NA	0	0	0	0	0	0	0	0
4930447A16Rik	0	NA	NA	NA	NA	NA	0	0	0	0	0	0	0	0
4930448C13Rik	0	NA	NA	NA	NA	NA	0	0	0	0	0	0	0	0
4930448F12Rik	0	NA	NA	NA	NA	NA	0	0	0	0	0	0	0	0
4930448H16Rik	0	NA	NA	NA	NA	NA	0	0	0	0	0	0	0	0
4930448I06Rik	0	NA	NA	NA	NA	NA	0	0	0	0	0	0	0	0
4930448I18Rik	0	NA	NA	NA	NA	NA	0	0	0	0	0	0	0	0
4930452A19Rik	0	NA	NA	NA	NA	NA	0	0	0	0	0	0	0	0
4930452N14Rik	0	NA	NA	NA	NA	NA	0	0	0	0	0	0	0	0
4930453H23Rik	0	NA	NA	NA	NA	NA	0	0	0	0	0	0	0	0
4930453L07Rik	0	NA	NA	NA	NA	NA	0	0	0	0	0	0	0	0
4930455B14Rik	0	NA	NA	NA	NA	NA	0	0	0	0	0	0	0	0
4930455C13Rik	0	NA	NA	NA	NA	NA	0	0	0	0	0	0	0	0
4930455F16Rik	0	NA	NA	NA	NA	NA	0	0	0	0	0	0	0	0
4930455H04Rik	0	NA	NA	NA	NA	NA	0	0	0	0	0	0	0	0
4930455J16Rik	0	NA	NA	NA	NA	NA	0	0	0	0	0	0	0	0
4930456L15Rik	0	NA	NA	NA	NA	NA	0	0	0	0	0	0	0	0
4930459L07Rik	0	NA	NA	NA	NA	NA	0	0	0	0	0	0	0	0
4930465M20Rik	0	NA	NA	NA	NA	NA	0	0	0	0	0	0	0	0
4930467D21Rik	0	NA	NA	NA	NA	NA	0	0	0	0	0	0	0	0
4930468A15Rik	0	NA	NA	NA	NA	NA	0	0	0	0	0	0	0	0
4930470H14Rik	0	NA	NA	NA	NA	NA	0	0	0	0	0	0	0	0
4930471G03Rik	0	NA	NA	NA	NA	NA	0	0	0	0	0	0	0	0
4930473O22Rik	0	NA	NA	NA	NA	NA	0	0	0	0	0	0	0	0
4930474G06Rik	0	NA	NA	NA	NA	NA	0	0	0	0	0	0	0	0
4930474H20Rik	0	NA	NA	NA	NA	NA	0	0	0	0	0	0	0	0
4930474M22Rik	0	NA	NA	NA	NA	NA	0	0	0	0	0	0	0	0
4930474N05Rik	0	NA	NA	NA	NA	NA	0	0	0	0	0	0	0	0
4930478L05Rik	0	NA	NA	NA	NA	NA	0	0	0	0	0	0	0	0
4930478P22Rik	0	NA	NA	NA	NA	NA	0	0	0	0	0	0	0	0
4930480E11Rik	0	NA	NA	NA	NA	NA	0	0	0	0	0	0	0	0
4930480G23Rik	0	NA	NA	NA	NA	NA	0	0	0	0	0	0	0	0
4930480K15Rik	0	NA	NA	NA	NA	NA	0	0	0	0	0	0	0	0
4930480M12Rik	0	NA	NA	NA	NA	NA	0	0	0	0	0	0	0	0
4930481A15Rik	0	NA	NA	NA	NA	NA	0	0	0	0	0	0	0	0
4930482G09Rik	0	NA	NA	NA	NA	NA	0	0	0	0	0	0	0	0
4930483K19Rik	0	NA	NA	NA	NA	NA	0	0	0	0	0	0	0	0
4930486I03Rik	0	NA	NA	NA	NA	NA	0	0	0	0	0	0	0	0
4930487D11Rik	0	NA	NA	NA	NA	NA	0	0	0	0	0	0	0	0
4930487H11Rik	0	NA	NA	NA	NA	NA	0	0	0	0	0	0	0	0
4930488B22Rik	0	NA	NA	NA	NA	NA	0	0	0	0	0	0	0	0
4930488L21Rik	0	NA	NA	NA	NA	NA	0	0	0	0	0	0	0	0
4930500F04Rik	0	NA	NA	NA	NA	NA	0	0	0	0	0	0	0	0
4930500L23Rik	0	NA	NA	NA	NA	NA	0	0	0	0	0	0	0	0
4930502A04Rik	0	NA	NA	NA	NA	NA	0	0	0	0	0	0	0	0
4930502E18Rik	0	NA	NA	NA	NA	NA	0	0	0	0	0	0	0	0
4930503H13Rik	0	NA	NA	NA	NA	NA	0	0	0	0	0	0	0	0
4930503O07Rik	0	NA	NA	NA	NA	NA	0	0	0	0	0	0	0	0
4930504O13Rik	0	NA	NA	NA	NA	NA	0	0	0	0	0	0	0	0
4930505G20Rik	0	NA	NA	NA	NA	NA	0	0	0	0	0	0	0	0
4930507D10Rik	0	NA	NA	NA	NA	NA	0	0	0	0	0	0	0	0
4930509J09Rik	0	NA	NA	NA	NA	NA	0	0	0	0	0	0	0	0
4930509K18Rik	0	NA	NA	NA	NA	NA	0	0	0	0	0	0	0	0
4930513D17Rik	0	NA	NA	NA	NA	NA	0	0	0	0	0	0	0	0
4930513O06Rik	0	NA	NA	NA	NA	NA	0	0	0	0	0	0	0	0
4930515B02Rik	0	NA	NA	NA	NA	NA	0	0	0	0	0	0	0	0
4930515G16Rik	0	NA	NA	NA	NA	NA	0	0	0	0	0	0	0	0
4930515L03Rik	0	NA	NA	NA	NA	NA	0	0	0	0	0	0	0	0
4930515L19Rik	0	NA	NA	NA	NA	NA	0	0	0	0	0	0	0	0
4930517E11Rik	0	NA	NA	NA	NA	NA	0	0	0	0	0	0	0	0
4930518P08Rik	0	NA	NA	NA	NA	NA	0	0	0	0	0	0	0	0
4930519D14Rik	0	NA	NA	NA	NA	NA	0	0	0	0	0	0	0	0
4930519F24Rik	0	NA	NA	NA	NA	NA	0	0	0	0	0	0	0	0
4930519G04Rik	0	NA	NA	NA	NA	NA	0	0	0	0	0	0	0	0
4930519H02Rik	0	NA	NA	NA	NA	NA	0	0	0	0	0	0	0	0
4930520P13Rik	0	NA	NA	NA	NA	NA	0	0	0	0	0	0	0	0
4930523O13Rik	0	NA	NA	NA	NA	NA	0	0	0	0	0	0	0	0
4930524C18Rik	0	NA	NA	NA	NA	NA	0	0	0	0	0	0	0	0
4930524N10Rik	0	NA	NA	NA	NA	NA	0	0	0	0	0	0	0	0
4930524O05Rik	0	NA	NA	NA	NA	NA	0	0	0	0	0	0	0	0
4930524O08Rik	0	NA	NA	NA	NA	NA	0	0	0	0	0	0	0	0
4930526L06Rik	0	NA	NA	NA	NA	NA	0	0	0	0	0	0	0	0
4930527G23Rik	0	NA	NA	NA	NA	NA	0	0	0	0	0	0	0	0
4930528D03Rik	0	NA	NA	NA	NA	NA	0	0	0	0	0	0	0	0
4930528P14Rik	0	NA	NA	NA	NA	NA	0	0	0	0	0	0	0	0
4930529C04Rik	0	NA	NA	NA	NA	NA	0	0	0	0	0	0	0	0
4930529K09Rik	0	NA	NA	NA	NA	NA	0	0	0	0	0	0	0	0
4930529L06Rik	0	NA	NA	NA	NA	NA	0	0	0	0	0	0	0	0
4930532M18Rik	0	NA	NA	NA	NA	NA	0	0	0	0	0	0	0	0
4930533P14Rik	0	NA	NA	NA	NA	NA	0	0	0	0	0	0	0	0
4930539C22Rik	0	NA	NA	NA	NA	NA	0	0	0	0	0	0	0	0
4930539M17Rik	0	NA	NA	NA	NA	NA	0	0	0	0	0	0	0	0
4930539N22Rik	0	NA	NA	NA	NA	NA	0	0	0	0	0	0	0	0
4930540M03Rik	0	NA	NA	NA	NA	NA	0	0	0	0	0	0	0	0
4930542C21Rik	0	NA	NA	NA	NA	NA	0	0	0	0	0	0	0	0
4930544G11Rik	0	NA	NA	NA	NA	NA	0	0	0	0	0	0	0	0
4930545E07Rik	0	NA	NA	NA	NA	NA	0	0	0	0	0	0	0	0
4930545H06Rik	0	NA	NA	NA	NA	NA	0	0	0	0	0	0	0	0
4930546C10Rik	0	NA	NA	NA	NA	NA	0	0	0	0	0	0	0	0
4930547E08Rik	0	NA	NA	NA	NA	NA	0	0	0	0	0	0	0	0
4930547E14Rik	0	NA	NA	NA	NA	NA	0	0	0	0	0	0	0	0
4930548G14Rik	0	NA	NA	NA	NA	NA	0	0	0	0	0	0	0	0
4930548J01Rik	0	NA	NA	NA	NA	NA	0	0	0	0	0	0	0	0
4930548K13Rik	0	NA	NA	NA	NA	NA	0	0	0	0	0	0	0	0
4930552N02Rik	0	NA	NA	NA	NA	NA	0	0	0	0	0	0	0	0
4930552P12Rik	0	NA	NA	NA	NA	NA	0	0	0	0	0	0	0	0
4930553E22Rik	0	NA	NA	NA	NA	NA	0	0	0	0	0	0	0	0
4930554C24Rik	0	NA	NA	NA	NA	NA	0	0	0	0	0	0	0	0
4930555B11Rik	0	NA	NA	NA	NA	NA	0	0	0	0	0	0	0	0
4930556C24Rik	0	NA	NA	NA	NA	NA	0	0	0	0	0	0	0	0
4930556G01Rik	0	NA	NA	NA	NA	NA	0	0	0	0	0	0	0	0
4930556J02Rik	0	NA	NA	NA	NA	NA	0	0	0	0	0	0	0	0
4930557A04Rik	0	NA	NA	NA	NA	NA	0	0	0	0	0	0	0	0
4930557J02Rik	0	NA	NA	NA	NA	NA	0	0	0	0	0	0	0	0
4930558G05Rik	0	NA	NA	NA	NA	NA	0	0	0	0	0	0	0	0
4930558K02Rik	0	NA	NA	NA	NA	NA	0	0	0	0	0	0	0	0
4930563D23Rik	0	NA	NA	NA	NA	NA	0	0	0	0	0	0	0	0
4930563F08Rik	0	NA	NA	NA	NA	NA	0	0	0	0	0	0	0	0
4930563M20Rik	0	NA	NA	NA	NA	NA	0	0	0	0	0	0	0	0
4930564B18Rik	0	NA	NA	NA	NA	NA	0	0	0	0	0	0	0	0
4930564C03Rik	0	NA	NA	NA	NA	NA	0	0	0	0	0	0	0	0
4930565D16Rik	0	NA	NA	NA	NA	NA	0	0	0	0	0	0	0	0
4930565N06Rik	0	NA	NA	NA	NA	NA	0	0	0	0	0	0	0	0
4930567H17Rik	0	NA	NA	NA	NA	NA	0	0	0	0	0	0	0	0
4930567J20Rik	0	NA	NA	NA	NA	NA	0	0	0	0	0	0	0	0
4930567K20Rik	0	NA	NA	NA	NA	NA	0	0	0	0	0	0	0	0
4930568D16Rik	0	NA	NA	NA	NA	NA	0	0	0	0	0	0	0	0
4930568E12Rik	0	NA	NA	NA	NA	NA	0	0	0	0	0	0	0	0
4930568G15Rik	0	NA	NA	NA	NA	NA	0	0	0	0	0	0	0	0
4930571K23Rik	0	NA	NA	NA	NA	NA	0	0	0	0	0	0	0	0
4930571O06Rik	0	NA	NA	NA	NA	NA	0	0	0	0	0	0	0	0
4930572K03Rik	0	NA	NA	NA	NA	NA	0	0	0	0	0	0	0	0
4930572O03Rik	0	NA	NA	NA	NA	NA	0	0	0	0	0	0	0	0
4930572O13Rik	0	NA	NA	NA	NA	NA	0	0	0	0	0	0	0	0
4930573O16Rik	0	NA	NA	NA	NA	NA	0	0	0	0	0	0	0	0
4930578C19Rik	0	NA	NA	NA	NA	NA	0	0	0	0	0	0	0	0
4930578E11Rik	0	NA	NA	NA	NA	NA	0	0	0	0	0	0	0	0
4930578I06Rik	0	NA	NA	NA	NA	NA	0	0	0	0	0	0	0	0
4930578N18Rik	0	NA	NA	NA	NA	NA	0	0	0	0	0	0	0	0
4930579F01Rik	0	NA	NA	NA	NA	NA	0	0	0	0	0	0	0	0
4930583P06Rik	0	NA	NA	NA	NA	NA	0	0	0	0	0	0	0	0
4930584F24Rik	0	NA	NA	NA	NA	NA	0	0	0	0	0	0	0	0
4930590L20Rik	0	NA	NA	NA	NA	NA	0	0	0	0	0	0	0	0
4930591A17Rik	0	NA	NA	NA	NA	NA	0	0	0	0	0	0	0	0
4930592I03Rik	0	NA	NA	NA	NA	NA	0	0	0	0	0	0	0	0
4930596D02Rik	0	NA	NA	NA	NA	NA	0	0	0	0	0	0	0	0
4930597G03Rik	0	NA	NA	NA	NA	NA	0	0	0	0	0	0	0	0
4930598F16Rik	0	NA	NA	NA	NA	NA	0	0	0	0	0	0	0	0
4931402G19Rik	0	NA	NA	NA	NA	NA	0	0	0	0	0	0	0	0
4931408C20Rik	0	NA	NA	NA	NA	NA	0	0	0	0	0	0	0	0
4931409K22Rik	0	NA	NA	NA	NA	NA	0	0	0	0	0	0	0	0
4931417E11Rik	0	NA	NA	NA	NA	NA	0	0	0	0	0	0	0	0
4931419H13Rik	0	NA	NA	NA	NA	NA	0	0	0	0	0	0	0	0
4931420L22Rik	0	NA	NA	NA	NA	NA	0	0	0	0	0	0	0	0
4931428L18Rik	0	NA	NA	NA	NA	NA	0	0	0	0	0	0	0	0
4931429I11Rik	0	NA	NA	NA	NA	NA	0	0	0	0	0	0	0	0
4931429L15Rik	0	NA	NA	NA	NA	NA	0	0	0	0	0	0	0	0
4931429P17Rik	0	NA	NA	NA	NA	NA	0	0	0	0	0	0	0	0
4931430N09Rik	0	NA	NA	NA	NA	NA	0	0	0	0	0	0	0	0
4931431F19Rik	0	NA	NA	NA	NA	NA	0	0	0	0	0	0	0	0
4932411E22Rik	0	NA	NA	NA	NA	NA	0	0	0	0	0	0	0	0
4932411N23Rik	0	NA	NA	NA	NA	NA	0	0	0	0	0	0	0	0
4932413F04Rik	0	NA	NA	NA	NA	NA	0	0	0	0	0	0	0	0
4932414J04Rik	0	NA	NA	NA	NA	NA	0	0	0	0	0	0	0	0
4932414N04Rik	0	NA	NA	NA	NA	NA	0	0	0	0	0	0	0	0
4932416K20Rik	0	NA	NA	NA	NA	NA	0	0	0	0	0	0	0	0
4932418E24Rik	0	NA	NA	NA	NA	NA	0	0	0	0	0	0	0	0
4932429P05Rik	0	NA	NA	NA	NA	NA	0	0	0	0	0	0	0	0
4932435O22Rik	0	NA	NA	NA	NA	NA	0	0	0	0	0	0	0	0
4932443I19Rik	0	NA	NA	NA	NA	NA	0	0	0	0	0	0	0	0
4932702P03Rik	0	NA	NA	NA	NA	NA	0	0	0	0	0	0	0	0
4933400A11Rik	0	NA	NA	NA	NA	NA	0	0	0	0	0	0	0	0
4933400B14Rik	0	NA	NA	NA	NA	NA	0	0	0	0	0	0	0	0
4933400C23Rik	0	NA	NA	NA	NA	NA	0	0	0	0	0	0	0	0
4933400L20Rik	0	NA	NA	NA	NA	NA	0	0	0	0	0	0	0	0
4933401B06Rik	0	NA	NA	NA	NA	NA	0	0	0	0	0	0	0	0
4933401D09Rik	0	NA	NA	NA	NA	NA	0	0	0	0	0	0	0	0
4933401H06Rik	0	NA	NA	NA	NA	NA	0	0	0	0	0	0	0	0
4933402C06Rik	0	NA	NA	NA	NA	NA	0	0	0	0	0	0	0	0
4933402E13Rik	0	NA	NA	NA	NA	NA	0	0	0	0	0	0	0	0
4933402J07Rik	0	NA	NA	NA	NA	NA	0	0	0	0	0	0	0	0
4933402J10Rik	0	NA	NA	NA	NA	NA	0	0	0	0	0	0	0	0
4933402N03Rik	0	NA	NA	NA	NA	NA	0	0	0	0	0	0	0	0
4933402N22Rik	0	NA	NA	NA	NA	NA	0	0	0	0	0	0	0	0
4933403O08Rik	0	NA	NA	NA	NA	NA	0	0	0	0	0	0	0	0
4933404G15Rik	0	NA	NA	NA	NA	NA	0	0	0	0	0	0	0	0
4933404K08Rik	0	NA	NA	NA	NA	NA	0	0	0	0	0	0	0	0
4933405E24Rik	0	NA	NA	NA	NA	NA	0	0	0	0	0	0	0	0
4933405O20Rik	0	NA	NA	NA	NA	NA	0	0	0	0	0	0	0	0
4933406D12Rik	0	NA	NA	NA	NA	NA	0	0	0	0	0	0	0	0
4933406F09Rik	0	NA	NA	NA	NA	NA	0	0	0	0	0	0	0	0
4933406I18Rik	0	NA	NA	NA	NA	NA	0	0	0	0	0	0	0	0
4933406J10Rik	0	NA	NA	NA	NA	NA	0	0	0	0	0	0	0	0
4933406K04Rik	0	NA	NA	NA	NA	NA	0	0	0	0	0	0	0	0
4933406M09Rik	0	NA	NA	NA	NA	NA	0	0	0	0	0	0	0	0
4933407E24Rik	0	NA	NA	NA	NA	NA	0	0	0	0	0	0	0	0
4933407G14Rik	0	NA	NA	NA	NA	NA	0	0	0	0	0	0	0	0
4933407I05Rik	0	NA	NA	NA	NA	NA	0	0	0	0	0	0	0	0
4933407L21Rik	0	NA	NA	NA	NA	NA	0	0	0	0	0	0	0	0
4933408N05Rik	0	NA	NA	NA	NA	NA	0	0	0	0	0	0	0	0
4933409G03Rik	0	NA	NA	NA	NA	NA	0	0	0	0	0	0	0	0
4933409K07Rik	0	NA	NA	NA	NA	NA	0	0	0	0	0	0	0	0
4933411G06Rik	0	NA	NA	NA	NA	NA	0	0	0	0	0	0	0	0
4933412E24Rik	0	NA	NA	NA	NA	NA	0	0	0	0	0	0	0	0
4933413J09Rik	0	NA	NA	NA	NA	NA	0	0	0	0	0	0	0	0
4933413L06Rik	0	NA	NA	NA	NA	NA	0	0	0	0	0	0	0	0
4933416C03Rik	0	NA	NA	NA	NA	NA	0	0	0	0	0	0	0	0
4933416E03Rik	0	NA	NA	NA	NA	NA	0	0	0	0	0	0	0	0
4933416I08Rik	0	NA	NA	NA	NA	NA	0	0	0	0	0	0	0	0
4933416M06Rik	0	NA	NA	NA	NA	NA	0	0	0	0	0	0	0	0
4933417A18Rik	0	NA	NA	NA	NA	NA	0	0	0	0	0	0	0	0
4933417O13Rik	0	NA	NA	NA	NA	NA	0	0	0	0	0	0	0	0
4933422H20Rik	0	NA	NA	NA	NA	NA	0	0	0	0	0	0	0	0
4933427E13Rik	0	NA	NA	NA	NA	NA	0	0	0	0	0	0	0	0
4933427I22Rik	0	NA	NA	NA	NA	NA	0	0	0	0	0	0	0	0
4933428C19Rik	0	NA	NA	NA	NA	NA	0	0	0	0	0	0	0	0
4933428G20Rik	0	NA	NA	NA	NA	NA	0	0	0	0	0	0	0	0
4933429O19Rik	0	NA	NA	NA	NA	NA	0	0	0	0	0	0	0	0
4933430H16Rik	0	NA	NA	NA	NA	NA	0	0	0	0	0	0	0	0
4933430M04Rik	0	NA	NA	NA	NA	NA	0	0	0	0	0	0	0	0
4933430N04Rik	0	NA	NA	NA	NA	NA	0	0	0	0	0	0	0	0
4933431G14Rik	0	NA	NA	NA	NA	NA	0	0	0	0	0	0	0	0
4933432G23Rik	0	NA	NA	NA	NA	NA	0	0	0	0	0	0	0	0
4933432I03Rik	0	NA	NA	NA	NA	NA	0	0	0	0	0	0	0	0
4933433F19Rik	0	NA	NA	NA	NA	NA	0	0	0	0	0	0	0	0
4933433G08Rik	0	NA	NA	NA	NA	NA	0	0	0	0	0	0	0	0
4933433G19Rik	0	NA	NA	NA	NA	NA	0	0	0	0	0	0	0	0
4933436E23Rik	0	NA	NA	NA	NA	NA	0	0	0	0	0	0	0	0
4933436H12Rik	0	NA	NA	NA	NA	NA	0	0	0	0	0	0	0	0
4933436I01Rik	0	NA	NA	NA	NA	NA	0	0	0	0	0	0	0	0
4933438B17Rik	0	NA	NA	NA	NA	NA	0	0	0	0	0	0	0	0
4933438K21Rik	0	NA	NA	NA	NA	NA	0	0	0	0	0	0	0	0
4933439K11Rik	0	NA	NA	NA	NA	NA	0	0	0	0	0	0	0	0
4933440J02Rik	0	NA	NA	NA	NA	NA	0	0	0	0	0	0	0	0
5031410I06Rik	0	NA	NA	NA	NA	NA	0	0	0	0	0	0	0	0
5033403H07Rik	0	NA	NA	NA	NA	NA	0	0	0	0	0	0	0	0
5033404E19Rik	0	NA	NA	NA	NA	NA	0	0	0	0	0	0	0	0
5330413P13Rik	0	NA	NA	NA	NA	NA	0	0	0	0	0	0	0	0
5330434G04Rik	0	NA	NA	NA	NA	NA	0	0	0	0	0	0	0	0
5330439B14Rik	0	NA	NA	NA	NA	NA	0	0	0	0	0	0	0	0
5430402E10Rik	0	NA	NA	NA	NA	NA	0	0	0	0	0	0	0	0
5430421N21Rik	0	NA	NA	NA	NA	NA	0	0	0	0	0	0	0	0
5430427M07Rik	0	NA	NA	NA	NA	NA	0	0	0	0	0	0	0	0
5430428K19Rik	0	NA	NA	NA	NA	NA	0	0	0	0	0	0	0	0
5430434I15Rik	0	NA	NA	NA	NA	NA	0	0	0	0	0	0	0	0
5530400C23Rik	0	NA	NA	NA	NA	NA	0	0	0	0	0	0	0	0
5530401A14Rik	0	NA	NA	NA	NA	NA	0	0	0	0	0	0	0	0
5730412P04Rik	0	NA	NA	NA	NA	NA	0	0	0	0	0	0	0	0
5730457N03Rik	0	NA	NA	NA	NA	NA	0	0	0	0	0	0	0	0
5730488B01Rik	0	NA	NA	NA	NA	NA	0	0	0	0	0	0	0	0
5730522E02Rik	0	NA	NA	NA	NA	NA	0	0	0	0	0	0	0	0
5830411N06Rik	0	NA	NA	NA	NA	NA	0	0	0	0	0	0	0	0
5830416I19Rik	0	NA	NA	NA	NA	NA	0	0	0	0	0	0	0	0
5930412G12Rik	0	NA	NA	NA	NA	NA	0	0	0	0	0	0	0	0
5930438M14Rik	0	NA	NA	NA	NA	NA	0	0	0	0	0	0	0	0
6030407O03Rik	0	NA	NA	NA	NA	NA	0	0	0	0	0	0	0	0
6030466F02Rik	0	NA	NA	NA	NA	NA	0	0	0	0	0	0	0	0
6030468B19Rik	0	NA	NA	NA	NA	NA	0	0	0	0	0	0	0	0
6030498E09Rik	0	NA	NA	NA	NA	NA	0	0	0	0	0	0	0	0
6330403K07Rik	0	NA	NA	NA	NA	NA	0	0	0	0	0	0	0	0
6330407A03Rik	0	NA	NA	NA	NA	NA	0	0	0	0	0	0	0	0
6330409D20Rik	0	NA	NA	NA	NA	NA	0	0	0	0	0	0	0	0
6330410L21Rik	0	NA	NA	NA	NA	NA	0	0	0	0	0	0	0	0
6330415B21Rik	0	NA	NA	NA	NA	NA	0	0	0	0	0	0	0	0
6430503K07Rik	0	NA	NA	NA	NA	NA	0	0	0	0	0	0	0	0
6430573F11Rik	0	NA	NA	NA	NA	NA	0	0	0	0	0	0	0	0
6430706D22Rik	0	NA	NA	NA	NA	NA	0	0	0	0	0	0	0	0
6430710C18Rik	0	NA	NA	NA	NA	NA	0	0	0	0	0	0	0	0
6530411M01Rik	0	NA	NA	NA	NA	NA	0	0	0	0	0	0	0	0
7420426K07Rik	0	NA	NA	NA	NA	NA	0	0	0	0	0	0	0	0
7420701I03Rik	0	NA	NA	NA	NA	NA	0	0	0	0	0	0	0	0
7530416G11Rik	0	NA	NA	NA	NA	NA	0	0	0	0	0	0	0	0
7630403G23Rik	0	NA	NA	NA	NA	NA	0	0	0	0	0	0	0	0
8030411F24Rik	0	NA	NA	NA	NA	NA	0	0	0	0	0	0	0	0
8030423F21Rik	0	NA	NA	NA	NA	NA	0	0	0	0	0	0	0	0
8030423J24Rik	0	NA	NA	NA	NA	NA	0	0	0	0	0	0	0	0
8030442B05Rik	0	NA	NA	NA	NA	NA	0	0	0	0	0	0	0	0
8030443G20Rik	0	NA	NA	NA	NA	NA	0	0	0	0	0	0	0	0
8430436N08Rik	0	NA	NA	NA	NA	NA	0	0	0	0	0	0	0	0
8430437L04Rik	0	NA	NA	NA	NA	NA	0	0	0	0	0	0	0	0
9030204H09Rik	0	NA	NA	NA	NA	NA	0	0	0	0	0	0	0	0
9030619P08Rik	0	NA	NA	NA	NA	NA	0	0	0	0	0	0	0	0
9130019P16Rik	0	NA	NA	NA	NA	NA	0	0	0	0	0	0	0	0
9130204L05Rik	0	NA	NA	NA	NA	NA	0	0	0	0	0	0	0	0
9130209A04Rik	0	NA	NA	NA	NA	NA	0	0	0	0	0	0	0	0
9130221F21Rik	0	NA	NA	NA	NA	NA	0	0	0	0	0	0	0	0
9230009I02Rik	0	NA	NA	NA	NA	NA	0	0	0	0	0	0	0	0
9230102K24Rik	0	NA	NA	NA	NA	NA	0	0	0	0	0	0	0	0
9230102O04Rik	0	NA	NA	NA	NA	NA	0	0	0	0	0	0	0	0
9230110F15Rik	0	NA	NA	NA	NA	NA	0	0	0	0	0	0	0	0
9230112D13Rik	0	NA	NA	NA	NA	NA	0	0	0	0	0	0	0	0
9230112J17Rik	0	NA	NA	NA	NA	NA	0	0	0	0	0	0	0	0
9330158H04Rik	0	NA	NA	NA	NA	NA	0	0	0	0	0	0	0	0
9330162B11Rik	0	NA	NA	NA	NA	NA	0	0	0	0	0	0	0	0
9330178D15Rik	0	NA	NA	NA	NA	NA	0	0	0	0	0	0	0	0
9330182O14Rik	0	NA	NA	NA	NA	NA	0	0	0	0	0	0	0	0
9430007A20Rik	0	NA	NA	NA	NA	NA	0	0	0	0	0	0	0	0
9430019J16Rik	0	NA	NA	NA	NA	NA	0	0	0	0	0	0	0	0
9430021M05Rik	0	NA	NA	NA	NA	NA	0	0	0	0	0	0	0	0
9430037G07Rik	0	NA	NA	NA	NA	NA	0	0	0	0	0	0	0	0
9430076C15Rik	0	NA	NA	NA	NA	NA	0	0	0	0	0	0	0	0
9530002B09Rik	0	NA	NA	NA	NA	NA	0	0	0	0	0	0	0	0
9530003J23Rik	0	NA	NA	NA	NA	NA	0	0	0	0	0	0	0	0
9530026F06Rik	0	NA	NA	NA	NA	NA	0	0	0	0	0	0	0	0
9530036O11Rik	0	NA	NA	NA	NA	NA	0	0	0	0	0	0	0	0
9530051G07Rik	0	NA	NA	NA	NA	NA	0	0	0	0	0	0	0	0
9530059O14Rik	0	NA	NA	NA	NA	NA	0	0	0	0	0	0	0	0
9530080O11Rik	0	NA	NA	NA	NA	NA	0	0	0	0	0	0	0	0
9630001P10Rik	0	NA	NA	NA	NA	NA	0	0	0	0	0	0	0	0
9630013A20Rik	0	NA	NA	NA	NA	NA	0	0	0	0	0	0	0	0
9630028B13Rik	0	NA	NA	NA	NA	NA	0	0	0	0	0	0	0	0
9830132P13Rik	0	NA	NA	NA	NA	NA	0	0	0	0	0	0	0	0
9930014A18Rik	0	NA	NA	NA	NA	NA	0	0	0	0	0	0	0	0
9930111H07Rik	0	NA	NA	NA	NA	NA	0	0	0	0	0	0	0	0
A130077B15Rik	0	NA	NA	NA	NA	NA	0	0	0	0	0	0	0	0
A1cf	0	NA	NA	NA	NA	NA	0	0	0	0	0	0	0	0
A230001M10Rik	0	NA	NA	NA	NA	NA	0	0	0	0	0	0	0	0
A230009B12Rik	0	NA	NA	NA	NA	NA	0	0	0	0	0	0	0	0
A230050P20Rik	0	NA	NA	NA	NA	NA	0	0	0	0	0	0	0	0
A230077H06Rik	0	NA	NA	NA	NA	NA	0	0	0	0	0	0	0	0
A230108P19Rik	0	NA	NA	NA	NA	NA	0	0	0	0	0	0	0	0
A330040F15Rik	0	NA	NA	NA	NA	NA	0	0	0	0	0	0	0	0
A330048O09Rik	0	NA	NA	NA	NA	NA	0	0	0	0	0	0	0	0
A330049N07Rik	0	NA	NA	NA	NA	NA	0	0	0	0	0	0	0	0
A330070K13Rik	0	NA	NA	NA	NA	NA	0	0	0	0	0	0	0	0
A330076C08Rik	0	NA	NA	NA	NA	NA	0	0	0	0	0	0	0	0
A330093E20Rik	0	NA	NA	NA	NA	NA	0	0	0	0	0	0	0	0
A430078G23Rik	0	NA	NA	NA	NA	NA	0	0	0	0	0	0	0	0
A430088P11Rik	0	NA	NA	NA	NA	NA	0	0	0	0	0	0	0	0
A430089I19Rik	0	NA	NA	NA	NA	NA	0	0	0	0	0	0	0	0
A430090L17Rik	0	NA	NA	NA	NA	NA	0	0	0	0	0	0	0	0
A430107P09Rik	0	NA	NA	NA	NA	NA	0	0	0	0	0	0	0	0
A530006G24Rik	0	NA	NA	NA	NA	NA	0	0	0	0	0	0	0	0
A530050N04Rik	0	NA	NA	NA	NA	NA	0	0	0	0	0	0	0	0
A530053G22Rik	0	NA	NA	NA	NA	NA	0	0	0	0	0	0	0	0
A530058N18Rik	0	NA	NA	NA	NA	NA	0	0	0	0	0	0	0	0
A630010A05Rik	0	NA	NA	NA	NA	NA	0	0	0	0	0	0	0	0
A630012P03Rik	0	NA	NA	NA	NA	NA	0	0	0	0	0	0	0	0
A630019I02Rik	0	NA	NA	NA	NA	NA	0	0	0	0	0	0	0	0
A630073D07Rik	0	NA	NA	NA	NA	NA	0	0	0	0	0	0	0	0
A630076J17Rik	0	NA	NA	NA	NA	NA	0	0	0	0	0	0	0	0
A630077J23Rik	0	NA	NA	NA	NA	NA	0	0	0	0	0	0	0	0
A730006G06Rik	0	NA	NA	NA	NA	NA	0	0	0	0	0	0	0	0
A730018C14Rik	0	NA	NA	NA	NA	NA	0	0	0	0	0	0	0	0
A730082K24Rik	0	NA	NA	NA	NA	NA	0	0	0	0	0	0	0	0
A730090H04Rik	0	NA	NA	NA	NA	NA	0	0	0	0	0	0	0	0
A830018L16Rik	0	NA	NA	NA	NA	NA	0	0	0	0	0	0	0	0
A930001A20Rik	0	NA	NA	NA	NA	NA	0	0	0	0	0	0	0	0
A930003A15Rik	0	NA	NA	NA	NA	NA	0	0	0	0	0	0	0	0
A930003O13Rik	0	NA	NA	NA	NA	NA	0	0	0	0	0	0	0	0
A930009A15Rik	0	NA	NA	NA	NA	NA	0	0	0	0	0	0	0	0
A930011G23Rik	0	NA	NA	NA	NA	NA	0	0	0	0	0	0	0	0
A930019D19Rik	0	NA	NA	NA	NA	NA	0	0	0	0	0	0	0	0
AA543401	0	NA	NA	NA	NA	NA	0	0	0	0	0	0	0	0
AA545190	0	NA	NA	NA	NA	NA	0	0	0	0	0	0	0	0
AA619741	0	NA	NA	NA	NA	NA	0	0	0	0	0	0	0	0
AF067061	0	NA	NA	NA	NA	NA	0	0	0	0	0	0	0	0
AF067063	0	NA	NA	NA	NA	NA	0	0	0	0	0	0	0	0
AF251705	0	NA	NA	NA	NA	NA	0	0	0	0	0	0	0	0
AF366264	0	NA	NA	NA	NA	NA	0	0	0	0	0	0	0	0
AI463170	0	NA	NA	NA	NA	NA	0	0	0	0	0	0	0	0
AI504432	0	NA	NA	NA	NA	NA	0	0	0	0	0	0	0	0
AI646519	0	NA	NA	NA	NA	NA	0	0	0	0	0	0	0	0
AI661453	0	NA	NA	NA	NA	NA	0	0	0	0	0	0	0	0
AI747448	0	NA	NA	NA	NA	NA	0	0	0	0	0	0	0	0
AI847159	0	NA	NA	NA	NA	NA	0	0	0	0	0	0	0	0
AI854517	0	NA	NA	NA	NA	NA	0	0	0	0	0	0	0	0
AU015836	0	NA	NA	NA	NA	NA	0	0	0	0	0	0	0	0
AU016765	0	NA	NA	NA	NA	NA	0	0	0	0	0	0	0	0
AU018829	0	NA	NA	NA	NA	NA	0	0	0	0	0	0	0	0
AU022751	0	NA	NA	NA	NA	NA	0	0	0	0	0	0	0	0
AU022793	0	NA	NA	NA	NA	NA	0	0	0	0	0	0	0	0
AU040972	0	NA	NA	NA	NA	NA	0	0	0	0	0	0	0	0
AV320801	0	NA	NA	NA	NA	NA	0	0	0	0	0	0	0	0
AW822252	0	NA	NA	NA	NA	NA	0	0	0	0	0	0	0	0
AY512915	0	NA	NA	NA	NA	NA	0	0	0	0	0	0	0	0
AY512931	0	NA	NA	NA	NA	NA	0	0	0	0	0	0	0	0
AY761184	0	NA	NA	NA	NA	NA	0	0	0	0	0	0	0	0
AY761185	0	NA	NA	NA	NA	NA	0	0	0	0	0	0	0	0
Aadac	0	NA	NA	NA	NA	NA	0	0	0	0	0	0	0	0
Aadacl2	0	NA	NA	NA	NA	NA	0	0	0	0	0	0	0	0
Aadacl3	0	NA	NA	NA	NA	NA	0	0	0	0	0	0	0	0
Aass	0	NA	NA	NA	NA	NA	0	0	0	0	0	0	0	0
Abca14	0	NA	NA	NA	NA	NA	0	0	0	0	0	0	0	0
Abca15	0	NA	NA	NA	NA	NA	0	0	0	0	0	0	0	0
Abcb5	0	NA	NA	NA	NA	NA	0	0	0	0	0	0	0	0
Abcc8	0	NA	NA	NA	NA	NA	0	0	0	0	0	0	0	0
Abcc9	0	NA	NA	NA	NA	NA	0	0	0	0	0	0	0	0
Abcg1	0	NA	NA	NA	NA	NA	0	0	0	0	0	0	0	0
Abcg8	0	NA	NA	NA	NA	NA	0	0	0	0	0	0	0	0
Abhd12b	0	NA	NA	NA	NA	NA	0	0	0	0	0	0	0	0
Abhd16b	0	NA	NA	NA	NA	NA	0	0	0	0	0	0	0	0
Ablim2	0	NA	NA	NA	NA	NA	0	0	0	0	0	0	0	0
Abra	0	NA	NA	NA	NA	NA	0	0	0	0	0	0	0	0
Ace3	0	NA	NA	NA	NA	NA	0	0	0	0	0	0	0	0
Ackr1	0	NA	NA	NA	NA	NA	0	0	0	0	0	0	0	0
Acnat2	0	NA	NA	NA	NA	NA	0	0	0	0	0	0	0	0
Acot6	0	NA	NA	NA	NA	NA	0	0	0	0	0	0	0	0
Acpt	0	NA	NA	NA	NA	NA	0	0	0	0	0	0	0	0
Acr	0	NA	NA	NA	NA	NA	0	0	0	0	0	0	0	0
Acrv1	0	NA	NA	NA	NA	NA	0	0	0	0	0	0	0	0
Acsm1	0	NA	NA	NA	NA	NA	0	0	0	0	0	0	0	0
Acsm2	0	NA	NA	NA	NA	NA	0	0	0	0	0	0	0	0
Acsm5	0	NA	NA	NA	NA	NA	0	0	0	0	0	0	0	0
Acss1	0	NA	NA	NA	NA	NA	0	0	0	0	0	0	0	0
Acss3	0	NA	NA	NA	NA	NA	0	0	0	0	0	0	0	0
Actbl2	0	NA	NA	NA	NA	NA	0	0	0	0	0	0	0	0
Actl11	0	NA	NA	NA	NA	NA	0	0	0	0	0	0	0	0
Actl7a	0	NA	NA	NA	NA	NA	0	0	0	0	0	0	0	0
Actrt1	0	NA	NA	NA	NA	NA	0	0	0	0	0	0	0	0
Actrt2	0	NA	NA	NA	NA	NA	0	0	0	0	0	0	0	0
Adad1	0	NA	NA	NA	NA	NA	0	0	0	0	0	0	0	0
Adad2	0	NA	NA	NA	NA	NA	0	0	0	0	0	0	0	0
Adam18	0	NA	NA	NA	NA	NA	0	0	0	0	0	0	0	0
Adam20	0	NA	NA	NA	NA	NA	0	0	0	0	0	0	0	0
Adam24	0	NA	NA	NA	NA	NA	0	0	0	0	0	0	0	0
Adam25	0	NA	NA	NA	NA	NA	0	0	0	0	0	0	0	0
Adam26a	0	NA	NA	NA	NA	NA	0	0	0	0	0	0	0	0
Adam26b	0	NA	NA	NA	NA	NA	0	0	0	0	0	0	0	0
Adam29	0	NA	NA	NA	NA	NA	0	0	0	0	0	0	0	0
Adam34	0	NA	NA	NA	NA	NA	0	0	0	0	0	0	0	0
Adam39	0	NA	NA	NA	NA	NA	0	0	0	0	0	0	0	0
Adam6a	0	NA	NA	NA	NA	NA	0	0	0	0	0	0	0	0
Adam6b	0	NA	NA	NA	NA	NA	0	0	0	0	0	0	0	0
Adamts18	0	NA	NA	NA	NA	NA	0	0	0	0	0	0	0	0
Adamts19	0	NA	NA	NA	NA	NA	0	0	0	0	0	0	0	0
Adap1	0	NA	NA	NA	NA	NA	0	0	0	0	0	0	0	0
Adcy2	0	NA	NA	NA	NA	NA	0	0	0	0	0	0	0	0
Adcyap1	0	NA	NA	NA	NA	NA	0	0	0	0	0	0	0	0
Adh4	0	NA	NA	NA	NA	NA	0	0	0	0	0	0	0	0
Adh6-ps1	0	NA	NA	NA	NA	NA	0	0	0	0	0	0	0	0
Adh6a	0	NA	NA	NA	NA	NA	0	0	0	0	0	0	0	0
Adora1	0	NA	NA	NA	NA	NA	0	0	0	0	0	0	0	0
Adora3	0	NA	NA	NA	NA	NA	0	0	0	0	0	0	0	0
Adra1a	0	NA	NA	NA	NA	NA	0	0	0	0	0	0	0	0
Adra2c	0	NA	NA	NA	NA	NA	0	0	0	0	0	0	0	0
Adrb1	0	NA	NA	NA	NA	NA	0	0	0	0	0	0	0	0
Adrb3	0	NA	NA	NA	NA	NA	0	0	0	0	0	0	0	0
Adrbk2	0	NA	NA	NA	NA	NA	0	0	0	0	0	0	0	0
Aff2	0	NA	NA	NA	NA	NA	0	0	0	0	0	0	0	0
Afm	0	NA	NA	NA	NA	NA	0	0	0	0	0	0	0	0
Agbl1	0	NA	NA	NA	NA	NA	0	0	0	0	0	0	0	0
Agmat	0	NA	NA	NA	NA	NA	0	0	0	0	0	0	0	0
Agr2	0	NA	NA	NA	NA	NA	0	0	0	0	0	0	0	0
Agr3	0	NA	NA	NA	NA	NA	0	0	0	0	0	0	0	0
Agtr1a	0	NA	NA	NA	NA	NA	0	0	0	0	0	0	0	0
Agxt2	0	NA	NA	NA	NA	NA	0	0	0	0	0	0	0	0
Ajap1	0	NA	NA	NA	NA	NA	0	0	0	0	0	0	0	0
Akap4	0	NA	NA	NA	NA	NA	0	0	0	0	0	0	0	0
Akip1	0	NA	NA	NA	NA	NA	0	0	0	0	0	0	0	0
Akr1b3	0	NA	NA	NA	NA	NA	0	0	0	0	0	0	0	0
Akr1c19	0	NA	NA	NA	NA	NA	0	0	0	0	0	0	0	0
Akr1c21	0	NA	NA	NA	NA	NA	0	0	0	0	0	0	0	0
Akr1c6	0	NA	NA	NA	NA	NA	0	0	0	0	0	0	0	0
Alas2	0	NA	NA	NA	NA	NA	0	0	0	0	0	0	0	0
Aldh1a2	0	NA	NA	NA	NA	NA	0	0	0	0	0	0	0	0
Aldh1b1	0	NA	NA	NA	NA	NA	0	0	0	0	0	0	0	0
Allc	0	NA	NA	NA	NA	NA	0	0	0	0	0	0	0	0
Alox12b	0	NA	NA	NA	NA	NA	0	0	0	0	0	0	0	0
Alox5	0	NA	NA	NA	NA	NA	0	0	0	0	0	0	0	0
Alpi	0	NA	NA	NA	NA	NA	0	0	0	0	0	0	0	0
Alppl2	0	NA	NA	NA	NA	NA	0	0	0	0	0	0	0	0
Alx1	0	NA	NA	NA	NA	NA	0	0	0	0	0	0	0	0
Alx3	0	NA	NA	NA	NA	NA	0	0	0	0	0	0	0	0
Ambn	0	NA	NA	NA	NA	NA	0	0	0	0	0	0	0	0
Amd2	0	NA	NA	NA	NA	NA	0	0	0	0	0	0	0	0
Amelx	0	NA	NA	NA	NA	NA	0	0	0	0	0	0	0	0
Amer2	0	NA	NA	NA	NA	NA	0	0	0	0	0	0	0	0
Amer3	0	NA	NA	NA	NA	NA	0	0	0	0	0	0	0	0
Amica1	0	NA	NA	NA	NA	NA	0	0	0	0	0	0	0	0
Amtn	0	NA	NA	NA	NA	NA	0	0	0	0	0	0	0	0
Amy2a2	0	NA	NA	NA	NA	NA	0	0	0	0	0	0	0	0
Amy2a3	0	NA	NA	NA	NA	NA	0	0	0	0	0	0	0	0
Amy2a4	0	NA	NA	NA	NA	NA	0	0	0	0	0	0	0	0
Amy2a5	0	NA	NA	NA	NA	NA	0	0	0	0	0	0	0	0
Ang3	0	NA	NA	NA	NA	NA	0	0	0	0	0	0	0	0
Ang5	0	NA	NA	NA	NA	NA	0	0	0	0	0	0	0	0
Ang6	0	NA	NA	NA	NA	NA	0	0	0	0	0	0	0	0
Angptl3	0	NA	NA	NA	NA	NA	0	0	0	0	0	0	0	0
Ankfn1	0	NA	NA	NA	NA	NA	0	0	0	0	0	0	0	0
Ankrd29	0	NA	NA	NA	NA	NA	0	0	0	0	0	0	0	0
Ankrd34c	0	NA	NA	NA	NA	NA	0	0	0	0	0	0	0	0
Ankrd36	0	NA	NA	NA	NA	NA	0	0	0	0	0	0	0	0
Ankrd53	0	NA	NA	NA	NA	NA	0	0	0	0	0	0	0	0
Ankrd63	0	NA	NA	NA	NA	NA	0	0	0	0	0	0	0	0
Ankub1	0	NA	NA	NA	NA	NA	0	0	0	0	0	0	0	0
Antxrl	0	NA	NA	NA	NA	NA	0	0	0	0	0	0	0	0
Anxa10	0	NA	NA	NA	NA	NA	0	0	0	0	0	0	0	0
Aoah	0	NA	NA	NA	NA	NA	0	0	0	0	0	0	0	0
Aoc1	0	NA	NA	NA	NA	NA	0	0	0	0	0	0	0	0
Apba2	0	NA	NA	NA	NA	NA	0	0	0	0	0	0	0	0
Apcs	0	NA	NA	NA	NA	NA	0	0	0	0	0	0	0	0
Apela	0	NA	NA	NA	NA	NA	0	0	0	0	0	0	0	0
Aplp1	0	NA	NA	NA	NA	NA	0	0	0	0	0	0	0	0
Apoa4	0	NA	NA	NA	NA	NA	0	0	0	0	0	0	0	0
Apobec2	0	NA	NA	NA	NA	NA	0	0	0	0	0	0	0	0
Apobec4	0	NA	NA	NA	NA	NA	0	0	0	0	0	0	0	0
Apoc3	0	NA	NA	NA	NA	NA	0	0	0	0	0	0	0	0
Apoc4	0	NA	NA	NA	NA	NA	0	0	0	0	0	0	0	0
Apol11a	0	NA	NA	NA	NA	NA	0	0	0	0	0	0	0	0
Apol7e	0	NA	NA	NA	NA	NA	0	0	0	0	0	0	0	0
Apoo-ps	0	NA	NA	NA	NA	NA	0	0	0	0	0	0	0	0
Aqp4	0	NA	NA	NA	NA	NA	0	0	0	0	0	0	0	0
Aqp9	0	NA	NA	NA	NA	NA	0	0	0	0	0	0	0	0
Ar	0	NA	NA	NA	NA	NA	0	0	0	0	0	0	0	0
Arap2	0	NA	NA	NA	NA	NA	0	0	0	0	0	0	0	0
Arhgap15	0	NA	NA	NA	NA	NA	0	0	0	0	0	0	0	0
Arhgap15os	0	NA	NA	NA	NA	NA	0	0	0	0	0	0	0	0
Arhgap25	0	NA	NA	NA	NA	NA	0	0	0	0	0	0	0	0
Arhgap27os3	0	NA	NA	NA	NA	NA	0	0	0	0	0	0	0	0
Arhgap36	0	NA	NA	NA	NA	NA	0	0	0	0	0	0	0	0
Arhgef16	0	NA	NA	NA	NA	NA	0	0	0	0	0	0	0	0
Arhgef26	0	NA	NA	NA	NA	NA	0	0	0	0	0	0	0	0
Arhgef38	0	NA	NA	NA	NA	NA	0	0	0	0	0	0	0	0
Arl13a	0	NA	NA	NA	NA	NA	0	0	0	0	0	0	0	0
Arl14	0	NA	NA	NA	NA	NA	0	0	0	0	0	0	0	0
Armc3	0	NA	NA	NA	NA	NA	0	0	0	0	0	0	0	0
Arpp21	0	NA	NA	NA	NA	NA	0	0	0	0	0	0	0	0
Arr3	0	NA	NA	NA	NA	NA	0	0	0	0	0	0	0	0
Art1	0	NA	NA	NA	NA	NA	0	0	0	0	0	0	0	0
Art2a-ps	0	NA	NA	NA	NA	NA	0	0	0	0	0	0	0	0
Art2b	0	NA	NA	NA	NA	NA	0	0	0	0	0	0	0	0
Art3	0	NA	NA	NA	NA	NA	0	0	0	0	0	0	0	0
Art4	0	NA	NA	NA	NA	NA	0	0	0	0	0	0	0	0
Asb10	0	NA	NA	NA	NA	NA	0	0	0	0	0	0	0	0
Asb14	0	NA	NA	NA	NA	NA	0	0	0	0	0	0	0	0
Asb16	0	NA	NA	NA	NA	NA	0	0	0	0	0	0	0	0
Asb18	0	NA	NA	NA	NA	NA	0	0	0	0	0	0	0	0
Asb9	0	NA	NA	NA	NA	NA	0	0	0	0	0	0	0	0
Ascl1	0	NA	NA	NA	NA	NA	0	0	0	0	0	0	0	0
Ascl4	0	NA	NA	NA	NA	NA	0	0	0	0	0	0	0	0
Ascl5	0	NA	NA	NA	NA	NA	0	0	0	0	0	0	0	0
Asmt	0	NA	NA	NA	NA	NA	0	0	0	0	0	0	0	0
Aspdh	0	NA	NA	NA	NA	NA	0	0	0	0	0	0	0	0
Asphd2	0	NA	NA	NA	NA	NA	0	0	0	0	0	0	0	0
Asz1	0	NA	NA	NA	NA	NA	0	0	0	0	0	0	0	0
Atoh1	0	NA	NA	NA	NA	NA	0	0	0	0	0	0	0	0
Atoh7	0	NA	NA	NA	NA	NA	0	0	0	0	0	0	0	0
Atp12a	0	NA	NA	NA	NA	NA	0	0	0	0	0	0	0	0
Atp13a4	0	NA	NA	NA	NA	NA	0	0	0	0	0	0	0	0
Atp13a5	0	NA	NA	NA	NA	NA	0	0	0	0	0	0	0	0
Atp1a4	0	NA	NA	NA	NA	NA	0	0	0	0	0	0	0	0
Atp4b	0	NA	NA	NA	NA	NA	0	0	0	0	0	0	0	0
Atp6ap1l	0	NA	NA	NA	NA	NA	0	0	0	0	0	0	0	0
Atp6v0c	0	NA	NA	NA	NA	NA	0	0	0	0	0	0	0	0
Atp6v0c-ps2	0	NA	NA	NA	NA	NA	0	0	0	0	0	0	0	0
Atp6v1g3	0	NA	NA	NA	NA	NA	0	0	0	0	0	0	0	0
Avp	0	NA	NA	NA	NA	NA	0	0	0	0	0	0	0	0
Avpr1a	0	NA	NA	NA	NA	NA	0	0	0	0	0	0	0	0
Avpr1b	0	NA	NA	NA	NA	NA	0	0	0	0	0	0	0	0
Avpr2	0	NA	NA	NA	NA	NA	0	0	0	0	0	0	0	0
Aym1	0	NA	NA	NA	NA	NA	0	0	0	0	0	0	0	0
Azgp1	0	NA	NA	NA	NA	NA	0	0	0	0	0	0	0	0
B020004C17Rik	0	NA	NA	NA	NA	NA	0	0	0	0	0	0	0	0
B020004J07Rik	0	NA	NA	NA	NA	NA	0	0	0	0	0	0	0	0
B020014A21Rik	0	NA	NA	NA	NA	NA	0	0	0	0	0	0	0	0
B020018J22Rik	0	NA	NA	NA	NA	NA	0	0	0	0	0	0	0	0
B230112J18Rik	0	NA	NA	NA	NA	NA	0	0	0	0	0	0	0	0
B230119M05Rik	0	NA	NA	NA	NA	NA	0	0	0	0	0	0	0	0
B230214G05Rik	0	NA	NA	NA	NA	NA	0	0	0	0	0	0	0	0
B230312C02Rik	0	NA	NA	NA	NA	NA	0	0	0	0	0	0	0	0
B230323A14Rik	0	NA	NA	NA	NA	NA	0	0	0	0	0	0	0	0
B3galt2	0	NA	NA	NA	NA	NA	0	0	0	0	0	0	0	0
B3galt5	0	NA	NA	NA	NA	NA	0	0	0	0	0	0	0	0
B3gat1	0	NA	NA	NA	NA	NA	0	0	0	0	0	0	0	0
B3gnt7	0	NA	NA	NA	NA	NA	0	0	0	0	0	0	0	0
B3gnt8	0	NA	NA	NA	NA	NA	0	0	0	0	0	0	0	0
B430010I23Rik	0	NA	NA	NA	NA	NA	0	0	0	0	0	0	0	0
BB014433	0	NA	NA	NA	NA	NA	0	0	0	0	0	0	0	0
BB019430	0	NA	NA	NA	NA	NA	0	0	0	0	0	0	0	0
BB031773	0	NA	NA	NA	NA	NA	0	0	0	0	0	0	0	0
BB287469	0	NA	NA	NA	NA	NA	0	0	0	0	0	0	0	0
BC021891	0	NA	NA	NA	NA	NA	0	0	0	0	0	0	0	0
BC024139	0	NA	NA	NA	NA	NA	0	0	0	0	0	0	0	0
BC026585	0	NA	NA	NA	NA	NA	0	0	0	0	0	0	0	0
BC030500	0	NA	NA	NA	NA	NA	0	0	0	0	0	0	0	0
BC030870	0	NA	NA	NA	NA	NA	0	0	0	0	0	0	0	0
BC035044	0	NA	NA	NA	NA	NA	0	0	0	0	0	0	0	0
BC048502	0	NA	NA	NA	NA	NA	0	0	0	0	0	0	0	0
BC048546	0	NA	NA	NA	NA	NA	0	0	0	0	0	0	0	0
BC048562	0	NA	NA	NA	NA	NA	0	0	0	0	0	0	0	0
BC048679	0	NA	NA	NA	NA	NA	0	0	0	0	0	0	0	0
BC049352	0	NA	NA	NA	NA	NA	0	0	0	0	0	0	0	0
BC049635	0	NA	NA	NA	NA	NA	0	0	0	0	0	0	0	0
BC049730	0	NA	NA	NA	NA	NA	0	0	0	0	0	0	0	0
BC051142	0	NA	NA	NA	NA	NA	0	0	0	0	0	0	0	0
BC051628	0	NA	NA	NA	NA	NA	0	0	0	0	0	0	0	0
BC051665	0	NA	NA	NA	NA	NA	0	0	0	0	0	0	0	0
BC055111	0	NA	NA	NA	NA	NA	0	0	0	0	0	0	0	0
BC061195	0	NA	NA	NA	NA	NA	0	0	0	0	0	0	0	0
BC061212	0	NA	NA	NA	NA	NA	0	0	0	0	0	0	0	0
BC061237	0	NA	NA	NA	NA	NA	0	0	0	0	0	0	0	0
BC080695	0	NA	NA	NA	NA	NA	0	0	0	0	0	0	0	0
BC089491	0	NA	NA	NA	NA	NA	0	0	0	0	0	0	0	0
BC100530	0	NA	NA	NA	NA	NA	0	0	0	0	0	0	0	0
BC107364	0	NA	NA	NA	NA	NA	0	0	0	0	0	0	0	0
BC117090	0	NA	NA	NA	NA	NA	0	0	0	0	0	0	0	0
Bace2	0	NA	NA	NA	NA	NA	0	0	0	0	0	0	0	0
Bai3	0	NA	NA	NA	NA	NA	0	0	0	0	0	0	0	0
Bambi-ps1	0	NA	NA	NA	NA	NA	0	0	0	0	0	0	0	0
Banf2	0	NA	NA	NA	NA	NA	0	0	0	0	0	0	0	0
Barhl2	0	NA	NA	NA	NA	NA	0	0	0	0	0	0	0	0
Barx1	0	NA	NA	NA	NA	NA	0	0	0	0	0	0	0	0
Bc1	0	NA	NA	NA	NA	NA	0	0	0	0	0	0	0	0
Bcam	0	NA	NA	NA	NA	NA	0	0	0	0	0	0	0	0
Bcas1	0	NA	NA	NA	NA	NA	0	0	0	0	0	0	0	0
Bcas1os2	0	NA	NA	NA	NA	NA	0	0	0	0	0	0	0	0
Bcas3os1	0	NA	NA	NA	NA	NA	0	0	0	0	0	0	0	0
Bcas3os2	0	NA	NA	NA	NA	NA	0	0	0	0	0	0	0	0
Bcl11a	0	NA	NA	NA	NA	NA	0	0	0	0	0	0	0	0
Bcl2a1a	0	NA	NA	NA	NA	NA	0	0	0	0	0	0	0	0
Bcl2a1b	0	NA	NA	NA	NA	NA	0	0	0	0	0	0	0	0
Bcl2a1c	0	NA	NA	NA	NA	NA	0	0	0	0	0	0	0	0
Bcl2a1d	0	NA	NA	NA	NA	NA	0	0	0	0	0	0	0	0
Bean1	0	NA	NA	NA	NA	NA	0	0	0	0	0	0	0	0
Bend7	0	NA	NA	NA	NA	NA	0	0	0	0	0	0	0	0
Best1	0	NA	NA	NA	NA	NA	0	0	0	0	0	0	0	0
Best3	0	NA	NA	NA	NA	NA	0	0	0	0	0	0	0	0
Bex4	0	NA	NA	NA	NA	NA	0	0	0	0	0	0	0	0
Bglap2	0	NA	NA	NA	NA	NA	0	0	0	0	0	0	0	0
Bhlha9	0	NA	NA	NA	NA	NA	0	0	0	0	0	0	0	0
Bhlhe23	0	NA	NA	NA	NA	NA	0	0	0	0	0	0	0	0
Bhmt	0	NA	NA	NA	NA	NA	0	0	0	0	0	0	0	0
Bhmt2	0	NA	NA	NA	NA	NA	0	0	0	0	0	0	0	0
Birc7	0	NA	NA	NA	NA	NA	0	0	0	0	0	0	0	0
Blk	0	NA	NA	NA	NA	NA	0	0	0	0	0	0	0	0
Bmp10	0	NA	NA	NA	NA	NA	0	0	0	0	0	0	0	0
Bmp2	0	NA	NA	NA	NA	NA	0	0	0	0	0	0	0	0
Bmp3	0	NA	NA	NA	NA	NA	0	0	0	0	0	0	0	0
Bmp4	0	NA	NA	NA	NA	NA	0	0	0	0	0	0	0	0
Bmyc	0	NA	NA	NA	NA	NA	0	0	0	0	0	0	0	0
Boll	0	NA	NA	NA	NA	NA	0	0	0	0	0	0	0	0
Bpi	0	NA	NA	NA	NA	NA	0	0	0	0	0	0	0	0
Bpifa1	0	NA	NA	NA	NA	NA	0	0	0	0	0	0	0	0
Bpifa2	0	NA	NA	NA	NA	NA	0	0	0	0	0	0	0	0
Bpifa3	0	NA	NA	NA	NA	NA	0	0	0	0	0	0	0	0
Bpifa5	0	NA	NA	NA	NA	NA	0	0	0	0	0	0	0	0
Bpifa6	0	NA	NA	NA	NA	NA	0	0	0	0	0	0	0	0
Bpifb1	0	NA	NA	NA	NA	NA	0	0	0	0	0	0	0	0
Bpifb3	0	NA	NA	NA	NA	NA	0	0	0	0	0	0	0	0
Bpifb4	0	NA	NA	NA	NA	NA	0	0	0	0	0	0	0	0
Bpifb5	0	NA	NA	NA	NA	NA	0	0	0	0	0	0	0	0
Bpifb9a	0	NA	NA	NA	NA	NA	0	0	0	0	0	0	0	0
Bpifb9b	0	NA	NA	NA	NA	NA	0	0	0	0	0	0	0	0
Brinp2	0	NA	NA	NA	NA	NA	0	0	0	0	0	0	0	0
Brs3	0	NA	NA	NA	NA	NA	0	0	0	0	0	0	0	0
Bsnd	0	NA	NA	NA	NA	NA	0	0	0	0	0	0	0	0
Bsph2	0	NA	NA	NA	NA	NA	0	0	0	0	0	0	0	0
Bsx	0	NA	NA	NA	NA	NA	0	0	0	0	0	0	0	0
Btbd17	0	NA	NA	NA	NA	NA	0	0	0	0	0	0	0	0
Btg3	0	NA	NA	NA	NA	NA	0	0	0	0	0	0	0	0
Btnl1	0	NA	NA	NA	NA	NA	0	0	0	0	0	0	0	0
Btnl2	0	NA	NA	NA	NA	NA	0	0	0	0	0	0	0	0
Btnl4	0	NA	NA	NA	NA	NA	0	0	0	0	0	0	0	0
Btnl5-ps	0	NA	NA	NA	NA	NA	0	0	0	0	0	0	0	0
Btnl6	0	NA	NA	NA	NA	NA	0	0	0	0	0	0	0	0
Bves	0	NA	NA	NA	NA	NA	0	0	0	0	0	0	0	0
C030007H22Rik	0	NA	NA	NA	NA	NA	0	0	0	0	0	0	0	0
C030013G03Rik	0	NA	NA	NA	NA	NA	0	0	0	0	0	0	0	0
C030023E24Rik	0	NA	NA	NA	NA	NA	0	0	0	0	0	0	0	0
C030029H02Rik	0	NA	NA	NA	NA	NA	0	0	0	0	0	0	0	0
C030034L19Rik	0	NA	NA	NA	NA	NA	0	0	0	0	0	0	0	0
C130021I20Rik	0	NA	NA	NA	NA	NA	0	0	0	0	0	0	0	0
C130060K24Rik	0	NA	NA	NA	NA	NA	0	0	0	0	0	0	0	0
C130074G19Rik	0	NA	NA	NA	NA	NA	0	0	0	0	0	0	0	0
C130079G13Rik	0	NA	NA	NA	NA	NA	0	0	0	0	0	0	0	0
C130080G10Rik	0	NA	NA	NA	NA	NA	0	0	0	0	0	0	0	0
C130083M11Rik	0	NA	NA	NA	NA	NA	0	0	0	0	0	0	0	0
C1qa	0	NA	NA	NA	NA	NA	0	0	0	0	0	0	0	0
C1qb	0	NA	NA	NA	NA	NA	0	0	0	0	0	0	0	0
C1qc	0	NA	NA	NA	NA	NA	0	0	0	0	0	0	0	0
C1ql2	0	NA	NA	NA	NA	NA	0	0	0	0	0	0	0	0
C1qtnf4	0	NA	NA	NA	NA	NA	0	0	0	0	0	0	0	0
C1qtnf5	0	NA	NA	NA	NA	NA	0	0	0	0	0	0	0	0
C1qtnf7	0	NA	NA	NA	NA	NA	0	0	0	0	0	0	0	0
C230004F18Rik	0	NA	NA	NA	NA	NA	0	0	0	0	0	0	0	0
C230079O03Rik	0	NA	NA	NA	NA	NA	0	0	0	0	0	0	0	0
C230091D08Rik	0	NA	NA	NA	NA	NA	0	0	0	0	0	0	0	0
C2cd4a	0	NA	NA	NA	NA	NA	0	0	0	0	0	0	0	0
C2cd4b	0	NA	NA	NA	NA	NA	0	0	0	0	0	0	0	0
C2cd4d	0	NA	NA	NA	NA	NA	0	0	0	0	0	0	0	0
C330011F03Rik	0	NA	NA	NA	NA	NA	0	0	0	0	0	0	0	0
C330013F16Rik	0	NA	NA	NA	NA	NA	0	0	0	0	0	0	0	0
C330024D21Rik	0	NA	NA	NA	NA	NA	0	0	0	0	0	0	0	0
C430002E04Rik	0	NA	NA	NA	NA	NA	0	0	0	0	0	0	0	0
C6	0	NA	NA	NA	NA	NA	0	0	0	0	0	0	0	0
C630031E19Rik	0	NA	NA	NA	NA	NA	0	0	0	0	0	0	0	0
C7	0	NA	NA	NA	NA	NA	0	0	0	0	0	0	0	0
C730027H18Rik	0	NA	NA	NA	NA	NA	0	0	0	0	0	0	0	0
C730036E19Rik	0	NA	NA	NA	NA	NA	0	0	0	0	0	0	0	0
C86187	0	NA	NA	NA	NA	NA	0	0	0	0	0	0	0	0
C86695	0	NA	NA	NA	NA	NA	0	0	0	0	0	0	0	0
C87198	0	NA	NA	NA	NA	NA	0	0	0	0	0	0	0	0
C87414	0	NA	NA	NA	NA	NA	0	0	0	0	0	0	0	0
C87977	0	NA	NA	NA	NA	NA	0	0	0	0	0	0	0	0
C8b	0	NA	NA	NA	NA	NA	0	0	0	0	0	0	0	0
C9	0	NA	NA	NA	NA	NA	0	0	0	0	0	0	0	0
CK137956	0	NA	NA	NA	NA	NA	0	0	0	0	0	0	0	0
Cabp2	0	NA	NA	NA	NA	NA	0	0	0	0	0	0	0	0
Cabp7	0	NA	NA	NA	NA	NA	0	0	0	0	0	0	0	0
Cabs1	0	NA	NA	NA	NA	NA	0	0	0	0	0	0	0	0
Cacna1e	0	NA	NA	NA	NA	NA	0	0	0	0	0	0	0	0
Cacna1h	0	NA	NA	NA	NA	NA	0	0	0	0	0	0	0	0
Cacna1s	0	NA	NA	NA	NA	NA	0	0	0	0	0	0	0	0
Cacng1	0	NA	NA	NA	NA	NA	0	0	0	0	0	0	0	0
Cacng2	0	NA	NA	NA	NA	NA	0	0	0	0	0	0	0	0
Cacng3	0	NA	NA	NA	NA	NA	0	0	0	0	0	0	0	0
Cacng4	0	NA	NA	NA	NA	NA	0	0	0	0	0	0	0	0
Cacng6	0	NA	NA	NA	NA	NA	0	0	0	0	0	0	0	0
Cadm3	0	NA	NA	NA	NA	NA	0	0	0	0	0	0	0	0
Calb1	0	NA	NA	NA	NA	NA	0	0	0	0	0	0	0	0
Calca	0	NA	NA	NA	NA	NA	0	0	0	0	0	0	0	0
Calcr	0	NA	NA	NA	NA	NA	0	0	0	0	0	0	0	0
Calhm1	0	NA	NA	NA	NA	NA	0	0	0	0	0	0	0	0
Calm4	0	NA	NA	NA	NA	NA	0	0	0	0	0	0	0	0
Calm5	0	NA	NA	NA	NA	NA	0	0	0	0	0	0	0	0
Calml3	0	NA	NA	NA	NA	NA	0	0	0	0	0	0	0	0
Caln1	0	NA	NA	NA	NA	NA	0	0	0	0	0	0	0	0
Capn12	0	NA	NA	NA	NA	NA	0	0	0	0	0	0	0	0
Capn13	0	NA	NA	NA	NA	NA	0	0	0	0	0	0	0	0
Capn8	0	NA	NA	NA	NA	NA	0	0	0	0	0	0	0	0
Capsl	0	NA	NA	NA	NA	NA	0	0	0	0	0	0	0	0
Capza3	0	NA	NA	NA	NA	NA	0	0	0	0	0	0	0	0
Card11	0	NA	NA	NA	NA	NA	0	0	0	0	0	0	0	0
Caskin1	0	NA	NA	NA	NA	NA	0	0	0	0	0	0	0	0
Casr	0	NA	NA	NA	NA	NA	0	0	0	0	0	0	0	0
Casz1	0	NA	NA	NA	NA	NA	0	0	0	0	0	0	0	0
Cav3	0	NA	NA	NA	NA	NA	0	0	0	0	0	0	0	0
Cbln1	0	NA	NA	NA	NA	NA	0	0	0	0	0	0	0	0
Cbln2	0	NA	NA	NA	NA	NA	0	0	0	0	0	0	0	0
Cbln4	0	NA	NA	NA	NA	NA	0	0	0	0	0	0	0	0
Ccdc105	0	NA	NA	NA	NA	NA	0	0	0	0	0	0	0	0
Ccdc110	0	NA	NA	NA	NA	NA	0	0	0	0	0	0	0	0
Ccdc121	0	NA	NA	NA	NA	NA	0	0	0	0	0	0	0	0
Ccdc129	0	NA	NA	NA	NA	NA	0	0	0	0	0	0	0	0
Ccdc135	0	NA	NA	NA	NA	NA	0	0	0	0	0	0	0	0
Ccdc147	0	NA	NA	NA	NA	NA	0	0	0	0	0	0	0	0
Ccdc149	0	NA	NA	NA	NA	NA	0	0	0	0	0	0	0	0
Ccdc153	0	NA	NA	NA	NA	NA	0	0	0	0	0	0	0	0
Ccdc158	0	NA	NA	NA	NA	NA	0	0	0	0	0	0	0	0
Ccdc175	0	NA	NA	NA	NA	NA	0	0	0	0	0	0	0	0
Ccdc183	0	NA	NA	NA	NA	NA	0	0	0	0	0	0	0	0
Ccdc185	0	NA	NA	NA	NA	NA	0	0	0	0	0	0	0	0
Ccdc27	0	NA	NA	NA	NA	NA	0	0	0	0	0	0	0	0
Ccdc34os	0	NA	NA	NA	NA	NA	0	0	0	0	0	0	0	0
Ccdc42b	0	NA	NA	NA	NA	NA	0	0	0	0	0	0	0	0
Ccdc60	0	NA	NA	NA	NA	NA	0	0	0	0	0	0	0	0
Ccdc64b	0	NA	NA	NA	NA	NA	0	0	0	0	0	0	0	0
Ccdc67	0	NA	NA	NA	NA	NA	0	0	0	0	0	0	0	0
Ccdc69	0	NA	NA	NA	NA	NA	0	0	0	0	0	0	0	0
Ccdc7	0	NA	NA	NA	NA	NA	0	0	0	0	0	0	0	0
Ccdc70	0	NA	NA	NA	NA	NA	0	0	0	0	0	0	0	0
Ccer1	0	NA	NA	NA	NA	NA	0	0	0	0	0	0	0	0
Cckar	0	NA	NA	NA	NA	NA	0	0	0	0	0	0	0	0
Cckbr	0	NA	NA	NA	NA	NA	0	0	0	0	0	0	0	0
Ccl12	0	NA	NA	NA	NA	NA	0	0	0	0	0	0	0	0
Ccl20	0	NA	NA	NA	NA	NA	0	0	0	0	0	0	0	0
Ccl21a	0	NA	NA	NA	NA	NA	0	0	0	0	0	0	0	0
Ccl21b	0	NA	NA	NA	NA	NA	0	0	0	0	0	0	0	0
Ccl21c	0	NA	NA	NA	NA	NA	0	0	0	0	0	0	0	0
Ccl22	0	NA	NA	NA	NA	NA	0	0	0	0	0	0	0	0
Ccl24	0	NA	NA	NA	NA	NA	0	0	0	0	0	0	0	0
Ccl26	0	NA	NA	NA	NA	NA	0	0	0	0	0	0	0	0
Ccl27b	0	NA	NA	NA	NA	NA	0	0	0	0	0	0	0	0
Ccl3	0	NA	NA	NA	NA	NA	0	0	0	0	0	0	0	0
Ccl4	0	NA	NA	NA	NA	NA	0	0	0	0	0	0	0	0
Ccna1	0	NA	NA	NA	NA	NA	0	0	0	0	0	0	0	0
Ccr2	0	NA	NA	NA	NA	NA	0	0	0	0	0	0	0	0
Ccr3	0	NA	NA	NA	NA	NA	0	0	0	0	0	0	0	0
Ccr5	0	NA	NA	NA	NA	NA	0	0	0	0	0	0	0	0
Ccr6	0	NA	NA	NA	NA	NA	0	0	0	0	0	0	0	0
Ccr8	0	NA	NA	NA	NA	NA	0	0	0	0	0	0	0	0
Cd160	0	NA	NA	NA	NA	NA	0	0	0	0	0	0	0	0
Cd177	0	NA	NA	NA	NA	NA	0	0	0	0	0	0	0	0
Cd180	0	NA	NA	NA	NA	NA	0	0	0	0	0	0	0	0
Cd1d2	0	NA	NA	NA	NA	NA	0	0	0	0	0	0	0	0
Cd200r2	0	NA	NA	NA	NA	NA	0	0	0	0	0	0	0	0
Cd200r4	0	NA	NA	NA	NA	NA	0	0	0	0	0	0	0	0
Cd209a	0	NA	NA	NA	NA	NA	0	0	0	0	0	0	0	0
Cd209b	0	NA	NA	NA	NA	NA	0	0	0	0	0	0	0	0
Cd209c	0	NA	NA	NA	NA	NA	0	0	0	0	0	0	0	0
Cd209d	0	NA	NA	NA	NA	NA	0	0	0	0	0	0	0	0
Cd209f	0	NA	NA	NA	NA	NA	0	0	0	0	0	0	0	0
Cd209g	0	NA	NA	NA	NA	NA	0	0	0	0	0	0	0	0
Cd226	0	NA	NA	NA	NA	NA	0	0	0	0	0	0	0	0
Cd300a	0	NA	NA	NA	NA	NA	0	0	0	0	0	0	0	0
Cd300c	0	NA	NA	NA	NA	NA	0	0	0	0	0	0	0	0
Cd300ld	0	NA	NA	NA	NA	NA	0	0	0	0	0	0	0	0
Cd300lf	0	NA	NA	NA	NA	NA	0	0	0	0	0	0	0	0
Cd300lg	0	NA	NA	NA	NA	NA	0	0	0	0	0	0	0	0
Cd300lh	0	NA	NA	NA	NA	NA	0	0	0	0	0	0	0	0
Cd36	0	NA	NA	NA	NA	NA	0	0	0	0	0	0	0	0
Cd3e	0	NA	NA	NA	NA	NA	0	0	0	0	0	0	0	0
Cd3g	0	NA	NA	NA	NA	NA	0	0	0	0	0	0	0	0
Cd4	0	NA	NA	NA	NA	NA	0	0	0	0	0	0	0	0
Cd40lg	0	NA	NA	NA	NA	NA	0	0	0	0	0	0	0	0
Cd5l	0	NA	NA	NA	NA	NA	0	0	0	0	0	0	0	0
Cd6	0	NA	NA	NA	NA	NA	0	0	0	0	0	0	0	0
Cd70	0	NA	NA	NA	NA	NA	0	0	0	0	0	0	0	0
Cd83	0	NA	NA	NA	NA	NA	0	0	0	0	0	0	0	0
Cd84	0	NA	NA	NA	NA	NA	0	0	0	0	0	0	0	0
Cd86	0	NA	NA	NA	NA	NA	0	0	0	0	0	0	0	0
Cd8a	0	NA	NA	NA	NA	NA	0	0	0	0	0	0	0	0
Cd8b1	0	NA	NA	NA	NA	NA	0	0	0	0	0	0	0	0
Cdc20b	0	NA	NA	NA	NA	NA	0	0	0	0	0	0	0	0
Cdh12	0	NA	NA	NA	NA	NA	0	0	0	0	0	0	0	0
Cdh20	0	NA	NA	NA	NA	NA	0	0	0	0	0	0	0	0
Cdh4	0	NA	NA	NA	NA	NA	0	0	0	0	0	0	0	0
Cdh6	0	NA	NA	NA	NA	NA	0	0	0	0	0	0	0	0
Cdh7	0	NA	NA	NA	NA	NA	0	0	0	0	0	0	0	0
Cdh8	0	NA	NA	NA	NA	NA	0	0	0	0	0	0	0	0
Cdh9	0	NA	NA	NA	NA	NA	0	0	0	0	0	0	0	0
Cdk5r2	0	NA	NA	NA	NA	NA	0	0	0	0	0	0	0	0
Cdkn2a	0	NA	NA	NA	NA	NA	0	0	0	0	0	0	0	0
Cdkn2b	0	NA	NA	NA	NA	NA	0	0	0	0	0	0	0	0
Cdr1	0	NA	NA	NA	NA	NA	0	0	0	0	0	0	0	0
Cds1	0	NA	NA	NA	NA	NA	0	0	0	0	0	0	0	0
Cdx2	0	NA	NA	NA	NA	NA	0	0	0	0	0	0	0	0
Cdx4	0	NA	NA	NA	NA	NA	0	0	0	0	0	0	0	0
Cdyl	0	NA	NA	NA	NA	NA	0	0	0	0	0	0	0	0
Ceacam-ps1	0	NA	NA	NA	NA	NA	0	0	0	0	0	0	0	0
Ceacam10	0	NA	NA	NA	NA	NA	0	0	0	0	0	0	0	0
Ceacam11	0	NA	NA	NA	NA	NA	0	0	0	0	0	0	0	0
Ceacam12	0	NA	NA	NA	NA	NA	0	0	0	0	0	0	0	0
Ceacam13	0	NA	NA	NA	NA	NA	0	0	0	0	0	0	0	0
Ceacam14	0	NA	NA	NA	NA	NA	0	0	0	0	0	0	0	0
Ceacam16	0	NA	NA	NA	NA	NA	0	0	0	0	0	0	0	0
Ceacam18	0	NA	NA	NA	NA	NA	0	0	0	0	0	0	0	0
Ceacam3	0	NA	NA	NA	NA	NA	0	0	0	0	0	0	0	0
Ceacam5	0	NA	NA	NA	NA	NA	0	0	0	0	0	0	0	0
Cebpa	0	NA	NA	NA	NA	NA	0	0	0	0	0	0	0	0
Cela2a	0	NA	NA	NA	NA	NA	0	0	0	0	0	0	0	0
Cela3b	0	NA	NA	NA	NA	NA	0	0	0	0	0	0	0	0
Celf3	0	NA	NA	NA	NA	NA	0	0	0	0	0	0	0	0
Celrr	0	NA	NA	NA	NA	NA	0	0	0	0	0	0	0	0
Cend1	0	NA	NA	NA	NA	NA	0	0	0	0	0	0	0	0
Cerkl	0	NA	NA	NA	NA	NA	0	0	0	0	0	0	0	0
Cers1	0	NA	NA	NA	NA	NA	0	0	0	0	0	0	0	0
Ces1b	0	NA	NA	NA	NA	NA	0	0	0	0	0	0	0	0
Ces1c	0	NA	NA	NA	NA	NA	0	0	0	0	0	0	0	0
Ces1d	0	NA	NA	NA	NA	NA	0	0	0	0	0	0	0	0
Ces1e	0	NA	NA	NA	NA	NA	0	0	0	0	0	0	0	0
Ces1g	0	NA	NA	NA	NA	NA	0	0	0	0	0	0	0	0
Ces2a	0	NA	NA	NA	NA	NA	0	0	0	0	0	0	0	0
Ces2b	0	NA	NA	NA	NA	NA	0	0	0	0	0	0	0	0
Ces2c	0	NA	NA	NA	NA	NA	0	0	0	0	0	0	0	0
Ces2d-ps	0	NA	NA	NA	NA	NA	0	0	0	0	0	0	0	0
Ces3a	0	NA	NA	NA	NA	NA	0	0	0	0	0	0	0	0
Ces3b	0	NA	NA	NA	NA	NA	0	0	0	0	0	0	0	0
Cetn1	0	NA	NA	NA	NA	NA	0	0	0	0	0	0	0	0
Cfc1	0	NA	NA	NA	NA	NA	0	0	0	0	0	0	0	0
Cfd	0	NA	NA	NA	NA	NA	0	0	0	0	0	0	0	0
Cfh	0	NA	NA	NA	NA	NA	0	0	0	0	0	0	0	0
Cftr	0	NA	NA	NA	NA	NA	0	0	0	0	0	0	0	0
Cga	0	NA	NA	NA	NA	NA	0	0	0	0	0	0	0	0
Ch25h	0	NA	NA	NA	NA	NA	0	0	0	0	0	0	0	0
Chad	0	NA	NA	NA	NA	NA	0	0	0	0	0	0	0	0
Chat	0	NA	NA	NA	NA	NA	0	0	0	0	0	0	0	0
Chga	0	NA	NA	NA	NA	NA	0	0	0	0	0	0	0	0
Chia1	0	NA	NA	NA	NA	NA	0	0	0	0	0	0	0	0
Chil3	0	NA	NA	NA	NA	NA	0	0	0	0	0	0	0	0
Chil4	0	NA	NA	NA	NA	NA	0	0	0	0	0	0	0	0
Chil6	0	NA	NA	NA	NA	NA	0	0	0	0	0	0	0	0
ChkbCpt1b	0	NA	NA	NA	NA	NA	0	0	0	0	0	0	0	0
Chl1	0	NA	NA	NA	NA	NA	0	0	0	0	0	0	0	0
Chmp4c	0	NA	NA	NA	NA	NA	0	0	0	0	0	0	0	0
Chn2	0	NA	NA	NA	NA	NA	0	0	0	0	0	0	0	0
Chodl	0	NA	NA	NA	NA	NA	0	0	0	0	0	0	0	0
Chp2	0	NA	NA	NA	NA	NA	0	0	0	0	0	0	0	0
Chrm2	0	NA	NA	NA	NA	NA	0	0	0	0	0	0	0	0
Chrna5	0	NA	NA	NA	NA	NA	0	0	0	0	0	0	0	0
Chrna6	0	NA	NA	NA	NA	NA	0	0	0	0	0	0	0	0
Chrna7	0	NA	NA	NA	NA	NA	0	0	0	0	0	0	0	0
Chrnd	0	NA	NA	NA	NA	NA	0	0	0	0	0	0	0	0
Chrng	0	NA	NA	NA	NA	NA	0	0	0	0	0	0	0	0
Chst8	0	NA	NA	NA	NA	NA	0	0	0	0	0	0	0	0
Chst9	0	NA	NA	NA	NA	NA	0	0	0	0	0	0	0	0
Chsy3	0	NA	NA	NA	NA	NA	0	0	0	0	0	0	0	0
Cib3	0	NA	NA	NA	NA	NA	0	0	0	0	0	0	0	0
Cistr-act	0	NA	NA	NA	NA	NA	0	0	0	0	0	0	0	0
Cited4	0	NA	NA	NA	NA	NA	0	0	0	0	0	0	0	0
Ckm	0	NA	NA	NA	NA	NA	0	0	0	0	0	0	0	0
Ckmt2	0	NA	NA	NA	NA	NA	0	0	0	0	0	0	0	0
Cldn10	0	NA	NA	NA	NA	NA	0	0	0	0	0	0	0	0
Cldn13	0	NA	NA	NA	NA	NA	0	0	0	0	0	0	0	0
Cldn14	0	NA	NA	NA	NA	NA	0	0	0	0	0	0	0	0
Cldn16	0	NA	NA	NA	NA	NA	0	0	0	0	0	0	0	0
Cldn17	0	NA	NA	NA	NA	NA	0	0	0	0	0	0	0	0
Cldn22	0	NA	NA	NA	NA	NA	0	0	0	0	0	0	0	0
Cldn23	0	NA	NA	NA	NA	NA	0	0	0	0	0	0	0	0
Cldn24	0	NA	NA	NA	NA	NA	0	0	0	0	0	0	0	0
Cldn26	0	NA	NA	NA	NA	NA	0	0	0	0	0	0	0	0
Cldn3	0	NA	NA	NA	NA	NA	0	0	0	0	0	0	0	0
Cldn5	0	NA	NA	NA	NA	NA	0	0	0	0	0	0	0	0
Cldn7	0	NA	NA	NA	NA	NA	0	0	0	0	0	0	0	0
Cldn8	0	NA	NA	NA	NA	NA	0	0	0	0	0	0	0	0
Clec12a	0	NA	NA	NA	NA	NA	0	0	0	0	0	0	0	0
Clec12b	0	NA	NA	NA	NA	NA	0	0	0	0	0	0	0	0
Clec14a	0	NA	NA	NA	NA	NA	0	0	0	0	0	0	0	0
Clec2i	0	NA	NA	NA	NA	NA	0	0	0	0	0	0	0	0
Clec3a	0	NA	NA	NA	NA	NA	0	0	0	0	0	0	0	0
Clec4a2	0	NA	NA	NA	NA	NA	0	0	0	0	0	0	0	0
Clec4a3	0	NA	NA	NA	NA	NA	0	0	0	0	0	0	0	0
Clec4a4	0	NA	NA	NA	NA	NA	0	0	0	0	0	0	0	0
Clec4b1	0	NA	NA	NA	NA	NA	0	0	0	0	0	0	0	0
Clec4b2	0	NA	NA	NA	NA	NA	0	0	0	0	0	0	0	0
Clec4d	0	NA	NA	NA	NA	NA	0	0	0	0	0	0	0	0
Clec4e	0	NA	NA	NA	NA	NA	0	0	0	0	0	0	0	0
Clec4f	0	NA	NA	NA	NA	NA	0	0	0	0	0	0	0	0
Clec4g	0	NA	NA	NA	NA	NA	0	0	0	0	0	0	0	0
Clec4n	0	NA	NA	NA	NA	NA	0	0	0	0	0	0	0	0
Clnk	0	NA	NA	NA	NA	NA	0	0	0	0	0	0	0	0
Clpsl2	0	NA	NA	NA	NA	NA	0	0	0	0	0	0	0	0
Clrn1	0	NA	NA	NA	NA	NA	0	0	0	0	0	0	0	0
Clrn2	0	NA	NA	NA	NA	NA	0	0	0	0	0	0	0	0
Clrn3	0	NA	NA	NA	NA	NA	0	0	0	0	0	0	0	0
Clstn2	0	NA	NA	NA	NA	NA	0	0	0	0	0	0	0	0
Clvs2	0	NA	NA	NA	NA	NA	0	0	0	0	0	0	0	0
Cma2	0	NA	NA	NA	NA	NA	0	0	0	0	0	0	0	0
Cmtm1	0	NA	NA	NA	NA	NA	0	0	0	0	0	0	0	0
Cmtm2a	0	NA	NA	NA	NA	NA	0	0	0	0	0	0	0	0
Cmtm2b	0	NA	NA	NA	NA	NA	0	0	0	0	0	0	0	0
Cmtm5	0	NA	NA	NA	NA	NA	0	0	0	0	0	0	0	0
Cmtm8	0	NA	NA	NA	NA	NA	0	0	0	0	0	0	0	0
Cndp1	0	NA	NA	NA	NA	NA	0	0	0	0	0	0	0	0
Cnga1	0	NA	NA	NA	NA	NA	0	0	0	0	0	0	0	0
Cnga2	0	NA	NA	NA	NA	NA	0	0	0	0	0	0	0	0
Cngb3	0	NA	NA	NA	NA	NA	0	0	0	0	0	0	0	0
Cnksr2	0	NA	NA	NA	NA	NA	0	0	0	0	0	0	0	0
Cnpy1	0	NA	NA	NA	NA	NA	0	0	0	0	0	0	0	0
Cnr1	0	NA	NA	NA	NA	NA	0	0	0	0	0	0	0	0
Cnrip1	0	NA	NA	NA	NA	NA	0	0	0	0	0	0	0	0
Cntn1	0	NA	NA	NA	NA	NA	0	0	0	0	0	0	0	0
Cntn2	0	NA	NA	NA	NA	NA	0	0	0	0	0	0	0	0
Cntn4	0	NA	NA	NA	NA	NA	0	0	0	0	0	0	0	0
Cntn5	0	NA	NA	NA	NA	NA	0	0	0	0	0	0	0	0
Cntnap2	0	NA	NA	NA	NA	NA	0	0	0	0	0	0	0	0
Cntnap4	0	NA	NA	NA	NA	NA	0	0	0	0	0	0	0	0
Cntnap5a	0	NA	NA	NA	NA	NA	0	0	0	0	0	0	0	0
Cntnap5b	0	NA	NA	NA	NA	NA	0	0	0	0	0	0	0	0
Cntnap5c	0	NA	NA	NA	NA	NA	0	0	0	0	0	0	0	0
Col13a1	0	NA	NA	NA	NA	NA	0	0	0	0	0	0	0	0
Col19a1	0	NA	NA	NA	NA	NA	0	0	0	0	0	0	0	0
Col26a1	0	NA	NA	NA	NA	NA	0	0	0	0	0	0	0	0
Col9a1	0	NA	NA	NA	NA	NA	0	0	0	0	0	0	0	0
Colgalt2	0	NA	NA	NA	NA	NA	0	0	0	0	0	0	0	0
Cox8b	0	NA	NA	NA	NA	NA	0	0	0	0	0	0	0	0
Cox8c	0	NA	NA	NA	NA	NA	0	0	0	0	0	0	0	0
Cpa5	0	NA	NA	NA	NA	NA	0	0	0	0	0	0	0	0
Cpb2	0	NA	NA	NA	NA	NA	0	0	0	0	0	0	0	0
Cphx1	0	NA	NA	NA	NA	NA	0	0	0	0	0	0	0	0
Cphx2	0	NA	NA	NA	NA	NA	0	0	0	0	0	0	0	0
Cpn2	0	NA	NA	NA	NA	NA	0	0	0	0	0	0	0	0
Cpne6	0	NA	NA	NA	NA	NA	0	0	0	0	0	0	0	0
Cpvl	0	NA	NA	NA	NA	NA	0	0	0	0	0	0	0	0
Cpxcr1	0	NA	NA	NA	NA	NA	0	0	0	0	0	0	0	0
Crb1	0	NA	NA	NA	NA	NA	0	0	0	0	0	0	0	0
Crb3	0	NA	NA	NA	NA	NA	0	0	0	0	0	0	0	0
Crct1	0	NA	NA	NA	NA	NA	0	0	0	0	0	0	0	0
Creg2	0	NA	NA	NA	NA	NA	0	0	0	0	0	0	0	0
Crh	0	NA	NA	NA	NA	NA	0	0	0	0	0	0	0	0
Crhbp	0	NA	NA	NA	NA	NA	0	0	0	0	0	0	0	0
Crisp1	0	NA	NA	NA	NA	NA	0	0	0	0	0	0	0	0
Crisp3	0	NA	NA	NA	NA	NA	0	0	0	0	0	0	0	0
Crisp4	0	NA	NA	NA	NA	NA	0	0	0	0	0	0	0	0
Crnn	0	NA	NA	NA	NA	NA	0	0	0	0	0	0	0	0
Crp	0	NA	NA	NA	NA	NA	0	0	0	0	0	0	0	0
Crtac1	0	NA	NA	NA	NA	NA	0	0	0	0	0	0	0	0
Cryba1	0	NA	NA	NA	NA	NA	0	0	0	0	0	0	0	0
Cryba2	0	NA	NA	NA	NA	NA	0	0	0	0	0	0	0	0
Crybb2	0	NA	NA	NA	NA	NA	0	0	0	0	0	0	0	0
Crybb3	0	NA	NA	NA	NA	NA	0	0	0	0	0	0	0	0
Cryga	0	NA	NA	NA	NA	NA	0	0	0	0	0	0	0	0
Crygb	0	NA	NA	NA	NA	NA	0	0	0	0	0	0	0	0
Crygc	0	NA	NA	NA	NA	NA	0	0	0	0	0	0	0	0
Crygd	0	NA	NA	NA	NA	NA	0	0	0	0	0	0	0	0
Crygf	0	NA	NA	NA	NA	NA	0	0	0	0	0	0	0	0
Crygs	0	NA	NA	NA	NA	NA	0	0	0	0	0	0	0	0
Crym	0	NA	NA	NA	NA	NA	0	0	0	0	0	0	0	0
Csf3r	0	NA	NA	NA	NA	NA	0	0	0	0	0	0	0	0
Csmd1	0	NA	NA	NA	NA	NA	0	0	0	0	0	0	0	0
Csmd2os	0	NA	NA	NA	NA	NA	0	0	0	0	0	0	0	0
Csn1s1	0	NA	NA	NA	NA	NA	0	0	0	0	0	0	0	0
Csn1s2a	0	NA	NA	NA	NA	NA	0	0	0	0	0	0	0	0
Csn1s2b	0	NA	NA	NA	NA	NA	0	0	0	0	0	0	0	0
Csn2	0	NA	NA	NA	NA	NA	0	0	0	0	0	0	0	0
Csn3	0	NA	NA	NA	NA	NA	0	0	0	0	0	0	0	0
Csprs	0	NA	NA	NA	NA	NA	0	0	0	0	0	0	0	0
Csrnp3	0	NA	NA	NA	NA	NA	0	0	0	0	0	0	0	0
Cst10	0	NA	NA	NA	NA	NA	0	0	0	0	0	0	0	0
Cst12	0	NA	NA	NA	NA	NA	0	0	0	0	0	0	0	0
Csta1	0	NA	NA	NA	NA	NA	0	0	0	0	0	0	0	0
Ctag2	0	NA	NA	NA	NA	NA	0	0	0	0	0	0	0	0
Ctcfl	0	NA	NA	NA	NA	NA	0	0	0	0	0	0	0	0
Ctcflos	0	NA	NA	NA	NA	NA	0	0	0	0	0	0	0	0
Ctf2	0	NA	NA	NA	NA	NA	0	0	0	0	0	0	0	0
Ctla4	0	NA	NA	NA	NA	NA	0	0	0	0	0	0	0	0
Ctnnd2	0	NA	NA	NA	NA	NA	0	0	0	0	0	0	0	0
Ctrc	0	NA	NA	NA	NA	NA	0	0	0	0	0	0	0	0
Ctrcos	0	NA	NA	NA	NA	NA	0	0	0	0	0	0	0	0
Cts3	0	NA	NA	NA	NA	NA	0	0	0	0	0	0	0	0
Cts6	0	NA	NA	NA	NA	NA	0	0	0	0	0	0	0	0
Cts7	0	NA	NA	NA	NA	NA	0	0	0	0	0	0	0	0
Cts8	0	NA	NA	NA	NA	NA	0	0	0	0	0	0	0	0
Cts8-ps	0	NA	NA	NA	NA	NA	0	0	0	0	0	0	0	0
Ctsc	0	NA	NA	NA	NA	NA	0	0	0	0	0	0	0	0
Ctse	0	NA	NA	NA	NA	NA	0	0	0	0	0	0	0	0
Ctsg	0	NA	NA	NA	NA	NA	0	0	0	0	0	0	0	0
Ctsh	0	NA	NA	NA	NA	NA	0	0	0	0	0	0	0	0
Ctsj	0	NA	NA	NA	NA	NA	0	0	0	0	0	0	0	0
Ctsll3	0	NA	NA	NA	NA	NA	0	0	0	0	0	0	0	0
Ctsm	0	NA	NA	NA	NA	NA	0	0	0	0	0	0	0	0
Ctsq	0	NA	NA	NA	NA	NA	0	0	0	0	0	0	0	0
Ctsr	0	NA	NA	NA	NA	NA	0	0	0	0	0	0	0	0
Cux2	0	NA	NA	NA	NA	NA	0	0	0	0	0	0	0	0
Cxcl14	0	NA	NA	NA	NA	NA	0	0	0	0	0	0	0	0
Cxcl15	0	NA	NA	NA	NA	NA	0	0	0	0	0	0	0	0
Cxcl16	0	NA	NA	NA	NA	NA	0	0	0	0	0	0	0	0
Cxcl2	0	NA	NA	NA	NA	NA	0	0	0	0	0	0	0	0
Cxcl3	0	NA	NA	NA	NA	NA	0	0	0	0	0	0	0	0
Cxcl9	0	NA	NA	NA	NA	NA	0	0	0	0	0	0	0	0
Cxcr3	0	NA	NA	NA	NA	NA	0	0	0	0	0	0	0	0
Cxcr4	0	NA	NA	NA	NA	NA	0	0	0	0	0	0	0	0
Cyb5r2	0	NA	NA	NA	NA	NA	0	0	0	0	0	0	0	0
Cylc2	0	NA	NA	NA	NA	NA	0	0	0	0	0	0	0	0
Cyp11b2	0	NA	NA	NA	NA	NA	0	0	0	0	0	0	0	0
Cyp17a1	0	NA	NA	NA	NA	NA	0	0	0	0	0	0	0	0
Cyp19a1	0	NA	NA	NA	NA	NA	0	0	0	0	0	0	0	0
Cyp1a2	0	NA	NA	NA	NA	NA	0	0	0	0	0	0	0	0
Cyp2a12	0	NA	NA	NA	NA	NA	0	0	0	0	0	0	0	0
Cyp2a22	0	NA	NA	NA	NA	NA	0	0	0	0	0	0	0	0
Cyp2a4	0	NA	NA	NA	NA	NA	0	0	0	0	0	0	0	0
Cyp2a5	0	NA	NA	NA	NA	NA	0	0	0	0	0	0	0	0
Cyp2b19	0	NA	NA	NA	NA	NA	0	0	0	0	0	0	0	0
Cyp2b23	0	NA	NA	NA	NA	NA	0	0	0	0	0	0	0	0
Cyp2b9	0	NA	NA	NA	NA	NA	0	0	0	0	0	0	0	0
Cyp2c29	0	NA	NA	NA	NA	NA	0	0	0	0	0	0	0	0
Cyp2c37	0	NA	NA	NA	NA	NA	0	0	0	0	0	0	0	0
Cyp2c38	0	NA	NA	NA	NA	NA	0	0	0	0	0	0	0	0
Cyp2c39	0	NA	NA	NA	NA	NA	0	0	0	0	0	0	0	0
Cyp2c40	0	NA	NA	NA	NA	NA	0	0	0	0	0	0	0	0
Cyp2c50	0	NA	NA	NA	NA	NA	0	0	0	0	0	0	0	0
Cyp2c53-ps	0	NA	NA	NA	NA	NA	0	0	0	0	0	0	0	0
Cyp2c54	0	NA	NA	NA	NA	NA	0	0	0	0	0	0	0	0
Cyp2c66	0	NA	NA	NA	NA	NA	0	0	0	0	0	0	0	0
Cyp2c67	0	NA	NA	NA	NA	NA	0	0	0	0	0	0	0	0
Cyp2c68	0	NA	NA	NA	NA	NA	0	0	0	0	0	0	0	0
Cyp2c69	0	NA	NA	NA	NA	NA	0	0	0	0	0	0	0	0
Cyp2c70	0	NA	NA	NA	NA	NA	0	0	0	0	0	0	0	0
Cyp2d11	0	NA	NA	NA	NA	NA	0	0	0	0	0	0	0	0
Cyp2d12	0	NA	NA	NA	NA	NA	0	0	0	0	0	0	0	0
Cyp2d13	0	NA	NA	NA	NA	NA	0	0	0	0	0	0	0	0
Cyp2d34	0	NA	NA	NA	NA	NA	0	0	0	0	0	0	0	0
Cyp2d37-ps	0	NA	NA	NA	NA	NA	0	0	0	0	0	0	0	0
Cyp2d9	0	NA	NA	NA	NA	NA	0	0	0	0	0	0	0	0
Cyp2e1	0	NA	NA	NA	NA	NA	0	0	0	0	0	0	0	0
Cyp2g1	0	NA	NA	NA	NA	NA	0	0	0	0	0	0	0	0
Cyp2j11	0	NA	NA	NA	NA	NA	0	0	0	0	0	0	0	0
Cyp2j12	0	NA	NA	NA	NA	NA	0	0	0	0	0	0	0	0
Cyp2j13	0	NA	NA	NA	NA	NA	0	0	0	0	0	0	0	0
Cyp2j5	0	NA	NA	NA	NA	NA	0	0	0	0	0	0	0	0
Cyp2r1	0	NA	NA	NA	NA	NA	0	0	0	0	0	0	0	0
Cyp2t4	0	NA	NA	NA	NA	NA	0	0	0	0	0	0	0	0
Cyp2w1	0	NA	NA	NA	NA	NA	0	0	0	0	0	0	0	0
Cyp3a11	0	NA	NA	NA	NA	NA	0	0	0	0	0	0	0	0
Cyp3a25	0	NA	NA	NA	NA	NA	0	0	0	0	0	0	0	0
Cyp3a41b	0	NA	NA	NA	NA	NA	0	0	0	0	0	0	0	0
Cyp3a44	0	NA	NA	NA	NA	NA	0	0	0	0	0	0	0	0
Cyp3a59	0	NA	NA	NA	NA	NA	0	0	0	0	0	0	0	0
Cyp4a12a	0	NA	NA	NA	NA	NA	0	0	0	0	0	0	0	0
Cyp4a14	0	NA	NA	NA	NA	NA	0	0	0	0	0	0	0	0
Cyp4a29	0	NA	NA	NA	NA	NA	0	0	0	0	0	0	0	0
Cyp4a30b	0	NA	NA	NA	NA	NA	0	0	0	0	0	0	0	0
Cyp4a32	0	NA	NA	NA	NA	NA	0	0	0	0	0	0	0	0
Cyp4b1-ps2	0	NA	NA	NA	NA	NA	0	0	0	0	0	0	0	0
Cyp4f15	0	NA	NA	NA	NA	NA	0	0	0	0	0	0	0	0
Cyp7b1	0	NA	NA	NA	NA	NA	0	0	0	0	0	0	0	0
Cyp8b1	0	NA	NA	NA	NA	NA	0	0	0	0	0	0	0	0
Cypt1	0	NA	NA	NA	NA	NA	0	0	0	0	0	0	0	0
Cypt10	0	NA	NA	NA	NA	NA	0	0	0	0	0	0	0	0
Cypt12	0	NA	NA	NA	NA	NA	0	0	0	0	0	0	0	0
Cypt14	0	NA	NA	NA	NA	NA	0	0	0	0	0	0	0	0
Cypt15	0	NA	NA	NA	NA	NA	0	0	0	0	0	0	0	0
Cypt2	0	NA	NA	NA	NA	NA	0	0	0	0	0	0	0	0
Cypt3	0	NA	NA	NA	NA	NA	0	0	0	0	0	0	0	0
Cypt4	0	NA	NA	NA	NA	NA	0	0	0	0	0	0	0	0
Cypt7	0	NA	NA	NA	NA	NA	0	0	0	0	0	0	0	0
Cypt8	0	NA	NA	NA	NA	NA	0	0	0	0	0	0	0	0
Cypt9	0	NA	NA	NA	NA	NA	0	0	0	0	0	0	0	0
Cysltr1	0	NA	NA	NA	NA	NA	0	0	0	0	0	0	0	0
Cytl1	0	NA	NA	NA	NA	NA	0	0	0	0	0	0	0	0
Cyyr1	0	NA	NA	NA	NA	NA	0	0	0	0	0	0	0	0
D030018L15Rik	0	NA	NA	NA	NA	NA	0	0	0	0	0	0	0	0
D030024E09Rik	0	NA	NA	NA	NA	NA	0	0	0	0	0	0	0	0
D030025E07Rik	0	NA	NA	NA	NA	NA	0	0	0	0	0	0	0	0
D10Bwg1379e	0	NA	NA	NA	NA	NA	0	0	0	0	0	0	0	0
D130009I18Rik	0	NA	NA	NA	NA	NA	0	0	0	0	0	0	0	0
D130017N08Rik	0	NA	NA	NA	NA	NA	0	0	0	0	0	0	0	0
D130058E03	0	NA	NA	NA	NA	NA	0	0	0	0	0	0	0	0
D230030E09Rik	0	NA	NA	NA	NA	NA	0	0	0	0	0	0	0	0
D330045A20Rik	0	NA	NA	NA	NA	NA	0	0	0	0	0	0	0	0
D3Bwg0562e	0	NA	NA	NA	NA	NA	0	0	0	0	0	0	0	0
D430019H16Rik	0	NA	NA	NA	NA	NA	0	0	0	0	0	0	0	0
D430036J16Rik	0	NA	NA	NA	NA	NA	0	0	0	0	0	0	0	0
D530049I02Rik	0	NA	NA	NA	NA	NA	0	0	0	0	0	0	0	0
D5Ertd577e	0	NA	NA	NA	NA	NA	0	0	0	0	0	0	0	0
D630003M21Rik	0	NA	NA	NA	NA	NA	0	0	0	0	0	0	0	0
D630010B17Rik	0	NA	NA	NA	NA	NA	0	0	0	0	0	0	0	0
D630013N20Rik	0	NA	NA	NA	NA	NA	0	0	0	0	0	0	0	0
D630024D03Rik	0	NA	NA	NA	NA	NA	0	0	0	0	0	0	0	0
D630039A03Rik	0	NA	NA	NA	NA	NA	0	0	0	0	0	0	0	0
D730045A05Rik	0	NA	NA	NA	NA	NA	0	0	0	0	0	0	0	0
D730048I06Rik	0	NA	NA	NA	NA	NA	0	0	0	0	0	0	0	0
D730050B12Rik	0	NA	NA	NA	NA	NA	0	0	0	0	0	0	0	0
D7Ertd143e	0	NA	NA	NA	NA	NA	0	0	0	0	0	0	0	0
D830005E20Rik	0	NA	NA	NA	NA	NA	0	0	0	0	0	0	0	0
D830015G02Rik	0	NA	NA	NA	NA	NA	0	0	0	0	0	0	0	0
D830030K20Rik	0	NA	NA	NA	NA	NA	0	0	0	0	0	0	0	0
D830032E09Rik	0	NA	NA	NA	NA	NA	0	0	0	0	0	0	0	0
D830046C22Rik	0	NA	NA	NA	NA	NA	0	0	0	0	0	0	0	0
D930032P07Rik	0	NA	NA	NA	NA	NA	0	0	0	0	0	0	0	0
DXBay18	0	NA	NA	NA	NA	NA	0	0	0	0	0	0	0	0
Dach1	0	NA	NA	NA	NA	NA	0	0	0	0	0	0	0	0
Dact2	0	NA	NA	NA	NA	NA	0	0	0	0	0	0	0	0
Dapk2	0	NA	NA	NA	NA	NA	0	0	0	0	0	0	0	0
Dapl1	0	NA	NA	NA	NA	NA	0	0	0	0	0	0	0	0
Daw1	0	NA	NA	NA	NA	NA	0	0	0	0	0	0	0	0
Dazl	0	NA	NA	NA	NA	NA	0	0	0	0	0	0	0	0
Dbh	0	NA	NA	NA	NA	NA	0	0	0	0	0	0	0	0
Dbpht2	0	NA	NA	NA	NA	NA	0	0	0	0	0	0	0	0
Dbx1	0	NA	NA	NA	NA	NA	0	0	0	0	0	0	0	0
Dcaf12l1	0	NA	NA	NA	NA	NA	0	0	0	0	0	0	0	0
Dcaf12l2	0	NA	NA	NA	NA	NA	0	0	0	0	0	0	0	0
Dcc	0	NA	NA	NA	NA	NA	0	0	0	0	0	0	0	0
Dcdc2c	0	NA	NA	NA	NA	NA	0	0	0	0	0	0	0	0
Dclk3	0	NA	NA	NA	NA	NA	0	0	0	0	0	0	0	0
Dcpp1	0	NA	NA	NA	NA	NA	0	0	0	0	0	0	0	0
Dcpp3	0	NA	NA	NA	NA	NA	0	0	0	0	0	0	0	0
Dct	0	NA	NA	NA	NA	NA	0	0	0	0	0	0	0	0
Dcx	0	NA	NA	NA	NA	NA	0	0	0	0	0	0	0	0
Ddi1	0	NA	NA	NA	NA	NA	0	0	0	0	0	0	0	0
Ddx25	0	NA	NA	NA	NA	NA	0	0	0	0	0	0	0	0
Ddx43	0	NA	NA	NA	NA	NA	0	0	0	0	0	0	0	0
Dear1	0	NA	NA	NA	NA	NA	0	0	0	0	0	0	0	0
Defa-ps1	0	NA	NA	NA	NA	NA	0	0	0	0	0	0	0	0
Defa-ps12	0	NA	NA	NA	NA	NA	0	0	0	0	0	0	0	0
Defa-ps13	0	NA	NA	NA	NA	NA	0	0	0	0	0	0	0	0
Defa-rs1	0	NA	NA	NA	NA	NA	0	0	0	0	0	0	0	0
Defa-rs7	0	NA	NA	NA	NA	NA	0	0	0	0	0	0	0	0
Defa17	0	NA	NA	NA	NA	NA	0	0	0	0	0	0	0	0
Defa2	0	NA	NA	NA	NA	NA	0	0	0	0	0	0	0	0
Defa20	0	NA	NA	NA	NA	NA	0	0	0	0	0	0	0	0
Defa21	0	NA	NA	NA	NA	NA	0	0	0	0	0	0	0	0
Defa22	0	NA	NA	NA	NA	NA	0	0	0	0	0	0	0	0
Defa23	0	NA	NA	NA	NA	NA	0	0	0	0	0	0	0	0
Defa24	0	NA	NA	NA	NA	NA	0	0	0	0	0	0	0	0
Defa25	0	NA	NA	NA	NA	NA	0	0	0	0	0	0	0	0
Defa26	0	NA	NA	NA	NA	NA	0	0	0	0	0	0	0	0
Defa3	0	NA	NA	NA	NA	NA	0	0	0	0	0	0	0	0
Defa4	0	NA	NA	NA	NA	NA	0	0	0	0	0	0	0	0
Defa5	0	NA	NA	NA	NA	NA	0	0	0	0	0	0	0	0
Defa6	0	NA	NA	NA	NA	NA	0	0	0	0	0	0	0	0
Defb1	0	NA	NA	NA	NA	NA	0	0	0	0	0	0	0	0
Defb10	0	NA	NA	NA	NA	NA	0	0	0	0	0	0	0	0
Defb11	0	NA	NA	NA	NA	NA	0	0	0	0	0	0	0	0
Defb12	0	NA	NA	NA	NA	NA	0	0	0	0	0	0	0	0
Defb13	0	NA	NA	NA	NA	NA	0	0	0	0	0	0	0	0
Defb14	0	NA	NA	NA	NA	NA	0	0	0	0	0	0	0	0
Defb18	0	NA	NA	NA	NA	NA	0	0	0	0	0	0	0	0
Defb19	0	NA	NA	NA	NA	NA	0	0	0	0	0	0	0	0
Defb2	0	NA	NA	NA	NA	NA	0	0	0	0	0	0	0	0
Defb21	0	NA	NA	NA	NA	NA	0	0	0	0	0	0	0	0
Defb23	0	NA	NA	NA	NA	NA	0	0	0	0	0	0	0	0
Defb25	0	NA	NA	NA	NA	NA	0	0	0	0	0	0	0	0
Defb26	0	NA	NA	NA	NA	NA	0	0	0	0	0	0	0	0
Defb29	0	NA	NA	NA	NA	NA	0	0	0	0	0	0	0	0
Defb3	0	NA	NA	NA	NA	NA	0	0	0	0	0	0	0	0
Defb33	0	NA	NA	NA	NA	NA	0	0	0	0	0	0	0	0
Defb34	0	NA	NA	NA	NA	NA	0	0	0	0	0	0	0	0
Defb35	0	NA	NA	NA	NA	NA	0	0	0	0	0	0	0	0
Defb36	0	NA	NA	NA	NA	NA	0	0	0	0	0	0	0	0
Defb37	0	NA	NA	NA	NA	NA	0	0	0	0	0	0	0	0
Defb38	0	NA	NA	NA	NA	NA	0	0	0	0	0	0	0	0
Defb39	0	NA	NA	NA	NA	NA	0	0	0	0	0	0	0	0
Defb4	0	NA	NA	NA	NA	NA	0	0	0	0	0	0	0	0
Defb40	0	NA	NA	NA	NA	NA	0	0	0	0	0	0	0	0
Defb44-ps	0	NA	NA	NA	NA	NA	0	0	0	0	0	0	0	0
Defb45	0	NA	NA	NA	NA	NA	0	0	0	0	0	0	0	0
Defb46	0	NA	NA	NA	NA	NA	0	0	0	0	0	0	0	0
Defb5	0	NA	NA	NA	NA	NA	0	0	0	0	0	0	0	0
Defb50	0	NA	NA	NA	NA	NA	0	0	0	0	0	0	0	0
Defb6	0	NA	NA	NA	NA	NA	0	0	0	0	0	0	0	0
Defb7	0	NA	NA	NA	NA	NA	0	0	0	0	0	0	0	0
Defb8	0	NA	NA	NA	NA	NA	0	0	0	0	0	0	0	0
Defb9	0	NA	NA	NA	NA	NA	0	0	0	0	0	0	0	0
Degs2	0	NA	NA	NA	NA	NA	0	0	0	0	0	0	0	0
Dennd1c	0	NA	NA	NA	NA	NA	0	0	0	0	0	0	0	0
Dgkb	0	NA	NA	NA	NA	NA	0	0	0	0	0	0	0	0
Dgkg	0	NA	NA	NA	NA	NA	0	0	0	0	0	0	0	0
Dhrs2	0	NA	NA	NA	NA	NA	0	0	0	0	0	0	0	0
Dhrsx	0	NA	NA	NA	NA	NA	0	0	0	0	0	0	0	0
Dkk4	0	NA	NA	NA	NA	NA	0	0	0	0	0	0	0	0
Dkkl1	0	NA	NA	NA	NA	NA	0	0	0	0	0	0	0	0
Dleu7	0	NA	NA	NA	NA	NA	0	0	0	0	0	0	0	0
Dlgap3	0	NA	NA	NA	NA	NA	0	0	0	0	0	0	0	0
Dlx3	0	NA	NA	NA	NA	NA	0	0	0	0	0	0	0	0
Dlx6	0	NA	NA	NA	NA	NA	0	0	0	0	0	0	0	0
Dlx6as2	0	NA	NA	NA	NA	NA	0	0	0	0	0	0	0	0
Dmd	0	NA	NA	NA	NA	NA	0	0	0	0	0	0	0	0
Dmr	0	NA	NA	NA	NA	NA	0	0	0	0	0	0	0	0
Dmrt1	0	NA	NA	NA	NA	NA	0	0	0	0	0	0	0	0
Dmrt3	0	NA	NA	NA	NA	NA	0	0	0	0	0	0	0	0
Dmrtc1a	0	NA	NA	NA	NA	NA	0	0	0	0	0	0	0	0
Dmrtc1b	0	NA	NA	NA	NA	NA	0	0	0	0	0	0	0	0
Dmrtc1c1	0	NA	NA	NA	NA	NA	0	0	0	0	0	0	0	0
Dmrtc1c2	0	NA	NA	NA	NA	NA	0	0	0	0	0	0	0	0
Dmrtc2	0	NA	NA	NA	NA	NA	0	0	0	0	0	0	0	0
Dnah9	0	NA	NA	NA	NA	NA	0	0	0	0	0	0	0	0
Dnajb3	0	NA	NA	NA	NA	NA	0	0	0	0	0	0	0	0
Dnajb7	0	NA	NA	NA	NA	NA	0	0	0	0	0	0	0	0
Dnajb8	0	NA	NA	NA	NA	NA	0	0	0	0	0	0	0	0
Dnajc5g	0	NA	NA	NA	NA	NA	0	0	0	0	0	0	0	0
Dnase2b	0	NA	NA	NA	NA	NA	0	0	0	0	0	0	0	0
Dnmt3aos	0	NA	NA	NA	NA	NA	0	0	0	0	0	0	0	0
Dntt	0	NA	NA	NA	NA	NA	0	0	0	0	0	0	0	0
Dock2	0	NA	NA	NA	NA	NA	0	0	0	0	0	0	0	0
Dok6	0	NA	NA	NA	NA	NA	0	0	0	0	0	0	0	0
Doxl2	0	NA	NA	NA	NA	NA	0	0	0	0	0	0	0	0
Dpp10	0	NA	NA	NA	NA	NA	0	0	0	0	0	0	0	0
Dpp6	0	NA	NA	NA	NA	NA	0	0	0	0	0	0	0	0
Dppa3	0	NA	NA	NA	NA	NA	0	0	0	0	0	0	0	0
Dpysl4	0	NA	NA	NA	NA	NA	0	0	0	0	0	0	0	0
Drd1a	0	NA	NA	NA	NA	NA	0	0	0	0	0	0	0	0
Drd2	0	NA	NA	NA	NA	NA	0	0	0	0	0	0	0	0
Drd5	0	NA	NA	NA	NA	NA	0	0	0	0	0	0	0	0
Dsc1	0	NA	NA	NA	NA	NA	0	0	0	0	0	0	0	0
Dsc2	0	NA	NA	NA	NA	NA	0	0	0	0	0	0	0	0
Dsc3	0	NA	NA	NA	NA	NA	0	0	0	0	0	0	0	0
Dscaml1	0	NA	NA	NA	NA	NA	0	0	0	0	0	0	0	0
Dsg1a	0	NA	NA	NA	NA	NA	0	0	0	0	0	0	0	0
Dsg1b	0	NA	NA	NA	NA	NA	0	0	0	0	0	0	0	0
Dsg1c	0	NA	NA	NA	NA	NA	0	0	0	0	0	0	0	0
Dsg2	0	NA	NA	NA	NA	NA	0	0	0	0	0	0	0	0
Dsg3	0	NA	NA	NA	NA	NA	0	0	0	0	0	0	0	0
Dsg4	0	NA	NA	NA	NA	NA	0	0	0	0	0	0	0	0
Dspp	0	NA	NA	NA	NA	NA	0	0	0	0	0	0	0	0
Dthd1	0	NA	NA	NA	NA	NA	0	0	0	0	0	0	0	0
Duoxa2	0	NA	NA	NA	NA	NA	0	0	0	0	0	0	0	0
Dupd1	0	NA	NA	NA	NA	NA	0	0	0	0	0	0	0	0
Dusp18	0	NA	NA	NA	NA	NA	0	0	0	0	0	0	0	0
Dusp21	0	NA	NA	NA	NA	NA	0	0	0	0	0	0	0	0
Dux	0	NA	NA	NA	NA	NA	0	0	0	0	0	0	0	0
Duxbl1	0	NA	NA	NA	NA	NA	0	0	0	0	0	0	0	0
Duxbl2	0	NA	NA	NA	NA	NA	0	0	0	0	0	0	0	0
Duxbl3	0	NA	NA	NA	NA	NA	0	0	0	0	0	0	0	0
Dydc1	0	NA	NA	NA	NA	NA	0	0	0	0	0	0	0	0
Dydc2	0	NA	NA	NA	NA	NA	0	0	0	0	0	0	0	0
Dynlrb2	0	NA	NA	NA	NA	NA	0	0	0	0	0	0	0	0
Dynlt1c	0	NA	NA	NA	NA	NA	0	0	0	0	0	0	0	0
Dytn	0	NA	NA	NA	NA	NA	0	0	0	0	0	0	0	0
E030002O03Rik	0	NA	NA	NA	NA	NA	0	0	0	0	0	0	0	0
E030018B13Rik	0	NA	NA	NA	NA	NA	0	0	0	0	0	0	0	0
E030019B13Rik	0	NA	NA	NA	NA	NA	0	0	0	0	0	0	0	0
E030025P04Rik	0	NA	NA	NA	NA	NA	0	0	0	0	0	0	0	0
E030044B06Rik	0	NA	NA	NA	NA	NA	0	0	0	0	0	0	0	0
E130008D07Rik	0	NA	NA	NA	NA	NA	0	0	0	0	0	0	0	0
E130215H24Rik	0	NA	NA	NA	NA	NA	0	0	0	0	0	0	0	0
E130309F12Rik	0	NA	NA	NA	NA	NA	0	0	0	0	0	0	0	0
E230019M04Rik	0	NA	NA	NA	NA	NA	0	0	0	0	0	0	0	0
E330012B07Rik	0	NA	NA	NA	NA	NA	0	0	0	0	0	0	0	0
E330014E10Rik	0	NA	NA	NA	NA	NA	0	0	0	0	0	0	0	0
E330017A01Rik	0	NA	NA	NA	NA	NA	0	0	0	0	0	0	0	0
E330020D12Rik	0	NA	NA	NA	NA	NA	0	0	0	0	0	0	0	0
E330021D16Rik	0	NA	NA	NA	NA	NA	0	0	0	0	0	0	0	0
E330023G01Rik	0	NA	NA	NA	NA	NA	0	0	0	0	0	0	0	0
E530001F21Rik	0	NA	NA	NA	NA	NA	0	0	0	0	0	0	0	0
Ear1	0	NA	NA	NA	NA	NA	0	0	0	0	0	0	0	0
Ear10	0	NA	NA	NA	NA	NA	0	0	0	0	0	0	0	0
Ear12	0	NA	NA	NA	NA	NA	0	0	0	0	0	0	0	0
Ear14	0	NA	NA	NA	NA	NA	0	0	0	0	0	0	0	0
Ear2	0	NA	NA	NA	NA	NA	0	0	0	0	0	0	0	0
Ear3	0	NA	NA	NA	NA	NA	0	0	0	0	0	0	0	0
Ear4	0	NA	NA	NA	NA	NA	0	0	0	0	0	0	0	0
Ear6	0	NA	NA	NA	NA	NA	0	0	0	0	0	0	0	0
Ear7	0	NA	NA	NA	NA	NA	0	0	0	0	0	0	0	0
Edar	0	NA	NA	NA	NA	NA	0	0	0	0	0	0	0	0
Edn3	0	NA	NA	NA	NA	NA	0	0	0	0	0	0	0	0
Efcab12	0	NA	NA	NA	NA	NA	0	0	0	0	0	0	0	0
Efs	0	NA	NA	NA	NA	NA	0	0	0	0	0	0	0	0
Egfbp2	0	NA	NA	NA	NA	NA	0	0	0	0	0	0	0	0
Egfem1	0	NA	NA	NA	NA	NA	0	0	0	0	0	0	0	0
Egr4	0	NA	NA	NA	NA	NA	0	0	0	0	0	0	0	0
Eif3j1	0	NA	NA	NA	NA	NA	0	0	0	0	0	0	0	0
Eif3j2	0	NA	NA	NA	NA	NA	0	0	0	0	0	0	0	0
Eif4e3	0	NA	NA	NA	NA	NA	0	0	0	0	0	0	0	0
Elf5	0	NA	NA	NA	NA	NA	0	0	0	0	0	0	0	0
Elmod1	0	NA	NA	NA	NA	NA	0	0	0	0	0	0	0	0
Emr1	0	NA	NA	NA	NA	NA	0	0	0	0	0	0	0	0
Emr4	0	NA	NA	NA	NA	NA	0	0	0	0	0	0	0	0
Emx1	0	NA	NA	NA	NA	NA	0	0	0	0	0	0	0	0
Enam	0	NA	NA	NA	NA	NA	0	0	0	0	0	0	0	0
Enpep	0	NA	NA	NA	NA	NA	0	0	0	0	0	0	0	0
Enpp6	0	NA	NA	NA	NA	NA	0	0	0	0	0	0	0	0
Enpp7	0	NA	NA	NA	NA	NA	0	0	0	0	0	0	0	0
Entpd2	0	NA	NA	NA	NA	NA	0	0	0	0	0	0	0	0
Entpd3	0	NA	NA	NA	NA	NA	0	0	0	0	0	0	0	0
Eomes	0	NA	NA	NA	NA	NA	0	0	0	0	0	0	0	0
Epha5	0	NA	NA	NA	NA	NA	0	0	0	0	0	0	0	0
Epha6	0	NA	NA	NA	NA	NA	0	0	0	0	0	0	0	0
Epo	0	NA	NA	NA	NA	NA	0	0	0	0	0	0	0	0
Eppin	0	NA	NA	NA	NA	NA	0	0	0	0	0	0	0	0
Epx	0	NA	NA	NA	NA	NA	0	0	0	0	0	0	0	0
Eras	0	NA	NA	NA	NA	NA	0	0	0	0	0	0	0	0
Erbb4	0	NA	NA	NA	NA	NA	0	0	0	0	0	0	0	0
Erich4	0	NA	NA	NA	NA	NA	0	0	0	0	0	0	0	0
Ermn	0	NA	NA	NA	NA	NA	0	0	0	0	0	0	0	0
Ern2	0	NA	NA	NA	NA	NA	0	0	0	0	0	0	0	0
Esm1	0	NA	NA	NA	NA	NA	0	0	0	0	0	0	0	0
Esp1	0	NA	NA	NA	NA	NA	0	0	0	0	0	0	0	0
Esp15	0	NA	NA	NA	NA	NA	0	0	0	0	0	0	0	0
Esp16	0	NA	NA	NA	NA	NA	0	0	0	0	0	0	0	0
Esp18	0	NA	NA	NA	NA	NA	0	0	0	0	0	0	0	0
Esp23	0	NA	NA	NA	NA	NA	0	0	0	0	0	0	0	0
Esp24	0	NA	NA	NA	NA	NA	0	0	0	0	0	0	0	0
Esp3	0	NA	NA	NA	NA	NA	0	0	0	0	0	0	0	0
Esp31	0	NA	NA	NA	NA	NA	0	0	0	0	0	0	0	0
Esp34	0	NA	NA	NA	NA	NA	0	0	0	0	0	0	0	0
Esp36	0	NA	NA	NA	NA	NA	0	0	0	0	0	0	0	0
Esp38	0	NA	NA	NA	NA	NA	0	0	0	0	0	0	0	0
Esp4	0	NA	NA	NA	NA	NA	0	0	0	0	0	0	0	0
Esp5	0	NA	NA	NA	NA	NA	0	0	0	0	0	0	0	0
Esp6	0	NA	NA	NA	NA	NA	0	0	0	0	0	0	0	0
Esp6-esp5	0	NA	NA	NA	NA	NA	0	0	0	0	0	0	0	0
Esp8	0	NA	NA	NA	NA	NA	0	0	0	0	0	0	0	0
Etd	0	NA	NA	NA	NA	NA	0	0	0	0	0	0	0	0
Etnppl	0	NA	NA	NA	NA	NA	0	0	0	0	0	0	0	0
Evi2a-evi2b	0	NA	NA	NA	NA	NA	0	0	0	0	0	0	0	0
Evi2b	0	NA	NA	NA	NA	NA	0	0	0	0	0	0	0	0
Evx1	0	NA	NA	NA	NA	NA	0	0	0	0	0	0	0	0
Evx2	0	NA	NA	NA	NA	NA	0	0	0	0	0	0	0	0
Eya2	0	NA	NA	NA	NA	NA	0	0	0	0	0	0	0	0
F10	0	NA	NA	NA	NA	NA	0	0	0	0	0	0	0	0
F11	0	NA	NA	NA	NA	NA	0	0	0	0	0	0	0	0
F13b	0	NA	NA	NA	NA	NA	0	0	0	0	0	0	0	0
F5	0	NA	NA	NA	NA	NA	0	0	0	0	0	0	0	0
F630028O10Rik	0	NA	NA	NA	NA	NA	0	0	0	0	0	0	0	0
F730035M05Rik	0	NA	NA	NA	NA	NA	0	0	0	0	0	0	0	0
F830016B08Rik	0	NA	NA	NA	NA	NA	0	0	0	0	0	0	0	0
F830045P16Rik	0	NA	NA	NA	NA	NA	0	0	0	0	0	0	0	0
F9	0	NA	NA	NA	NA	NA	0	0	0	0	0	0	0	0
F930015N05Rik	0	NA	NA	NA	NA	NA	0	0	0	0	0	0	0	0
Fabp1	0	NA	NA	NA	NA	NA	0	0	0	0	0	0	0	0
Fabp12	0	NA	NA	NA	NA	NA	0	0	0	0	0	0	0	0
Fabp3	0	NA	NA	NA	NA	NA	0	0	0	0	0	0	0	0
Fabp7	0	NA	NA	NA	NA	NA	0	0	0	0	0	0	0	0
Fads6	0	NA	NA	NA	NA	NA	0	0	0	0	0	0	0	0
Faim3	0	NA	NA	NA	NA	NA	0	0	0	0	0	0	0	0
Fam101a	0	NA	NA	NA	NA	NA	0	0	0	0	0	0	0	0
Fam115e	0	NA	NA	NA	NA	NA	0	0	0	0	0	0	0	0
Fam122c	0	NA	NA	NA	NA	NA	0	0	0	0	0	0	0	0
Fam124b	0	NA	NA	NA	NA	NA	0	0	0	0	0	0	0	0
Fam150b	0	NA	NA	NA	NA	NA	0	0	0	0	0	0	0	0
Fam154a	0	NA	NA	NA	NA	NA	0	0	0	0	0	0	0	0
Fam155a	0	NA	NA	NA	NA	NA	0	0	0	0	0	0	0	0
Fam159b	0	NA	NA	NA	NA	NA	0	0	0	0	0	0	0	0
Fam162b	0	NA	NA	NA	NA	NA	0	0	0	0	0	0	0	0
Fam163b	0	NA	NA	NA	NA	NA	0	0	0	0	0	0	0	0
Fam170a	0	NA	NA	NA	NA	NA	0	0	0	0	0	0	0	0
Fam170b	0	NA	NA	NA	NA	NA	0	0	0	0	0	0	0	0
Fam174b	0	NA	NA	NA	NA	NA	0	0	0	0	0	0	0	0
Fam177a	0	NA	NA	NA	NA	NA	0	0	0	0	0	0	0	0
Fam181a	0	NA	NA	NA	NA	NA	0	0	0	0	0	0	0	0
Fam181b	0	NA	NA	NA	NA	NA	0	0	0	0	0	0	0	0
Fam183b	0	NA	NA	NA	NA	NA	0	0	0	0	0	0	0	0
Fam189a2	0	NA	NA	NA	NA	NA	0	0	0	0	0	0	0	0
Fam196a	0	NA	NA	NA	NA	NA	0	0	0	0	0	0	0	0
Fam216b	0	NA	NA	NA	NA	NA	0	0	0	0	0	0	0	0
Fam24a	0	NA	NA	NA	NA	NA	0	0	0	0	0	0	0	0
Fam25c	0	NA	NA	NA	NA	NA	0	0	0	0	0	0	0	0
Fam43b	0	NA	NA	NA	NA	NA	0	0	0	0	0	0	0	0
Fam47c	0	NA	NA	NA	NA	NA	0	0	0	0	0	0	0	0
Fam47e	0	NA	NA	NA	NA	NA	0	0	0	0	0	0	0	0
Fam49a	0	NA	NA	NA	NA	NA	0	0	0	0	0	0	0	0
Fam71a	0	NA	NA	NA	NA	NA	0	0	0	0	0	0	0	0
Fam71b	0	NA	NA	NA	NA	NA	0	0	0	0	0	0	0	0
Fam81a	0	NA	NA	NA	NA	NA	0	0	0	0	0	0	0	0
Fam83b	0	NA	NA	NA	NA	NA	0	0	0	0	0	0	0	0
Fam83g	0	NA	NA	NA	NA	NA	0	0	0	0	0	0	0	0
Fam84a	0	NA	NA	NA	NA	NA	0	0	0	0	0	0	0	0
Fam89a	0	NA	NA	NA	NA	NA	0	0	0	0	0	0	0	0
Fat3	0	NA	NA	NA	NA	NA	0	0	0	0	0	0	0	0
Fate1	0	NA	NA	NA	NA	NA	0	0	0	0	0	0	0	0
Fbll1	0	NA	NA	NA	NA	NA	0	0	0	0	0	0	0	0
Fbln7	0	NA	NA	NA	NA	NA	0	0	0	0	0	0	0	0
Fbp1	0	NA	NA	NA	NA	NA	0	0	0	0	0	0	0	0
Fbp2	0	NA	NA	NA	NA	NA	0	0	0	0	0	0	0	0
Fbxo27	0	NA	NA	NA	NA	NA	0	0	0	0	0	0	0	0
Fbxo40	0	NA	NA	NA	NA	NA	0	0	0	0	0	0	0	0
Fbxo44	0	NA	NA	NA	NA	NA	0	0	0	0	0	0	0	0
Fbxw13	0	NA	NA	NA	NA	NA	0	0	0	0	0	0	0	0
Fbxw14	0	NA	NA	NA	NA	NA	0	0	0	0	0	0	0	0
Fbxw15	0	NA	NA	NA	NA	NA	0	0	0	0	0	0	0	0
Fbxw16	0	NA	NA	NA	NA	NA	0	0	0	0	0	0	0	0
Fbxw20	0	NA	NA	NA	NA	NA	0	0	0	0	0	0	0	0
Fbxw21	0	NA	NA	NA	NA	NA	0	0	0	0	0	0	0	0
Fbxw22	0	NA	NA	NA	NA	NA	0	0	0	0	0	0	0	0
Fbxw24	0	NA	NA	NA	NA	NA	0	0	0	0	0	0	0	0
Fbxw26	0	NA	NA	NA	NA	NA	0	0	0	0	0	0	0	0
Fbxw28	0	NA	NA	NA	NA	NA	0	0	0	0	0	0	0	0
Fcer1a	0	NA	NA	NA	NA	NA	0	0	0	0	0	0	0	0
Fcgr1	0	NA	NA	NA	NA	NA	0	0	0	0	0	0	0	0
Fcnb	0	NA	NA	NA	NA	NA	0	0	0	0	0	0	0	0
Fcrl1	0	NA	NA	NA	NA	NA	0	0	0	0	0	0	0	0
Fcrl5	0	NA	NA	NA	NA	NA	0	0	0	0	0	0	0	0
Fcrl6	0	NA	NA	NA	NA	NA	0	0	0	0	0	0	0	0
Fcrla	0	NA	NA	NA	NA	NA	0	0	0	0	0	0	0	0
Fcrls	0	NA	NA	NA	NA	NA	0	0	0	0	0	0	0	0
Ferd3l	0	NA	NA	NA	NA	NA	0	0	0	0	0	0	0	0
Fermt1	0	NA	NA	NA	NA	NA	0	0	0	0	0	0	0	0
Fev	0	NA	NA	NA	NA	NA	0	0	0	0	0	0	0	0
Fezf1	0	NA	NA	NA	NA	NA	0	0	0	0	0	0	0	0
Fezf2	0	NA	NA	NA	NA	NA	0	0	0	0	0	0	0	0
Ffar1	0	NA	NA	NA	NA	NA	0	0	0	0	0	0	0	0
Ffar2	0	NA	NA	NA	NA	NA	0	0	0	0	0	0	0	0
Ffar3	0	NA	NA	NA	NA	NA	0	0	0	0	0	0	0	0
Ffar4	0	NA	NA	NA	NA	NA	0	0	0	0	0	0	0	0
Fga	0	NA	NA	NA	NA	NA	0	0	0	0	0	0	0	0
Fgf13	0	NA	NA	NA	NA	NA	0	0	0	0	0	0	0	0
Fgf16	0	NA	NA	NA	NA	NA	0	0	0	0	0	0	0	0
Fgf22	0	NA	NA	NA	NA	NA	0	0	0	0	0	0	0	0
Fgf5	0	NA	NA	NA	NA	NA	0	0	0	0	0	0	0	0
Fgf6	0	NA	NA	NA	NA	NA	0	0	0	0	0	0	0	0
Fgfr3	0	NA	NA	NA	NA	NA	0	0	0	0	0	0	0	0
Fgg	0	NA	NA	NA	NA	NA	0	0	0	0	0	0	0	0
Fgr	0	NA	NA	NA	NA	NA	0	0	0	0	0	0	0	0
Fhad1	0	NA	NA	NA	NA	NA	0	0	0	0	0	0	0	0
Fhad1os1	0	NA	NA	NA	NA	NA	0	0	0	0	0	0	0	0
Fhit	0	NA	NA	NA	NA	NA	0	0	0	0	0	0	0	0
Figla	0	NA	NA	NA	NA	NA	0	0	0	0	0	0	0	0
Fitm1	0	NA	NA	NA	NA	NA	0	0	0	0	0	0	0	0
Flg2	0	NA	NA	NA	NA	NA	0	0	0	0	0	0	0	0
Fmo9	0	NA	NA	NA	NA	NA	0	0	0	0	0	0	0	0
Fnd3c2	0	NA	NA	NA	NA	NA	0	0	0	0	0	0	0	0
Fndc3c1	0	NA	NA	NA	NA	NA	0	0	0	0	0	0	0	0
Folh1	0	NA	NA	NA	NA	NA	0	0	0	0	0	0	0	0
Folr4	0	NA	NA	NA	NA	NA	0	0	0	0	0	0	0	0
Foxa1	0	NA	NA	NA	NA	NA	0	0	0	0	0	0	0	0
Foxb1	0	NA	NA	NA	NA	NA	0	0	0	0	0	0	0	0
Foxb2	0	NA	NA	NA	NA	NA	0	0	0	0	0	0	0	0
Foxd3	0	NA	NA	NA	NA	NA	0	0	0	0	0	0	0	0
Foxe1	0	NA	NA	NA	NA	NA	0	0	0	0	0	0	0	0
Foxe3	0	NA	NA	NA	NA	NA	0	0	0	0	0	0	0	0
Foxi1	0	NA	NA	NA	NA	NA	0	0	0	0	0	0	0	0
Foxi2	0	NA	NA	NA	NA	NA	0	0	0	0	0	0	0	0
Foxi3	0	NA	NA	NA	NA	NA	0	0	0	0	0	0	0	0
Foxl2	0	NA	NA	NA	NA	NA	0	0	0	0	0	0	0	0
Foxr1	0	NA	NA	NA	NA	NA	0	0	0	0	0	0	0	0
Foxr2	0	NA	NA	NA	NA	NA	0	0	0	0	0	0	0	0
Fpr-rs3	0	NA	NA	NA	NA	NA	0	0	0	0	0	0	0	0
Fpr-rs4	0	NA	NA	NA	NA	NA	0	0	0	0	0	0	0	0
Fpr-rs6	0	NA	NA	NA	NA	NA	0	0	0	0	0	0	0	0
Fpr1	0	NA	NA	NA	NA	NA	0	0	0	0	0	0	0	0
Fpr3	0	NA	NA	NA	NA	NA	0	0	0	0	0	0	0	0
Frmpd1	0	NA	NA	NA	NA	NA	0	0	0	0	0	0	0	0
Frmpd1os	0	NA	NA	NA	NA	NA	0	0	0	0	0	0	0	0
Frrs1l	0	NA	NA	NA	NA	NA	0	0	0	0	0	0	0	0
Frs3os	0	NA	NA	NA	NA	NA	0	0	0	0	0	0	0	0
Fscb	0	NA	NA	NA	NA	NA	0	0	0	0	0	0	0	0
Fsd1	0	NA	NA	NA	NA	NA	0	0	0	0	0	0	0	0
Fshb	0	NA	NA	NA	NA	NA	0	0	0	0	0	0	0	0
Fshr	0	NA	NA	NA	NA	NA	0	0	0	0	0	0	0	0
Fstl5	0	NA	NA	NA	NA	NA	0	0	0	0	0	0	0	0
Ftcd	0	NA	NA	NA	NA	NA	0	0	0	0	0	0	0	0
Fthl17	0	NA	NA	NA	NA	NA	0	0	0	0	0	0	0	0
Ftmt	0	NA	NA	NA	NA	NA	0	0	0	0	0	0	0	0
Fut4	0	NA	NA	NA	NA	NA	0	0	0	0	0	0	0	0
Fut9	0	NA	NA	NA	NA	NA	0	0	0	0	0	0	0	0
Fxyd2	0	NA	NA	NA	NA	NA	0	0	0	0	0	0	0	0
Fxyd4	0	NA	NA	NA	NA	NA	0	0	0	0	0	0	0	0
Fxyd6	0	NA	NA	NA	NA	NA	0	0	0	0	0	0	0	0
Fzd10	0	NA	NA	NA	NA	NA	0	0	0	0	0	0	0	0
Fzd9	0	NA	NA	NA	NA	NA	0	0	0	0	0	0	0	0
G0s2	0	NA	NA	NA	NA	NA	0	0	0	0	0	0	0	0
G630055G22Rik	0	NA	NA	NA	NA	NA	0	0	0	0	0	0	0	0
G630093K05Rik	0	NA	NA	NA	NA	NA	0	0	0	0	0	0	0	0
G6pc2	0	NA	NA	NA	NA	NA	0	0	0	0	0	0	0	0
Gabbr2	0	NA	NA	NA	NA	NA	0	0	0	0	0	0	0	0
Gabra2	0	NA	NA	NA	NA	NA	0	0	0	0	0	0	0	0
Gabra4	0	NA	NA	NA	NA	NA	0	0	0	0	0	0	0	0
Gabra5	0	NA	NA	NA	NA	NA	0	0	0	0	0	0	0	0
Gabra6	0	NA	NA	NA	NA	NA	0	0	0	0	0	0	0	0
Gabrb1	0	NA	NA	NA	NA	NA	0	0	0	0	0	0	0	0
Gabrb3	0	NA	NA	NA	NA	NA	0	0	0	0	0	0	0	0
Gabrd	0	NA	NA	NA	NA	NA	0	0	0	0	0	0	0	0
Gabrg1	0	NA	NA	NA	NA	NA	0	0	0	0	0	0	0	0
Gabrg2	0	NA	NA	NA	NA	NA	0	0	0	0	0	0	0	0
Gabrg3	0	NA	NA	NA	NA	NA	0	0	0	0	0	0	0	0
Gabrp	0	NA	NA	NA	NA	NA	0	0	0	0	0	0	0	0
Gabrq	0	NA	NA	NA	NA	NA	0	0	0	0	0	0	0	0
Gabrr3	0	NA	NA	NA	NA	NA	0	0	0	0	0	0	0	0
Gad1os	0	NA	NA	NA	NA	NA	0	0	0	0	0	0	0	0
Gal	0	NA	NA	NA	NA	NA	0	0	0	0	0	0	0	0
Gal3st2	0	NA	NA	NA	NA	NA	0	0	0	0	0	0	0	0
Galnt14	0	NA	NA	NA	NA	NA	0	0	0	0	0	0	0	0
Galnt3	0	NA	NA	NA	NA	NA	0	0	0	0	0	0	0	0
Galntl5	0	NA	NA	NA	NA	NA	0	0	0	0	0	0	0	0
Galntl6	0	NA	NA	NA	NA	NA	0	0	0	0	0	0	0	0
Galp	0	NA	NA	NA	NA	NA	0	0	0	0	0	0	0	0
Galr1	0	NA	NA	NA	NA	NA	0	0	0	0	0	0	0	0
Gas2l2	0	NA	NA	NA	NA	NA	0	0	0	0	0	0	0	0
Gata5	0	NA	NA	NA	NA	NA	0	0	0	0	0	0	0	0
Gata5os	0	NA	NA	NA	NA	NA	0	0	0	0	0	0	0	0
Gbp8	0	NA	NA	NA	NA	NA	0	0	0	0	0	0	0	0
Gbx2	0	NA	NA	NA	NA	NA	0	0	0	0	0	0	0	0
Gc	0	NA	NA	NA	NA	NA	0	0	0	0	0	0	0	0
Gcg	0	NA	NA	NA	NA	NA	0	0	0	0	0	0	0	0
Gcgr	0	NA	NA	NA	NA	NA	0	0	0	0	0	0	0	0
Gck	0	NA	NA	NA	NA	NA	0	0	0	0	0	0	0	0
Gcm1	0	NA	NA	NA	NA	NA	0	0	0	0	0	0	0	0
Gcm2	0	NA	NA	NA	NA	NA	0	0	0	0	0	0	0	0
Gcnt7	0	NA	NA	NA	NA	NA	0	0	0	0	0	0	0	0
Gdf1	0	NA	NA	NA	NA	NA	0	0	0	0	0	0	0	0
Gdf10	0	NA	NA	NA	NA	NA	0	0	0	0	0	0	0	0
Gdf15	0	NA	NA	NA	NA	NA	0	0	0	0	0	0	0	0
Gdf3	0	NA	NA	NA	NA	NA	0	0	0	0	0	0	0	0
Gdf6	0	NA	NA	NA	NA	NA	0	0	0	0	0	0	0	0
Gdpd4	0	NA	NA	NA	NA	NA	0	0	0	0	0	0	0	0
Gfra3	0	NA	NA	NA	NA	NA	0	0	0	0	0	0	0	0
Gfral	0	NA	NA	NA	NA	NA	0	0	0	0	0	0	0	0
Ggt5	0	NA	NA	NA	NA	NA	0	0	0	0	0	0	0	0
Ggt6	0	NA	NA	NA	NA	NA	0	0	0	0	0	0	0	0
Ghsr	0	NA	NA	NA	NA	NA	0	0	0	0	0	0	0	0
Gif	0	NA	NA	NA	NA	NA	0	0	0	0	0	0	0	0
Gimap1	0	NA	NA	NA	NA	NA	0	0	0	0	0	0	0	0
Gimap3	0	NA	NA	NA	NA	NA	0	0	0	0	0	0	0	0
Gimap5	0	NA	NA	NA	NA	NA	0	0	0	0	0	0	0	0
Gimap7	0	NA	NA	NA	NA	NA	0	0	0	0	0	0	0	0
Gimap8	0	NA	NA	NA	NA	NA	0	0	0	0	0	0	0	0
Gja3	0	NA	NA	NA	NA	NA	0	0	0	0	0	0	0	0
Gjb1	0	NA	NA	NA	NA	NA	0	0	0	0	0	0	0	0
Gjb2	0	NA	NA	NA	NA	NA	0	0	0	0	0	0	0	0
Gjb6	0	NA	NA	NA	NA	NA	0	0	0	0	0	0	0	0
Gjd2	0	NA	NA	NA	NA	NA	0	0	0	0	0	0	0	0
Gje1	0	NA	NA	NA	NA	NA	0	0	0	0	0	0	0	0
Gkn1	0	NA	NA	NA	NA	NA	0	0	0	0	0	0	0	0
Gkn2	0	NA	NA	NA	NA	NA	0	0	0	0	0	0	0	0
Gkn3	0	NA	NA	NA	NA	NA	0	0	0	0	0	0	0	0
Glb1l2	0	NA	NA	NA	NA	NA	0	0	0	0	0	0	0	0
Gldn	0	NA	NA	NA	NA	NA	0	0	0	0	0	0	0	0
Glipr1l1	0	NA	NA	NA	NA	NA	0	0	0	0	0	0	0	0
Glipr1l2	0	NA	NA	NA	NA	NA	0	0	0	0	0	0	0	0
Glp1r	0	NA	NA	NA	NA	NA	0	0	0	0	0	0	0	0
Glra4	0	NA	NA	NA	NA	NA	0	0	0	0	0	0	0	0
Glt6d1	0	NA	NA	NA	NA	NA	0	0	0	0	0	0	0	0
Gltpd2	0	NA	NA	NA	NA	NA	0	0	0	0	0	0	0	0
Glycam1	0	NA	NA	NA	NA	NA	0	0	0	0	0	0	0	0
Gm10007	0	NA	NA	NA	NA	NA	0	0	0	0	0	0	0	0
Gm10024	0	NA	NA	NA	NA	NA	0	0	0	0	0	0	0	0
Gm10052	0	NA	NA	NA	NA	NA	0	0	0	0	0	0	0	0
Gm10057	0	NA	NA	NA	NA	NA	0	0	0	0	0	0	0	0
Gm10058	0	NA	NA	NA	NA	NA	0	0	0	0	0	0	0	0
Gm10081	0	NA	NA	NA	NA	NA	0	0	0	0	0	0	0	0
Gm10094	0	NA	NA	NA	NA	NA	0	0	0	0	0	0	0	0
Gm10096	0	NA	NA	NA	NA	NA	0	0	0	0	0	0	0	0
Gm10100	0	NA	NA	NA	NA	NA	0	0	0	0	0	0	0	0
Gm10104	0	NA	NA	NA	NA	NA	0	0	0	0	0	0	0	0
Gm10142	0	NA	NA	NA	NA	NA	0	0	0	0	0	0	0	0
Gm10147	0	NA	NA	NA	NA	NA	0	0	0	0	0	0	0	0
Gm10190	0	NA	NA	NA	NA	NA	0	0	0	0	0	0	0	0
Gm10220	0	NA	NA	NA	NA	NA	0	0	0	0	0	0	0	0
Gm10228	0	NA	NA	NA	NA	NA	0	0	0	0	0	0	0	0
Gm10229	0	NA	NA	NA	NA	NA	0	0	0	0	0	0	0	0
Gm10230	0	NA	NA	NA	NA	NA	0	0	0	0	0	0	0	0
[truncated: 22,063 more rows]
